# Supplementary material for: An open-source framework for large-scale, flexible evaluation of biomedical text mining systems
Source: J Biomed Discov Collab. 2008 Jan 29;3:1. doi: 10.1186/1747-5333-3-1 (PMC2276192; doi:10.1186/1747-5333-3-1)
Supplement: Additional file 1 — Evaluation platform source code. The additional file contains the software evaluation framework discussed in this paper. The most current release can be downloaded from SourceForge.net [1]. See the accompanying README file for instructions on installation and use. Also included in the distribution is a collection of UIMA wrappers for some commonly used BioNLP tools and annotated corpora. [file 1747-5333-3-1-S1.zip]

Archive with 1,319 entries (1,011 files):
- bionlp_uima_repository-1.0.1/
- bionlp_uima_repository-1.0.1/ant/
- bionlp_uima_repository-1.0.1/ant/build.xml
- bionlp_uima_repository-1.0.1/ant/runOpenDMAPppiDemo.sh
- bionlp_uima_repository-1.0.1/ant/demonstration_tasks.xml
- bionlp_uima_repository-1.0.1/ant/runGeneTaggerEvaluationDemo.sh
- bionlp_uima_repository-1.0.1/src/
- bionlp_uima_repository-1.0.1/src/edu/
- bionlp_uima_repository-1.0.1/src/edu/uchsc/
- bionlp_uima_repository-1.0.1/src/edu/uchsc/ccp/
- bionlp_uima_repository-1.0.1/src/edu/uchsc/ccp/util/
- bionlp_uima_repository-1.0.1/src/edu/uchsc/ccp/util/external/
- bionlp_uima_repository-1.0.1/src/edu/uchsc/ccp/util/external/abner/
- bionlp_uima_repository-1.0.1/src/edu/uchsc/ccp/util/external/abner/Abner_Util.java
- bionlp_uima_repository-1.0.1/src/edu/uchsc/ccp/util/external/lingpipe/
- bionlp_uima_repository-1.0.1/src/edu/uchsc/ccp/util/external/lingpipe/LingPipe_Util.java
- bionlp_uima_repository-1.0.1/src/edu/uchsc/ccp/util/external/stanfordparser/
- bionlp_uima_repository-1.0.1/src/edu/uchsc/ccp/util/external/stanfordparser/StanfordParser_Util.java
- bionlp_uima_repository-1.0.1/src/edu/uchsc/ccp/util/external/stanfordparser/TypedDependencyCls.java
- bionlp_uima_repository-1.0.1/src/edu/uchsc/ccp/util/external/stanfordparser/InvalidTypedDependencyException.java
- bionlp_uima_repository-1.0.1/src/edu/uchsc/ccp/util/external/stanfordparser/TypedDependencyCls_Util.java
- bionlp_uima_repository-1.0.1/src/edu/uchsc/ccp/util/external/geniatagger/
- bionlp_uima_repository-1.0.1/src/edu/uchsc/ccp/util/external/geniatagger/GeniaTaggerOutputFileParser.java
- bionlp_uima_repository-1.0.1/src/edu/uchsc/ccp/util/external/penn/
- bionlp_uima_repository-1.0.1/src/edu/uchsc/ccp/util/external/penn/PennBioTokenizer_Util.java
- bionlp_uima_repository-1.0.1/src/edu/uchsc/ccp/util/external/opennlp/
- bionlp_uima_repository-1.0.1/src/edu/uchsc/ccp/util/external/opennlp/OpenNLPSentenceSegmenter.java
- bionlp_uima_repository-1.0.1/src/edu/uchsc/ccp/util/external/abgene/
- bionlp_uima_repository-1.0.1/src/edu/uchsc/ccp/util/external/abgene/AbGene_Util.java
- bionlp_uima_repository-1.0.1/src/edu/uchsc/ccp/util/external/kex/
- bionlp_uima_repository-1.0.1/src/edu/uchsc/ccp/util/external/kex/KeX_Util.java
- bionlp_uima_repository-1.0.1/src/edu/uchsc/ccp/util/nlp/
- bionlp_uima_repository-1.0.1/src/edu/uchsc/ccp/util/nlp/annotation/
- bionlp_uima_repository-1.0.1/src/edu/uchsc/ccp/util/nlp/annotation/TextAnnotation.java
- bionlp_uima_repository-1.0.1/src/edu/uchsc/ccp/util/nlp/annotation/Span.java
- bionlp_uima_repository-1.0.1/src/edu/uchsc/ccp/util/nlp/annotation/InvalidSpanException.java
- bionlp_uima_repository-1.0.1/src/edu/uchsc/ccp/util/nlp/annotation/Annotator.java
- bionlp_uima_repository-1.0.1/src/edu/uchsc/ccp/util/nlp/annotation/AnnotationSet.java
- bionlp_uima_repository-1.0.1/src/edu/uchsc/ccp/util/nlp/annotation/comparison/
- bionlp_uima_repository-1.0.1/src/edu/uchsc/ccp/util/nlp/annotation/comparison/AnnotationComparator.java
- bionlp_uima_repository-1.0.1/src/edu/uchsc/ccp/util/nlp/annotation/comparison/EntityPartsAnnotationComparator.java
- bionlp_uima_repository-1.0.1/src/edu/uchsc/ccp/util/nlp/annotation/comparison/IgnoreSpanComparator.java
- bionlp_uima_repository-1.0.1/src/edu/uchsc/ccp/util/nlp/annotation/comparison/SharedEndSpanComparator.java
- bionlp_uima_repository-1.0.1/src/edu/uchsc/ccp/util/nlp/annotation/comparison/SharedStartOrEndSpanComparator.java
- bionlp_uima_repository-1.0.1/src/edu/uchsc/ccp/util/nlp/annotation/comparison/SharedStartSpanComparator.java
- bionlp_uima_repository-1.0.1/src/edu/uchsc/ccp/util/nlp/annotation/comparison/SloppySpanComparator.java
- bionlp_uima_repository-1.0.1/src/edu/uchsc/ccp/util/nlp/annotation/comparison/SpanComparator.java
- bionlp_uima_repository-1.0.1/src/edu/uchsc/ccp/util/nlp/annotation/comparison/StrictSpanComparator.java
- bionlp_uima_repository-1.0.1/src/edu/uchsc/ccp/util/nlp/annotation/comparison/DocumentLevelAnnotationCreator.java
- bionlp_uima_repository-1.0.1/src/edu/uchsc/ccp/util/nlp/annotation/Annotation_Util.java
- bionlp_uima_repository-1.0.1/src/edu/uchsc/ccp/util/nlp/annotation/printer/
- bionlp_uima_repository-1.0.1/src/edu/uchsc/ccp/util/nlp/annotation/printer/AnnotationPrinterUtil.java
- bionlp_uima_repository-1.0.1/src/edu/uchsc/ccp/util/nlp/annotation/printer/AnnotationToFileOutput.java
- bionlp_uima_repository-1.0.1/src/edu/uchsc/ccp/util/nlp/annotation/printer/DefaultPrintOutput.java
- bionlp_uima_repository-1.0.1/src/edu/uchsc/ccp/util/nlp/annotation/printer/SimpleCollectionReaderFormatOutput.java
- bionlp_uima_repository-1.0.1/src/edu/uchsc/ccp/util/nlp/mention/
- bionlp_uima_repository-1.0.1/src/edu/uchsc/ccp/util/nlp/mention/comparison/
- bionlp_uima_repository-1.0.1/src/edu/uchsc/ccp/util/nlp/mention/comparison/ClassMentionComparator.java
- bionlp_uima_repository-1.0.1/src/edu/uchsc/ccp/util/nlp/mention/comparison/ComplexSlotMentionComparator.java
- bionlp_uima_repository-1.0.1/src/edu/uchsc/ccp/util/nlp/mention/comparison/IdenticalClassMentionComparator.java
- bionlp_uima_repository-1.0.1/src/edu/uchsc/ccp/util/nlp/mention/comparison/IdenticalComplexSlotMentionComparator.java
- bionlp_uima_repository-1.0.1/src/edu/uchsc/ccp/util/nlp/mention/comparison/IdenticalMentionComparator.java
- bionlp_uima_repository-1.0.1/src/edu/uchsc/ccp/util/nlp/mention/comparison/IdenticalSlotMentionComparator.java
- bionlp_uima_repository-1.0.1/src/edu/uchsc/ccp/util/nlp/mention/comparison/MentionComparator.java
- bionlp_uima_repository-1.0.1/src/edu/uchsc/ccp/util/nlp/mention/comparison/SlotMentionComparator.java
- bionlp_uima_repository-1.0.1/src/edu/uchsc/ccp/util/nlp/mention/ClassMention.java
- bionlp_uima_repository-1.0.1/src/edu/uchsc/ccp/util/nlp/mention/ClassMentionTypes.java
- bionlp_uima_repository-1.0.1/src/edu/uchsc/ccp/util/nlp/mention/SlotMention.java
- bionlp_uima_repository-1.0.1/src/edu/uchsc/ccp/util/nlp/mention/SlotMentionTypes.java
- bionlp_uima_repository-1.0.1/src/edu/uchsc/ccp/util/nlp/mention/ComplexSlotMentionTypes.java
- bionlp_uima_repository-1.0.1/src/edu/uchsc/ccp/util/nlp/mention/ComplexSlotMention.java
- bionlp_uima_repository-1.0.1/src/edu/uchsc/ccp/util/nlp/mention/Mention.java
- bionlp_uima_repository-1.0.1/src/edu/uchsc/ccp/util/nlp/mention/MentionSortComparator.java
- bionlp_uima_repository-1.0.1/src/edu/uchsc/ccp/util/nlp/mention/MentionDocumentLevelSortComparator.java
- bionlp_uima_repository-1.0.1/src/edu/uchsc/ccp/util/nlp/document/
- bionlp_uima_repository-1.0.1/src/edu/uchsc/ccp/util/nlp/document/GenericDocument.java
- bionlp_uima_repository-1.0.1/src/edu/uchsc/ccp/util/nlp/document/DocumentSection.java
- bionlp_uima_repository-1.0.1/src/edu/uchsc/ccp/util/nlp/document/DocumentSectionTypes.java
- bionlp_uima_repository-1.0.1/src/edu/uchsc/ccp/util/nlp/document/DocumentUtil.java
- bionlp_uima_repository-1.0.1/src/edu/uchsc/ccp/util/nlp/stats/
- bionlp_uima_repository-1.0.1/src/edu/uchsc/ccp/util/nlp/stats/NLPStats.java
- bionlp_uima_repository-1.0.1/src/edu/uchsc/ccp/util/nlp/stats/PRFResult.java
- bionlp_uima_repository-1.0.1/src/edu/uchsc/ccp/util/nlp/GenericTextUtils.java
- bionlp_uima_repository-1.0.1/src/edu/uchsc/ccp/util/nlp/KeyValuePair.java
- bionlp_uima_repository-1.0.1/src/edu/uchsc/ccp/util/nlp/parser/
- bionlp_uima_repository-1.0.1/src/edu/uchsc/ccp/util/nlp/parser/corpus/
- bionlp_uima_repository-1.0.1/src/edu/uchsc/ccp/util/nlp/parser/corpus/Bio1CorpusParser.java
- bionlp_uima_repository-1.0.1/src/edu/uchsc/ccp/util/nlp/parser/corpus/BioIECorpusParser.java
- bionlp_uima_repository-1.0.1/src/edu/uchsc/ccp/util/nlp/parser/corpus/CorpusParser.java
- bionlp_uima_repository-1.0.1/src/edu/uchsc/ccp/util/nlp/parser/corpus/TexasCorpusParser.java
- bionlp_uima_repository-1.0.1/src/edu/uchsc/ccp/util/nlp/parser/corpus/YapexCorpusParser.java
- bionlp_uima_repository-1.0.1/src/edu/uchsc/ccp/util/nlp/ei/
- bionlp_uima_repository-1.0.1/src/edu/uchsc/ccp/util/nlp/ei/xml/
- bionlp_uima_repository-1.0.1/src/edu/uchsc/ccp/util/nlp/ei/xml/XMLEntityExtractor.java
- bionlp_uima_repository-1.0.1/src/edu/uchsc/ccp/util/nlp/ei/EISystem.java
- bionlp_uima_repository-1.0.1/src/edu/uchsc/ccp/util/nlp/ei/EIFileBasedSystem.java
- bionlp_uima_repository-1.0.1/src/edu/uchsc/ccp/util/nlp/tokenizer/
- bionlp_uima_repository-1.0.1/src/edu/uchsc/ccp/util/nlp/tokenizer/Tokenizer.java
- bionlp_uima_repository-1.0.1/src/edu/uchsc/ccp/util/RunExecutable.java
- bionlp_uima_repository-1.0.1/src/edu/uchsc/ccp/util/xml/
- bionlp_uima_repository-1.0.1/src/edu/uchsc/ccp/util/xml/XMLValidityChecker.java
- bionlp_uima_repository-1.0.1/src/edu/uchsc/ccp/uima/
- bionlp_uima_repository-1.0.1/src/edu/uchsc/ccp/uima/ae/
- bionlp_uima_repository-1.0.1/src/edu/uchsc/ccp/uima/ae/nlp/
- bionlp_uima_repository-1.0.1/src/edu/uchsc/ccp/uima/ae/nlp/ei/
- bionlp_uima_repository-1.0.1/src/edu/uchsc/ccp/uima/ae/nlp/ei/gene/
- bionlp_uima_repository-1.0.1/src/edu/uchsc/ccp/uima/ae/nlp/ei/gene/ABNER_AE.java
- bionlp_uima_repository-1.0.1/src/edu/uchsc/ccp/uima/ae/nlp/ei/gene/LingPipeEntityTagger_AE.java
- bionlp_uima_repository-1.0.1/src/edu/uchsc/ccp/uima/ae/nlp/ei/gene/KeX_AE.java
- bionlp_uima_repository-1.0.1/src/edu/uchsc/ccp/uima/ae/nlp/ei/gene/AbGene_AE.java
- bionlp_uima_repository-1.0.1/src/edu/uchsc/ccp/uima/ae/nlp/ei/mutation/
- bionlp_uima_repository-1.0.1/src/edu/uchsc/ccp/uima/ae/nlp/ei/mutation/MutationFinder_AE.java
- bionlp_uima_repository-1.0.1/src/edu/uchsc/ccp/uima/ae/nlp/opendmap/
- bionlp_uima_repository-1.0.1/src/edu/uchsc/ccp/uima/ae/nlp/opendmap/OpenDMAP_AE.java
- bionlp_uima_repository-1.0.1/src/edu/uchsc/ccp/uima/ae/nlp/opendmap/OpenDmapAnnotator.java
- bionlp_uima_repository-1.0.1/src/edu/uchsc/ccp/uima/ae/nlp/parser/
- bionlp_uima_repository-1.0.1/src/edu/uchsc/ccp/uima/ae/nlp/parser/StanfordParser_AE.java
- bionlp_uima_repository-1.0.1/src/edu/uchsc/ccp/uima/ae/nlp/sentenceDetector/
- bionlp_uima_repository-1.0.1/src/edu/uchsc/ccp/uima/ae/nlp/sentenceDetector/KeXSentenceDetector_AE.java
- bionlp_uima_repository-1.0.1/src/edu/uchsc/ccp/uima/ae/nlp/sentenceDetector/LingPipeSentenceDetector_AE.java
- bionlp_uima_repository-1.0.1/src/edu/uchsc/ccp/uima/ae/nlp/sentenceDetector/OpenNLPSentenceDetector_AE.java
- bionlp_uima_repository-1.0.1/src/edu/uchsc/ccp/uima/ae/nlp/tokenizer/
- bionlp_uima_repository-1.0.1/src/edu/uchsc/ccp/uima/ae/nlp/tokenizer/GeniaTaggerOutputFileLoader_AE.java
- bionlp_uima_repository-1.0.1/src/edu/uchsc/ccp/uima/ae/nlp/tokenizer/LingPipePOSTagger_AE.java
- bionlp_uima_repository-1.0.1/src/edu/uchsc/ccp/uima/ae/nlp/tokenizer/PennBioTokenizer_AE.java
- bionlp_uima_repository-1.0.1/src/edu/uchsc/ccp/uima/ae/util/
- bionlp_uima_repository-1.0.1/src/edu/uchsc/ccp/uima/ae/util/converter/
- bionlp_uima_repository-1.0.1/src/edu/uchsc/ccp/uima/ae/util/converter/AnnotationSetOverrider_AE.java
- bionlp_uima_repository-1.0.1/src/edu/uchsc/ccp/uima/ae/util/converter/AnnotatorConverter_AE.java
- bionlp_uima_repository-1.0.1/src/edu/uchsc/ccp/uima/ae/util/converter/AnnotatorOverrider_AE.java
- bionlp_uima_repository-1.0.1/src/edu/uchsc/ccp/uima/ae/util/converter/ClassMentionConverter_AE.java
- bionlp_uima_repository-1.0.1/src/edu/uchsc/ccp/uima/ae/util/converter/DocumentLevelAnnotationCreator_AE.java
- bionlp_uima_repository-1.0.1/src/edu/uchsc/ccp/uima/ae/util/filter/
- bionlp_uima_repository-1.0.1/src/edu/uchsc/ccp/uima/ae/util/filter/AnnotationConsensusFilter_AE.java
- bionlp_uima_repository-1.0.1/src/edu/uchsc/ccp/uima/ae/util/filter/AnnotationSetFilter_AE.java
- bionlp_uima_repository-1.0.1/src/edu/uchsc/ccp/uima/ae/util/filter/AnnotatorFilter_AE.java
- bionlp_uima_repository-1.0.1/src/edu/uchsc/ccp/uima/ae/util/filter/ClassMentionRemovalFilter_AE.java
- bionlp_uima_repository-1.0.1/src/edu/uchsc/ccp/uima/ae/util/filter/ClassMentionTypeFilter_AE.java
- bionlp_uima_repository-1.0.1/src/edu/uchsc/ccp/uima/ae/util/filter/OverlappingAnnotationResolver_AE.java
- bionlp_uima_repository-1.0.1/src/edu/uchsc/ccp/uima/ae/util/filter/SlotRemovalFilter_AE.java
- bionlp_uima_repository-1.0.1/src/edu/uchsc/ccp/uima/ae/util/AnnotationFromFileLoader_AE.java
- bionlp_uima_repository-1.0.1/src/edu/uchsc/ccp/uima/cc/
- bionlp_uima_repository-1.0.1/src/edu/uchsc/ccp/uima/cc/summary/
- bionlp_uima_repository-1.0.1/src/edu/uchsc/ccp/uima/cc/summary/comparison/
- bionlp_uima_repository-1.0.1/src/edu/uchsc/ccp/uima/cc/summary/comparison/AnnotationComparator_CC.java
- bionlp_uima_repository-1.0.1/src/edu/uchsc/ccp/uima/cc/summary/comparison/AnnotationGroupID.java
- bionlp_uima_repository-1.0.1/src/edu/uchsc/ccp/uima/cc/summary/comparison/AnnotationGroup.java
- bionlp_uima_repository-1.0.1/src/edu/uchsc/ccp/uima/cc/summary/comparison/ComparatorConfigurator.java
- bionlp_uima_repository-1.0.1/src/edu/uchsc/ccp/uima/cc/summary/comparison/ComparisonGroup.java
- bionlp_uima_repository-1.0.1/src/edu/uchsc/ccp/uima/cc/summary/opendmap/
- bionlp_uima_repository-1.0.1/src/edu/uchsc/ccp/uima/cc/summary/opendmap/TestPrinter.java
- bionlp_uima_repository-1.0.1/src/edu/uchsc/ccp/uima/cc/summary/AnnotationPrinter.java
- bionlp_uima_repository-1.0.1/src/edu/uchsc/ccp/uima/util/
- bionlp_uima_repository-1.0.1/src/edu/uchsc/ccp/uima/util/opendmap/
- bionlp_uima_repository-1.0.1/src/edu/uchsc/ccp/uima/util/opendmap/AnnotationMap.java
- bionlp_uima_repository-1.0.1/src/edu/uchsc/ccp/uima/util/opendmap/AnnotationString.java
- bionlp_uima_repository-1.0.1/src/edu/uchsc/ccp/uima/util/opendmap/DMAPJcasTokenizer.java
- bionlp_uima_repository-1.0.1/src/edu/uchsc/ccp/uima/util/opendmap/DMAPStanfordPhraseGraph.java
- bionlp_uima_repository-1.0.1/src/edu/uchsc/ccp/uima/util/opendmap/ReferenceProcessor.java
- bionlp_uima_repository-1.0.1/src/edu/uchsc/ccp/uima/util/opendmap/TestSummarizer.java
- bionlp_uima_repository-1.0.1/src/edu/uchsc/ccp/uima/util/UIMA_Util.java
- bionlp_uima_repository-1.0.1/src/edu/uchsc/ccp/uima/util/UIMA_Annotation_Util.java
- bionlp_uima_repository-1.0.1/src/edu/uchsc/ccp/uima/util/UIMASyntacticAnnotation_Util.java
- bionlp_uima_repository-1.0.1/src/edu/uchsc/ccp/uima/annotation/
- bionlp_uima_repository-1.0.1/src/edu/uchsc/ccp/uima/annotation/CCPDocumentInformation.java
- bionlp_uima_repository-1.0.1/src/edu/uchsc/ccp/uima/annotation/CCPDocumentInformation_Type.java
- bionlp_uima_repository-1.0.1/src/edu/uchsc/ccp/uima/annotation/CCPTextAnnotation.java
- bionlp_uima_repository-1.0.1/src/edu/uchsc/ccp/uima/annotation/CCPTextAnnotation_Type.java
- bionlp_uima_repository-1.0.1/src/edu/uchsc/ccp/uima/annotation/CCPSyntacticAnnotation.java
- bionlp_uima_repository-1.0.1/src/edu/uchsc/ccp/uima/annotation/CCPSyntacticAnnotation_Type.java
- bionlp_uima_repository-1.0.1/src/edu/uchsc/ccp/uima/annotation/CCPSemanticAnnotation.java
- bionlp_uima_repository-1.0.1/src/edu/uchsc/ccp/uima/annotation/CCPSemanticAnnotation_Type.java
- bionlp_uima_repository-1.0.1/src/edu/uchsc/ccp/uima/annotation/CCPDocumentAnnotation.java
- bionlp_uima_repository-1.0.1/src/edu/uchsc/ccp/uima/annotation/CCPDocumentAnnotation_Type.java
- bionlp_uima_repository-1.0.1/src/edu/uchsc/ccp/uima/annotation/CCPDocumentSection.java
- bionlp_uima_repository-1.0.1/src/edu/uchsc/ccp/uima/annotation/CCPDocumentSection_Type.java
- bionlp_uima_repository-1.0.1/src/edu/uchsc/ccp/uima/annotation/CCPAnnotation.java
- bionlp_uima_repository-1.0.1/src/edu/uchsc/ccp/uima/annotation/CCPAnnotation_Type.java
- bionlp_uima_repository-1.0.1/src/edu/uchsc/ccp/uima/annotation/CCPSpan.java
- bionlp_uima_repository-1.0.1/src/edu/uchsc/ccp/uima/annotation/CCPSpan_Type.java
- bionlp_uima_repository-1.0.1/src/edu/uchsc/ccp/uima/annotation/CCPAnnotator.java
- bionlp_uima_repository-1.0.1/src/edu/uchsc/ccp/uima/annotation/CCPAnnotator_Type.java
- bionlp_uima_repository-1.0.1/src/edu/uchsc/ccp/uima/annotation/CCPAnnotationSet.java
- bionlp_uima_repository-1.0.1/src/edu/uchsc/ccp/uima/annotation/CCPAnnotationSet_Type.java
- bionlp_uima_repository-1.0.1/src/edu/uchsc/ccp/uima/annotation/syntactic/
- bionlp_uima_repository-1.0.1/src/edu/uchsc/ccp/uima/annotation/syntactic/CCPTokenAnnotation.java
- bionlp_uima_repository-1.0.1/src/edu/uchsc/ccp/uima/annotation/syntactic/CCPTokenAnnotation_Type.java
- bionlp_uima_repository-1.0.1/src/edu/uchsc/ccp/uima/annotation/syntactic/CCPPhraseAnnotation.java
- bionlp_uima_repository-1.0.1/src/edu/uchsc/ccp/uima/annotation/syntactic/CCPPhraseAnnotation_Type.java
- bionlp_uima_repository-1.0.1/src/edu/uchsc/ccp/uima/annotation/syntactic/CCPClauseAnnotation.java
- bionlp_uima_repository-1.0.1/src/edu/uchsc/ccp/uima/annotation/syntactic/CCPClauseAnnotation_Type.java
- bionlp_uima_repository-1.0.1/src/edu/uchsc/ccp/uima/annotation/syntactic/CCPSentenceAnnotation.java
- bionlp_uima_repository-1.0.1/src/edu/uchsc/ccp/uima/annotation/syntactic/CCPSentenceAnnotation_Type.java
- bionlp_uima_repository-1.0.1/src/edu/uchsc/ccp/uima/annotation/syntactic/CCPTypedDependency.java
- bionlp_uima_repository-1.0.1/src/edu/uchsc/ccp/uima/annotation/syntactic/CCPTypedDependency_Type.java
- bionlp_uima_repository-1.0.1/src/edu/uchsc/ccp/uima/annotation/CCPDocumentSubSection.java
- bionlp_uima_repository-1.0.1/src/edu/uchsc/ccp/uima/annotation/CCPDocumentSubSection_Type.java
- bionlp_uima_repository-1.0.1/src/edu/uchsc/ccp/uima/mention/
- bionlp_uima_repository-1.0.1/src/edu/uchsc/ccp/uima/mention/CCPClassMention.java
- bionlp_uima_repository-1.0.1/src/edu/uchsc/ccp/uima/mention/CCPClassMention_Type.java
- bionlp_uima_repository-1.0.1/src/edu/uchsc/ccp/uima/mention/CCPNonComplexSlotMention.java
- bionlp_uima_repository-1.0.1/src/edu/uchsc/ccp/uima/mention/CCPNonComplexSlotMention_Type.java
- bionlp_uima_repository-1.0.1/src/edu/uchsc/ccp/uima/mention/CCPComplexSlotMention.java
- bionlp_uima_repository-1.0.1/src/edu/uchsc/ccp/uima/mention/CCPComplexSlotMention_Type.java
- bionlp_uima_repository-1.0.1/src/edu/uchsc/ccp/uima/mention/CCPMention.java
- bionlp_uima_repository-1.0.1/src/edu/uchsc/ccp/uima/mention/CCPMention_Type.java
- bionlp_uima_repository-1.0.1/src/edu/uchsc/ccp/uima/mention/CCPSlotMention.java
- bionlp_uima_repository-1.0.1/src/edu/uchsc/ccp/uima/mention/CCPSlotMention_Type.java
- bionlp_uima_repository-1.0.1/src/edu/uchsc/ccp/uima/cr/
- bionlp_uima_repository-1.0.1/src/edu/uchsc/ccp/uima/cr/corpus/
- bionlp_uima_repository-1.0.1/src/edu/uchsc/ccp/uima/cr/corpus/Bio1CorpusCollectionReader.java
- bionlp_uima_repository-1.0.1/src/edu/uchsc/ccp/uima/cr/corpus/BioIECorpusCollectionReader.java
- bionlp_uima_repository-1.0.1/src/edu/uchsc/ccp/uima/cr/corpus/TexasCorpusCollectionReader.java
- bionlp_uima_repository-1.0.1/src/edu/uchsc/ccp/uima/cr/corpus/YapexCorpusCollectionReader.java
- bionlp_uima_repository-1.0.1/src/edu/uchsc/ccp/uima/cr/corpus/CorpusCollectionReader.java
- bionlp_uima_repository-1.0.1/src/edu/uchsc/ccp/uima/cr/SimpleFileCollectionReader.java
- bionlp_uima_repository-1.0.1/src/edu/uchsc/ccp/uima/cr/DirectoryOfFilesCollectionReader.java
- bionlp_uima_repository-1.0.1/src/edu/uchsc/ccp/uima/ci/
- bionlp_uima_repository-1.0.1/src/edu/uchsc/ccp/uima/ci/CASInitializerArgument.java
- bionlp_uima_repository-1.0.1/src/edu/uchsc/ccp/uima/cpe/
- bionlp_uima_repository-1.0.1/src/edu/uchsc/ccp/uima/cpe/SimpleRunCPE.java
- bionlp_uima_repository-1.0.1/test/
- bionlp_uima_repository-1.0.1/test/edu/
- bionlp_uima_repository-1.0.1/test/edu/uchsc/
- bionlp_uima_repository-1.0.1/test/edu/uchsc/ccp/
- bionlp_uima_repository-1.0.1/test/edu/uchsc/ccp/util/
- bionlp_uima_repository-1.0.1/test/edu/uchsc/ccp/util/external/
- bionlp_uima_repository-1.0.1/test/edu/uchsc/ccp/util/external/abner/
- bionlp_uima_repository-1.0.1/test/edu/uchsc/ccp/util/external/abner/Abner_UtilTest.java
- bionlp_uima_repository-1.0.1/test/edu/uchsc/ccp/util/external/lingpipe/
- bionlp_uima_repository-1.0.1/test/edu/uchsc/ccp/util/external/lingpipe/LingPipe_UtilTestFn.java
- bionlp_uima_repository-1.0.1/test/edu/uchsc/ccp/util/external/stanfordparser/
- bionlp_uima_repository-1.0.1/test/edu/uchsc/ccp/util/external/stanfordparser/StanfordParserUtilTestFn.java
- bionlp_uima_repository-1.0.1/test/edu/uchsc/ccp/util/external/stanfordparser/TypedDependencyUtilTest.java
- bionlp_uima_repository-1.0.1/test/edu/uchsc/ccp/util/external/kex/
- bionlp_uima_repository-1.0.1/test/edu/uchsc/ccp/util/external/kex/KeXEISystemTestFn.java
- bionlp_uima_repository-1.0.1/test/edu/uchsc/ccp/util/external/abgene/
- bionlp_uima_repository-1.0.1/test/edu/uchsc/ccp/util/external/abgene/AbGeneEISystemTestFn.java
- bionlp_uima_repository-1.0.1/test/edu/uchsc/ccp/util/nlp/
- bionlp_uima_repository-1.0.1/test/edu/uchsc/ccp/util/nlp/annotation/
- bionlp_uima_repository-1.0.1/test/edu/uchsc/ccp/util/nlp/annotation/AnnotationSetTest.java
- bionlp_uima_repository-1.0.1/test/edu/uchsc/ccp/util/nlp/annotation/AnnotatorTest.java
- bionlp_uima_repository-1.0.1/test/edu/uchsc/ccp/util/nlp/annotation/SpanTest.java
- bionlp_uima_repository-1.0.1/test/edu/uchsc/ccp/util/nlp/annotation/TextAnnotationTest.java
- bionlp_uima_repository-1.0.1/test/edu/uchsc/ccp/util/nlp/annotation/TestTextAnnotationCreator.java
- bionlp_uima_repository-1.0.1/test/edu/uchsc/ccp/util/nlp/annotation/comparison/
- bionlp_uima_repository-1.0.1/test/edu/uchsc/ccp/util/nlp/annotation/comparison/SpanComparatorTest.java
- bionlp_uima_repository-1.0.1/test/edu/uchsc/ccp/util/nlp/annotation/comparison/AnnotationComparatorTest.java
- bionlp_uima_repository-1.0.1/test/edu/uchsc/ccp/util/nlp/parser/
- bionlp_uima_repository-1.0.1/test/edu/uchsc/ccp/util/nlp/parser/corpus/
- bionlp_uima_repository-1.0.1/test/edu/uchsc/ccp/util/nlp/parser/corpus/Bio1CorpusParserTestFn.java
- bionlp_uima_repository-1.0.1/test/edu/uchsc/ccp/util/nlp/parser/corpus/BioIECorpusParserTestFn.java
- bionlp_uima_repository-1.0.1/test/edu/uchsc/ccp/util/nlp/parser/corpus/YapexCorpusParserTestFn.java
- bionlp_uima_repository-1.0.1/test/edu/uchsc/ccp/util/nlp/parser/corpus/TexasCorpusParserTestFn.java
- bionlp_uima_repository-1.0.1/test/edu/uchsc/ccp/util/nlp/GenericTextUtilsTest.java
- bionlp_uima_repository-1.0.1/test/edu/uchsc/ccp/util/nlp/ei/
- bionlp_uima_repository-1.0.1/test/edu/uchsc/ccp/util/nlp/ei/xml/
- bionlp_uima_repository-1.0.1/test/edu/uchsc/ccp/util/nlp/ei/xml/XMLEntityExtractorTest.java
- bionlp_uima_repository-1.0.1/test/edu/uchsc/ccp/util/nlp/mention/
- bionlp_uima_repository-1.0.1/test/edu/uchsc/ccp/util/nlp/mention/ClassMentionTest.java
- bionlp_uima_repository-1.0.1/test/edu/uchsc/ccp/util/nlp/mention/ComplexSlotMentionTest.java
- bionlp_uima_repository-1.0.1/test/edu/uchsc/ccp/util/nlp/mention/SlotMentionTest.java
- bionlp_uima_repository-1.0.1/test/edu/uchsc/ccp/util/nlp/mention/MentionTest.java
- bionlp_uima_repository-1.0.1/test/edu/uchsc/ccp/util/nlp/mention/comparison/
- bionlp_uima_repository-1.0.1/test/edu/uchsc/ccp/util/nlp/mention/comparison/IdenticalMentionComparatorTest.java
- bionlp_uima_repository-1.0.1/test/edu/uchsc/ccp/util/nlp/stats/
- bionlp_uima_repository-1.0.1/test/edu/uchsc/ccp/util/nlp/stats/NLPStatsTest.java
- bionlp_uima_repository-1.0.1/test/edu/uchsc/ccp/util/testproperties/
- bionlp_uima_repository-1.0.1/test/edu/uchsc/ccp/util/testproperties/TestProperties.java
- bionlp_uima_repository-1.0.1/test/edu/uchsc/ccp/uima/
- bionlp_uima_repository-1.0.1/test/edu/uchsc/ccp/uima/cc/
- bionlp_uima_repository-1.0.1/test/edu/uchsc/ccp/uima/cc/summary/
- bionlp_uima_repository-1.0.1/test/edu/uchsc/ccp/uima/cc/summary/comparison/
- bionlp_uima_repository-1.0.1/test/edu/uchsc/ccp/uima/cc/summary/comparison/AnnotationGroupIDTest.java
- bionlp_uima_repository-1.0.1/test/edu/uchsc/ccp/uima/util/
- bionlp_uima_repository-1.0.1/test/edu/uchsc/ccp/uima/util/UIMA_Annotation_UtilTest.java
- bionlp_uima_repository-1.0.1/test/edu/uchsc/ccp/uima/util/UIMA_UtilTest.java
- bionlp_uima_repository-1.0.1/test/edu/uchsc/ccp/uima/testproperties/
- bionlp_uima_repository-1.0.1/test/edu/uchsc/ccp/uima/testproperties/TestProperties.java
- bionlp_uima_repository-1.0.1/test/edu/uchsc/ccp/uima/ae/
- bionlp_uima_repository-1.0.1/test/edu/uchsc/ccp/uima/ae/TestAnalysisEngine.java
- bionlp_uima_repository-1.0.1/lib/
- bionlp_uima_repository-1.0.1/build/
- bionlp_uima_repository-1.0.1/build/classes/
- bionlp_uima_repository-1.0.1/build/classes/edu/
- bionlp_uima_repository-1.0.1/build/classes/edu/uchsc/
- bionlp_uima_repository-1.0.1/build/classes/edu/uchsc/ccp/
- bionlp_uima_repository-1.0.1/build/classes/edu/uchsc/ccp/uima/
- bionlp_uima_repository-1.0.1/build/classes/edu/uchsc/ccp/uima/ae/
- bionlp_uima_repository-1.0.1/build/classes/edu/uchsc/ccp/uima/ae/nlp/
- bionlp_uima_repository-1.0.1/build/classes/edu/uchsc/ccp/uima/ae/nlp/ei/
- bionlp_uima_repository-1.0.1/build/classes/edu/uchsc/ccp/uima/ae/nlp/ei/gene/
- bionlp_uima_repository-1.0.1/build/classes/edu/uchsc/ccp/uima/ae/nlp/ei/gene/ABNER_AE.class
- bionlp_uima_repository-1.0.1/build/classes/edu/uchsc/ccp/uima/ae/nlp/ei/gene/AbGene_AE.class
- bionlp_uima_repository-1.0.1/build/classes/edu/uchsc/ccp/uima/ae/nlp/ei/gene/KeX_AE.class
- bionlp_uima_repository-1.0.1/build/classes/edu/uchsc/ccp/uima/ae/nlp/ei/gene/LingPipeEntityTagger_AE.class
- bionlp_uima_repository-1.0.1/build/classes/edu/uchsc/ccp/uima/ae/nlp/ei/mutation/
- bionlp_uima_repository-1.0.1/build/classes/edu/uchsc/ccp/uima/ae/nlp/ei/mutation/MutationFinder_AE.class
- bionlp_uima_repository-1.0.1/build/classes/edu/uchsc/ccp/uima/ae/nlp/opendmap/
- bionlp_uima_repository-1.0.1/build/classes/edu/uchsc/ccp/uima/ae/nlp/opendmap/OpenDMAP_AE.class
[truncated: 1,019 more entries]
