# Supplementary material for: An open-source framework for large-scale, flexible evaluation of biomedical text mining systems
Source: J Biomed Discov Collab. 2008 Jan 29;3:1. doi: 10.1186/1747-5333-3-1 (PMC2276192; doi:10.1186/1747-5333-3-1)
Supplement: Additional file 1 — Evaluation platform source code. The additional file contains the software evaluation framework discussed in this paper. The most current release can be downloaded from SourceForge.net [1]. See the accompanying README file for instructions on installation and use. Also included in the distribution is a collection of UIMA wrappers for some commonly used BioNLP tools and annotated corpora. [file 1747-5333-3-1-S1.zip › bionlp_uima_repository-1.0.1/ant/build.xml]

<project name="ccp_uima-1.0.1" default="build" basedir="..">

	<!-- Initialization variables -->
	<property name="project.name" value="${ant.project.name}" />
	<property name="source.dir" value="src" />
	<property name="test.source.dir" value="test" />
	<property name="build.dir" value="build" />
	<property name="docs.dir" value="docs" />
	<property name="classes.dir" value="${build.dir}/classes" />
	<property name="distribution.dir" value="${build.dir}/distribution" />
	<property name="jar.name" value="${project.name}.jar" />

	<!-- files in lib.dir WILL be included in the final JAR -->
	<!-- files in compile.lib.dir will NOT be included in the final JAR -->
	<property name="lib.dir" value="lib" />
	<property name="compile.lib.dir" value="lib-compile" />

	<!-- test variables -->
	<property name="test.dir" value="${build.dir}/test" />
	<property name="test.data.dir" value="${test.dir}/data" />
	<property name="test.reports.dir" value="${test.dir}/reports" />

	<property name="unit.test.source.dir" value="${source.dir}" />
	<property name="unit.test.data.dir" value="${test.data.dir}/unit" />
	<property name="unit.test.reports.dir" value="${test.reports.dir}/unit" />

	<property name="fn.test.source.dir" value="${source.dir}" />
	<property name="fn.test.data.dir" value="${test.data.dir}/fn" />
	<property name="fn.test.reports.dir" value="${test.reports.dir}/fn" />

	<property name="coverage.test.data.dir" value="${test.data.dir}/coverage" />
	<property name="coverage.test.reports.dir" value="${test.reports.dir}/coverage" />
	<property name="coverage.test.instrumented.dir" value="${test.dir}/instrumented" />

	<property name="cobertura.dir" value="/data/toolrepository/cobertura-1.7" />


	<!-- =======================================================
	       This builds the classpath used for compilation.
	       NOTE: This is independent of your system classpath
  	     ======================================================= -->
	<path id="compile.classpath">
		<fileset dir="${lib.dir}">
			<include name="**/*.jar" />
		</fileset>
	</path>

	<!-- ============================= -->
	<target name="build" depends="clean,compile,test.unit,package-project" description="Does the whole enchilada" />

	<!-- ====================================== -->
	<target name="clean" description="Deletes compiled and generated code">
		<delete dir="${build.dir}" />
	</target>

	<!-- ====================================== -->
	<target name="compile" description="Compiles the Java code">
		<mkdir dir="${build.dir}" />
		<mkdir dir="${classes.dir}" />

		<javac srcdir="${source.dir}" destdir="${classes.dir}" debug="on" deprecation="off">
			<classpath refid="compile.classpath" />
		</javac>

		<javac srcdir="${test.source.dir}" destdir="${classes.dir}" debug="on" deprecation="off">
			<classpath refid="compile.classpath" />
		</javac>

		<copy todir="${classes.dir}">
			<fileset dir="${source.dir}">
				<include name="**/*.properties" />
				<include name="**/*.xml" />
			</fileset>
		</copy>

	</target>

	<!-- ====================================== -->
	<target name="package-project" depends="compile" description="Packages the files into a JAR file">
		<mkdir dir="${distribution.dir}" />
		<echo message="Packaging the project..." />
		<jar destFile="${distribution.dir}/${jar.name}">
			<fileset dir="${classes.dir}">
				<include name="**/*.*" />
				<exclude name="**/*Test.*" />
				<exclude name="**/*TestFn.*" />
			</fileset>
		</jar>
	</target>


	<target name="build-javadoc">
		<javadoc packagenames="edu.uchsc.ccp.*" sourcepath="${source.dir}" destdir="${docs.dir}/api" windowtitle="Center for Computational Pharmacology Util/UIMA API" linksource="true">
			<classpath>
				<path refid="compile.classpath" />
				<pathelement location="${classes.dir}" />
			</classpath>
			<link href="http://protege.stanford.edu/doc/pdk/api/" />
			<link href="http://java.sun.com/j2se/1.5.0/docs/api/" />
			<doctitle>
				<![CDATA[<h1>Center for Computational Pharmacology Util/UIMA API</h1>]]></doctitle>
	</javadoc>
</target>

<!-- ====================================== -->
<target name="test.unit" depends="compile" description="Runs unit tests">
	<mkdir dir="${test.dir}" />
	<mkdir dir="${test.data.dir}" />
	<mkdir dir="${test.reports.dir}" />

	<mkdir dir="${unit.test.data.dir}" />
	<mkdir dir="${unit.test.reports.dir}" />

	<junit printsummary="false" errorProperty="test.failed" failureProperty="test.failed">
		<classpath>
			<path refid="compile.classpath" />
			<pathelement location="${classes.dir}" />
		</classpath>
		<formatter type="brief" usefile="false" />
		<formatter type="xml" />
		<batchtest todir="${unit.test.data.dir}">
			<fileset dir="${classes.dir}" includes="**/*Test.class" />
		</batchtest>
	</junit>

	<junitreport todir="${unit.test.data.dir}">
		<fileset dir="${unit.test.data.dir}">
			<include name="TEST-*.xml" />
		</fileset>
		<report format="frames" todir="${unit.test.reports.dir}" />
	</junitreport>

	<fail message="***** Tests failed. Check reports for details." if="test.failed" />
</target>

<!-- ====================================== -->
<target name="test.fn" depends="compile" description="Runs functional tests">
	<mkdir dir="${test.dir}" />
	<mkdir dir="${test.data.dir}" />
	<mkdir dir="${test.reports.dir}" />

	<mkdir dir="${fn.test.data.dir}" />
	<mkdir dir="${fn.test.reports.dir}" />

	<junit printsummary="false" errorProperty="test.failed" failureProperty="test.failed">
		<classpath>
			<path refid="compile.classpath" />
			<pathelement location="${classes.dir}" />
		</classpath>
		<formatter type="brief" usefile="false" />
		<formatter type="xml" />
		<batchtest todir="${fn.test.data.dir}">
			<fileset dir="${classes.dir}" includes="**/*TestFn.class" />
		</batchtest>
	</junit>

	<junitreport todir="${fn.test.data.dir}">
		<fileset dir="${fn.test.data.dir}">
			<include name="TEST-*.xml" />
		</fileset>
		<report format="frames" todir="${fn.test.reports.dir}" />
	</junitreport>

	<fail message="***** Tests failed. Check reports for details." if="test.failed" />
</target>

<!-- ====================================== -->
<target name="test.cover" depends="compile" description="Runs coverage tests">
	<mkdir dir="${test.dir}" />
	<mkdir dir="${test.data.dir}" />
	<mkdir dir="${test.reports.dir}" />

	<mkdir dir="${coverage.test.data.dir}" />
	<mkdir dir="${coverage.test.reports.dir}" />

	<path id="cobertura.classpath">
		<fileset dir="${cobertura.dir}">
			<include name="cobertura.jar" />
			<include name="/lib/**/*.jar" />
		</fileset>
	</path>

	<taskdef classpathref="cobertura.classpath" resource="tasks.properties" />
	<property name="cobertura.datafile" value="${coverage.test.instrumented.dir}/cobertura.ser" />

	<delete dir="${coverage.test.instrumented.dir}" />

	<cobertura-instrument datafile="${cobertura.datafile}" todir="${coverage.test.instrumented.dir}">
		<ignore regex="org.apache.log4j.*" />
		<fileset dir="${classes.dir}">
			<include name="**/*.class" />
			<exclude name="**/*Test.class" />
			<exclude name="**/*TestFn.class" />
		</fileset>
	</cobertura-instrument>


	<!-- note: your instrumented classes must come first -->
	<junit fork="yes" printsummary="false" errorProperty="test.failed" failureProperty="test.failed">
		<sysproperty key="net.sourceforge.cobertura.datafile" file="${cobertura.datafile}" />

		<classpath>
			<pathelement location="${coverage.test.instrumented.dir}" />
			<pathelement location="${classes.dir}" />
			<path refid="compile.classpath" />
			<path refid="cobertura.classpath" />
		</classpath>
		<classpath location="${classes.dir}" />
		<classpath refid="compile.classpath" />
		<formatter type="brief" usefile="false" />
		<formatter type="xml" />
		<batchtest todir="${unit.test.data.dir}">
			<fileset dir="${classes.dir}" includes="**/*Test.class" />
		</batchtest>
	</junit>

	<!-- junit html reports -->
	<junitreport todir="${unit.test.data.dir}">
		<fileset dir="${unit.test.data.dir}">
			<include name="TEST-*.xml" />
		</fileset>
		<report format="frames" todir="${unit.test.reports.dir}" />
	</junitreport>

	<!-- cobertura html reports -->
	<cobertura-report datafile="${cobertura.datafile}" destdir="${coverage.test.reports.dir}">
		<fileset dir="${source.dir}">
			<include name="**/*.java" />
		</fileset>
	</cobertura-report>

	<!-- cobertura xml reports -->
	<cobertura-report datafile="${cobertura.datafile}" srcdir="${source.dir}" destdir="${coverage.test.data.dir}" format="xml" />

	<fail message="***** Tests failed. Check reports for details." if="test.failed" />
</target>


<!-- ====================================== -->
<target name="test.all" depends="compile" description="Runs all tests (unit, fn, coverage)">
	<mkdir dir="${test.dir}" />
	<mkdir dir="${test.data.dir}" />
	<mkdir dir="${test.reports.dir}" />

	<mkdir dir="${unit.test.data.dir}" />
	<mkdir dir="${unit.test.reports.dir}" />
	<mkdir dir="${fn.test.data.dir}" />
	<mkdir dir="${fn.test.reports.dir}" />
	<mkdir dir="${coverage.test.data.dir}" />
	<mkdir dir="${coverage.test.reports.dir}" />

	<path id="cobertura.classpath">
		<fileset dir="${cobertura.dir}">
			<include name="cobertura.jar" />
			<include name="/lib/**/*.jar" />
		</fileset>
	</path>

	<taskdef classpathref="cobertura.classpath" resource="tasks.properties" />
	<property name="cobertura.datafile" value="${coverage.test.instrumented.dir}/cobertura.ser" />

	<delete dir="${coverage.test.instrumented.dir}" />

	<cobertura-instrument datafile="${cobertura.datafile}" todir="${coverage.test.instrumented.dir}">
		<ignore regex="org.apache.log4j.*" />
		<fileset dir="${classes.dir}">
			<include name="**/*.class" />
			<exclude name="**/*Test.class" />
			<exclude name="**/*TestFn.class" />
		</fileset>
	</cobertura-instrument>


	<!-- note: your instrumented classes must come first -->
	<junit fork="yes" printsummary="false" errorProperty="test.failed" failureProperty="test.failed">
		<sysproperty key="net.sourceforge.cobertura.datafile" file="${cobertura.datafile}" />

		<classpath>
			<pathelement location="${coverage.test.instrumented.dir}" />
			<pathelement location="${classes.dir}" />
			<path refid="compile.classpath" />
			<path refid="cobertura.classpath" />
		</classpath>
		<classpath location="${classes.dir}" />
		<classpath refid="compile.classpath" />
		<formatter type="brief" usefile="false" />
		<formatter type="xml" />
		<batchtest todir="${unit.test.data.dir}">
			<fileset dir="${classes.dir}" includes="**/*Test.class" />
		</batchtest>
		<batchtest todir="${fn.test.data.dir}">
			<fileset dir="${classes.dir}" includes="**/*TestFn.class" />
		</batchtest>
	</junit>

	<!-- UNIT junit html reports -->
	<junitreport todir="${unit.test.data.dir}">
		<fileset dir="${unit.test.data.dir}">
			<include name="TEST-*.xml" />
		</fileset>
		<report format="frames" todir="${unit.test.reports.dir}" />
	</junitreport>

	<!-- FN junit html reports -->
	<junitreport todir="${fn.test.data.dir}">
		<fileset dir="${fn.test.data.dir}">
			<include name="TEST-*.xml" />
		</fileset>
		<report format="frames" todir="${fn.test.reports.dir}">
		</report>
	</junitreport>


	<!-- cobertura html reports -->
	<cobertura-report datafile="${cobertura.datafile}" destdir="${coverage.test.reports.dir}">
		<fileset dir="${source.dir}">
			<include name="**/*.java" />
		</fileset>
	</cobertura-report>

	<!-- cobertura xml reports -->
	<cobertura-report datafile="${cobertura.datafile}" srcdir="${source.dir}" destdir="${coverage.test.data.dir}" format="xml" />

	<fail message="***** Tests failed. Check reports for details." if="test.failed" />
</target>


<!-- ====================================== -->
<target name="api">
	<javadoc packagenames="edu.uchsc.ccp.*" sourcepath="${source.dir}" destdir="${docs.dir}/api" windowtitle="CCP Utility Code Library">
		<doctitle>
			<![CDATA[<h1>CCP Utility Code Library</h1>]]></doctitle>
	<bottom>
		<![CDATA[<i>Maintained by William.Baumgartner@uchsc.edu</i>]]></bottom>
</javadoc>
</target>

</project>
