# Supplementary material for: An open-source framework for large-scale, flexible evaluation of biomedical text mining systems
Source: J Biomed Discov Collab. 2008 Jan 29;3:1. doi: 10.1186/1747-5333-3-1 (PMC2276192; doi:10.1186/1747-5333-3-1)
Supplement: Additional file 1 — Evaluation platform source code. The additional file contains the software evaluation framework discussed in this paper. The most current release can be downloaded from SourceForge.net [1]. See the accompanying README file for instructions on installation and use. Also included in the distribution is a collection of UIMA wrappers for some commonly used BioNLP tools and annotated corpora. [file 1747-5333-3-1-S1.zip › bionlp_uima_repository-1.0.1/ant/demonstration_tasks.xml]

<project name="ccp_uima" default="default" basedir="..">

	<property name="project.name" value="${ant.project.name}" />
	<property name="source.dir" value="src" />
	<property name="test.source.dir" value="test" />
	<property name="build.dir" value="build" />
	<property name="docs.dir" value="docs" />
	<property name="classes.dir" value="${build.dir}/classes" />
	<property name="distribution.dir" value="${build.dir}/distribution" />
	<property name="jar.name" value="${project.name}.jar" />
	<property name="descriptor.dir" value="descriptors" />
	<property name="lib.dir" value="lib" />
	<property name="compile.lib.dir" value="lib-compile" />

	<path id="run.classpath">
		<fileset dir="${lib.dir}">
			<include name="**/*.jar" />
		</fileset>
		<fileset dir="${distribution.dir}">
			<include name="**/*.jar" />
		</fileset>
	</path>

	<path id="uima.datapath">
		<pathelement location="/home/williamb/eclipse/RELEASED_SOURCE_CODE/descriptors" />
	</path>


	<property name="uima.datapath" value="${descriptor.dir}/" />

	<target name="default" />


	<!-- ==================================================================== -->
	<!--                GENE TAGGER COMPARISON EXAMPLE                        -->
	<!-- ==================================================================== -->
	<!-- This example collection processing engine executes a comparison of four gene taggers against 
	     a gold standard using a strict (exact) span matching criteria. In order to run this as is,
	     you must first obtain the following entity tagging systems: 
	     ABGene - ftp://ftp.ncbi.nlm.nih.gov/pub/tanabe/AbGene
	     ABNER - http://pages.cs.wisc.edu/~bsettles/abner/
	     LingPipe - http://www.alias-i.com/lingpipe/
	     KeX - http://www.hgc.ims.u-tokyo.ac.jp/service/tooldoc/KeX/intro.html
	     The Bio1 Corpus - http://research.nii.ac.jp/~collier/resources/bio1.1.xml
	     
	     See the README for installation instructions.
	-->
	<target name="conduct-gene-tagger-comparison-example">
		<java fork="true" classname="edu.uchsc.ccp.uima.cpe.SimpleRunCPE" maxmemory="1024m">
			<classpath refid="run.classpath" />
			<classpath refid="uima.datapath" />
			<arg value="descriptors/cpe/gene-tagger-comparison-example-cpe.xml" />
		</java>
	</target>

	
	<!-- ==================================================================== -->
		<!--                OPENDMAP IN UIMA EXAMPLE                        -->
		<!-- ==================================================================== -->
		<!-- This collection processing demonstrates the integration of the OpenDMAP system into UIMA.
		-->
	<target name="opendmap-protein-interaction-detection-example">
			<java fork="true" classname="edu.uchsc.ccp.uima.cpe.SimpleRunCPE" maxmemory="1024m">
				<classpath refid="run.classpath" />
				<classpath refid="uima.datapath" />
				<arg value="descriptors/cpe/opendmap-interaction-example-cpe.xml" />
			</java>
		</target>
	
</project>
