# Supplementary material for: An open-source framework for large-scale, flexible evaluation of biomedical text mining systems
Source: J Biomed Discov Collab. 2008 Jan 29;3:1. doi: 10.1186/1747-5333-3-1 (PMC2276192; doi:10.1186/1747-5333-3-1)
Supplement: Additional file 1 — Evaluation platform source code. The additional file contains the software evaluation framework discussed in this paper. The most current release can be downloaded from SourceForge.net [1]. See the accompanying README file for instructions on installation and use. Also included in the distribution is a collection of UIMA wrappers for some commonly used BioNLP tools and annotated corpora. [file 1747-5333-3-1-S1.zip › bionlp_uima_repository-1.0.1/ant/runGeneTaggerEvaluationDemo.sh]

export JAVA_HOME=/data/toolrepository/java/jdk1.5.0_05
export UIMA_DATAPATH=descriptors
$JAVA_HOME/bin/java -cp lib/uima-core.jar:lib/uima-cpe.jar:lib/abner.jar:lib/trove.jar:lib/mallet-no_gnu.jar:lib/lingpipe-3.0.0.jar:lib/jdom.jar:build/distribution/ccp_uima-1.0.1.jar:descriptors -Xmx1024m edu.uchsc.ccp.uima.cpe.SimpleRunCPE descriptors/cpe/gene-tagger-comparison-example-cpe.xml
