# Supplementary material for: An open-source framework for large-scale, flexible evaluation of biomedical text mining systems
Source: J Biomed Discov Collab. 2008 Jan 29;3:1. doi: 10.1186/1747-5333-3-1 (PMC2276192; doi:10.1186/1747-5333-3-1)
Supplement: Additional file 1 — Evaluation platform source code. The additional file contains the software evaluation framework discussed in this paper. The most current release can be downloaded from SourceForge.net [1]. See the accompanying README file for instructions on installation and use. Also included in the distribution is a collection of UIMA wrappers for some commonly used BioNLP tools and annotated corpora. [file 1747-5333-3-1-S1.zip › bionlp_uima_repository-1.0.1/src/edu/uchsc/ccp/util/external/abner/Abner_Util.java]

/*
 * Abner_Util.java
 * Copyright (C) 2007 Center for Computational Pharmacology, University of Colorado School of Medicine
 * 
 * This program is free software; you can redistribute it and/or
 * modify it under the terms of the GNU General Public License
 * as published by the Free Software Foundation; either version 2
 * of the License, or (at your option) any later version.
 *
 * This program is distributed in the hope that it will be useful,
 * but WITHOUT ANY WARRANTY; without even the implied warranty of
 * MERCHANTABILITY or FITNESS FOR A PARTICULAR PURPOSE.  See the
 * GNU General Public License for more details.
 *
 * You should have received a copy of the GNU General Public License
 * along with this program; if not, write to the Free Software
 * Foundation, Inc., 51 Franklin Street, Fifth Floor, Boston, MA  02110-1301, USA.
 * 
 */

package edu.uchsc.ccp.util.external.abner;

import java.util.ArrayList;
import java.util.HashMap;
import java.util.List;
import java.util.regex.Matcher;
import java.util.regex.Pattern;

import abner.Tagger;
import edu.uchsc.ccp.util.nlp.GenericTextUtils;
import edu.uchsc.ccp.util.nlp.annotation.AnnotationSet;
import edu.uchsc.ccp.util.nlp.annotation.Annotator;
import edu.uchsc.ccp.util.nlp.annotation.InvalidSpanException;
import edu.uchsc.ccp.util.nlp.annotation.Span;
import edu.uchsc.ccp.util.nlp.annotation.TextAnnotation;
import edu.uchsc.ccp.util.nlp.mention.ClassMention;
import edu.uchsc.ccp.util.nlp.mention.ClassMentionTypes;

/**
 * crap
 * <p>
 * This is an interface to Burr Settles' named entity recognizing application, ABNER. <br>
 * <a href="http://pages.cs.wisc.edu/~bsettles/abner/">http://pages.cs.wisc.edu/~bsettles/abner/</a></br>
 * <p>
 * Currently, this interface allows the user to specify the two models that come prepackaged in the abner.jar file. By default the ABNER tokenization
 * routine is used.
 * <p>
 * Extracted entities are returned as instances of <code>edu.uchsc.ccp.util.nlp.annotation.TextAnnotation</code>.
 * <p>
 * When the built-in BioCreative model is used, only protein annotations are returned. When the NLPBA model is used, protein, RNA, DNA, cell line, and
 * cell type annotations are returned.
 * 
 * @author William A. Baumgartner Jr.
 * 
 */
public class Abner_Util {

    /* When the built-in BioCreative model is used, each protein annotation is associated with an Annotator with AnnotatorID=2 */
    private final int BIOCREATIVE_MODEL_ANNOTATOR_ID = 2;

    /* When the built-in NLPBA model is used, each entity annotation is associated with an Annotator with AnnotatorID=42 */
    private final int NLPBA_MODEL_ANNOTATOR_ID = 42;

    /*
     * The startLookingForMatchesAt variable keeps track of where we are looking for entities in the original text. This is used for determining the
     * entity spans (see below).
     */
    private int startLookingForMatchesAt;

    private Tagger abnerTagger = null;

    private boolean useBioCreativeModel = false;

    /**
     * Create a new Abner_Util.
     * 
     * @param model
     *            The two default ABNER models can be selected. For the BioCreative model, use <code>tagger.BIOCREATIVE</code>. For the NLPBA
     *            model, use <code>tagger.NLPBA</code>.
     */
    public Abner_Util(int model) {
        abnerTagger = new Tagger(model);

        /* turn on ABNER tokenization */
        abnerTagger.setTokenization(true);

        if (model == Tagger.BIOCREATIVE) {
            useBioCreativeModel = true;
        }
    }

    /**
     * Retrieve the entities extracted by ABNER from text as instances of <code>edu.uchsc.ccp.util.nlp.annotation.TextAnnotation</code>.
     * 
     * @param text
     *            The text to search for entities.
     * @param documentCollectionID
     *            This unique identifier for a document collection will be assigned to any annotations returned by this method.
     * @param documentID
     *            This unqiue identifier for a document will be assigned to any annotations returned by this method.
     * @return a List of <code>edu.uchsc.ccp.util.nlp.annotation.TextAnnotation</code> instances, one per entity detected in the text.
     */
    public List<TextAnnotation> getEntities(String text, int documentCollectionID, String documentID) {
        List<TextAnnotation> annotationsToReturn = new ArrayList<TextAnnotation>();

        /* Use ABNER to detect the entities */
        String[][] entities = abnerTagger.getEntities(text);

        /* The rest of this method is devoted to determining the spans of the extracted entities, and creating TextAnnotations to return. */

        int annotationCount = 0;

        /* reset the index we will start looking for matches back to the beginning of the text */
        startLookingForMatchesAt = 0;

        /* hashmap to keep track of annotations that have already been stored... this prevents duplicate annotations from being stored. */
        HashMap<String, String> annotMap = new HashMap<String, String>();
        for (int i = 0; i < entities[0].length; i++) {

            String entity = entities[0][i];

            /* find start/end indexes */
            Span span = findSpan(entity, text);

            if (span != null) {
                String key = span.getSpanStart() + " " + span.getSpanEnd() + " " + entities[1][i];
                if (!annotMap.containsKey(key)) { /* make certain no duplicate annotations are stored */
                    annotMap.put(key, "");

                    String mentionName = "";
                    if (entities[1][i].equalsIgnoreCase("protein")) {
                        mentionName = ClassMentionTypes.PROTEIN;
                    } else if (entities[1][i].equalsIgnoreCase("dna")) {
                        mentionName = ClassMentionTypes.DNA;
                    } else if (entities[1][i].equalsIgnoreCase("rna")) {
                        mentionName = ClassMentionTypes.RNA;
                    } else if (entities[1][i].equalsIgnoreCase("cell_line")) {
                        mentionName = ClassMentionTypes.CELL_LINE;
                    } else if (entities[1][i].equalsIgnoreCase("cell_type")) {
                        mentionName = ClassMentionTypes.CELL_TYPE;
                    } else {
                        System.err.println("***********   Unrecognized entity type: " + entities[1][i] + "  ***********************");
                    }

                    // set the annotator
                    Annotator annotator;
                    if (useBioCreativeModel) {
                        annotator = new Annotator(BIOCREATIVE_MODEL_ANNOTATOR_ID, "", "ABNER - BC", "WISC");
                    } else {
                        annotator = new Annotator(NLPBA_MODEL_ANNOTATOR_ID, "", "ABNER - NLPBA", "WISC");
                    }

                    AnnotationSet annotationSet = new AnnotationSet(-1, "Default Annotation Set", "Default Annotation Set");

                    ClassMention cm = new ClassMention(mentionName);

                    String coveredText = text.substring(span.getSpanStart(), span.getSpanEnd());
                    TextAnnotation ta = new TextAnnotation(span.getSpanStart(), span.getSpanEnd(), coveredText, annotator, annotationSet,
                            annotationCount, documentCollectionID, documentID, -1, cm);

                    annotationsToReturn.add(ta);
                    annotationCount++;
                } else {
                    // key already present, so don't do anything
                }
            } else {
                error("Null span, Could not find: \"" + entity + "\" in documentText: \"" + text + "\"");
            }
        }

        if (annotationCount != entities[0].length) {
            error(entities[0].length + " annotations should have been created, however, only " + annotationCount++ + " were.");
        }

        return annotationsToReturn;
    }

    /**
     * <p>
     * This method searches for a String of text in a different String of text using regular expressions.
     * <p>
     * There is a known error with this method as entities with '' are sometimes not detected. This error may have something to do with ABNER's
     * tokenization mechanism, as sometimes '' gets converted into ", and sometimes it does not.
     * 
     * @param subStr
     * @param wholeStr
     * @return
     */
    private Span findSpan(String subStr, String wholeStr) {

        /*
         * One idiosyncracy of ABNER is that it converts '' to ", so we must do the same in "wholeStr". We add a space after the " so that the
         * character offsets will remain consistent.
         */
        String processedWholeStr = wholeStr.replaceAll("''", "\" ");

        /* preprocess the string we are looking for by escaping any characters that need to be escaped in a regular expression */
        subStr = GenericTextUtils.escapeCharacterForRegEx(subStr);

        String[] toks = subStr.split(" ");
        String regex = "";
        for (int i = 0; i < toks.length; i++) {
            regex += toks[i];
            if (i < toks.length - 1) {
                regex += "\\s*";
            } else {
                regex += "";
            }
        }

        Pattern subStrPattern = Pattern.compile(regex);
        Matcher subStrMatcher = subStrPattern.matcher(processedWholeStr);

        if (subStrMatcher.find(startLookingForMatchesAt)) {
            Span span = null;
            try {
                span = new Span(subStrMatcher.start(), subStrMatcher.end());
            } catch (InvalidSpanException e) {
                e.printStackTrace();
            }
            startLookingForMatchesAt = subStrMatcher.end();
            return span;
        } else {
            return null;
        }

    }

    /**
     * This method outputs an error message.
     * 
     * @param message
     */
    private void error(String message) {
        System.err.println("ERROR -- Abner_Util: " + message);
    }

}
