# Supplementary material for: An open-source framework for large-scale, flexible evaluation of biomedical text mining systems
Source: J Biomed Discov Collab. 2008 Jan 29;3:1. doi: 10.1186/1747-5333-3-1 (PMC2276192; doi:10.1186/1747-5333-3-1)
Supplement: Additional file 1 — Evaluation platform source code. The additional file contains the software evaluation framework discussed in this paper. The most current release can be downloaded from SourceForge.net [1]. See the accompanying README file for instructions on installation and use. Also included in the distribution is a collection of UIMA wrappers for some commonly used BioNLP tools and annotated corpora. [file 1747-5333-3-1-S1.zip › bionlp_uima_repository-1.0.1/src/edu/uchsc/ccp/util/external/stanfordparser/StanfordParser_Util.java]

/*
 * StanfordParser_Util.java
 * Copyright (C) 2007 Center for Computational Pharmacology, University of Colorado School of Medicine
 * 
 * This program is free software; you can redistribute it and/or
 * modify it under the terms of the GNU General Public License
 * as published by the Free Software Foundation; either version 2
 * of the License, or (at your option) any later version.
 *
 * This program is distributed in the hope that it will be useful,
 * but WITHOUT ANY WARRANTY; without even the implied warranty of
 * MERCHANTABILITY or FITNESS FOR A PARTICULAR PURPOSE.  See the
 * GNU General Public License for more details.
 *
 * You should have received a copy of the GNU General Public License
 * along with this program; if not, write to the Free Software
 * Foundation, Inc., 51 Franklin Street, Fifth Floor, Boston, MA  02110-1301, USA.
 * 
 */

package edu.uchsc.ccp.util.external.stanfordparser;

import java.io.StringReader;
import java.util.ArrayList;
import java.util.HashMap;
import java.util.Iterator;
import java.util.List;
import java.util.Set;
import java.util.Stack;
import java.util.regex.Matcher;
import java.util.regex.Pattern;

import edu.stanford.nlp.ling.HasWord;
import edu.stanford.nlp.objectbank.TokenizerFactory;
import edu.stanford.nlp.parser.lexparser.LexicalizedParser;
import edu.stanford.nlp.parser.lexparser.Options;
import edu.stanford.nlp.process.DocumentPreprocessor;
import edu.stanford.nlp.process.Function;
import edu.stanford.nlp.process.WhitespaceTokenizer;
import edu.stanford.nlp.trees.GrammaticalStructure;
import edu.stanford.nlp.trees.GrammaticalStructureFactory;
import edu.stanford.nlp.trees.PennTreebankLanguagePack;
import edu.stanford.nlp.trees.Tree;
import edu.stanford.nlp.trees.TreeGraphNode;
import edu.stanford.nlp.trees.TreePrint;
import edu.stanford.nlp.trees.TreebankLanguagePack;
import edu.stanford.nlp.trees.TypedDependency;
import edu.stanford.nlp.trees.TypedDependencyList;
import edu.uchsc.ccp.util.nlp.GenericTextUtils;
import edu.uchsc.ccp.util.nlp.annotation.Annotator;
import edu.uchsc.ccp.util.nlp.annotation.TextAnnotation;
import edu.uchsc.ccp.util.nlp.mention.ClassMention;
import edu.uchsc.ccp.util.nlp.mention.ClassMentionTypes;
import edu.uchsc.ccp.util.nlp.mention.SlotMention;
import edu.uchsc.ccp.util.nlp.mention.SlotMentionTypes;

/**
 * 
 * This class converts the output of the StanfordParser into a distinct text annotation objects. The main purpose for this conversion is to
 * incorporate the StanfordParser into the UIMA framework. <br>
 * <br>
 * Obtain the StanfordParser here: http://nlp.stanford.edu/downloads/lex-parser.shtml
 * 
 * The output of this class is an ArrayList of TextAnnotations. Each TextAnnotation will have a corresponding ClassMention associated with
 * it. The ClassMention will either be a token mention with partOfSpeech slot, a phrase with phraseType slot, or a clause mention with
 * clauseType slot.
 * 
 * NOTE: Phrase/Clause Levels are incorrect.
 * 
 * @author William A. Baumgartner, Jr.
 * 
 */
/* Changes:
    *      01/10/06 - wab - Adjusting code to comply with new Type System and updated TextAnnotation class
    *      02/19/06 - wab - Added token, phrase, and clause numbering and levels
    *      02/22/06 - wab - Added regex escapes for the search string using GenericTextUtils
    *                     - Rewrote to access parse tree directly instead of parsing the output format which had ambiguous parentheses
    *                     
    * 
    */

public class StanfordParser_Util {
    private final boolean DEBUG = false;

    private LexicalizedParser lexParser; // the Stanford Parser

    private boolean showOutput = false;

    private String outputFormats = "";

    private HashMap<String, String> tagLabelsHash;

    // used to normalize the levels; 0 = base level; 4 = encomposses at least
    // one level 3 (among others)
    private int maxPhraseLevel = 0;

    private int maxClauseLevel = 0;

    private int tokenNumber = 0;

    private int phraseCount = 0;

    private int clauseCount = 0;

    private boolean attachTypedDependencies = false;
    
    private Annotator stanfordParserAnnotator;

    /* Used to keep track of where we are in the original text when we are mapping back to get the spans */
    private int index = 0;

    /*
     * Hash storing TokenAnnotations and their tokenNumber as key. This is used to quickly add the typed dependencies before returning the
     * annotations.
     */
    private HashMap<Integer, TextAnnotation> tokenAnnotations;

    /**
     * Construct a new StanfordParserUtil.
     * 
     * @param serializedGrammarFile -
     *            Input file location. To use the PCFG parser, this file should be englishPCFG.ser.gz. To use the lexicalized parser, this
     *            file should be englishFactored.ser.gz
     */
    public StanfordParser_Util(String serializedGrammarFile) {
        initialize(serializedGrammarFile);
    }

    public StanfordParser_Util(String serializedGrammarFile, boolean attachTypedDependencies) {
        this.attachTypedDependencies = attachTypedDependencies;
        initialize(serializedGrammarFile);
    }
    
    /**
     * Construct a new StanfordParserUtil while selecting the output tree display format.
     * 
     * @param serializedGrammarFile
     *            Input file location. To use the PCFG parser, this file should be englishPCFG.ser.gz. To use the lexicalized parser, this
     *            file should be englishFactored.ser.gz
     * @param outputFormats
     *            a comma-delimited list of StanfordParser output formats options:
     *            penn,wordsAndTags,typedDependenciesCollapsed,oneline,words,dependencies,typedDependencies,latexTree,collocations
     */
    public StanfordParser_Util(String serializedGrammarFile, String outputFormats) {
        this.outputFormats = outputFormats;
        this.showOutput = true;
        initialize(serializedGrammarFile);
    }

    public StanfordParser_Util(String serializedGrammarFile, String outputFormats, boolean attachTypedDependencies) {
        this.outputFormats = outputFormats;
        this.showOutput = true;
        this.attachTypedDependencies = attachTypedDependencies;
        initialize(serializedGrammarFile);
        
    }
    
    /**
     * Initialize the StanfordParser with the supplied input grammar file. This can take time (seconds), lexicalized parser takes longer.
     * 
     * @param serFile
     */
    private void initialize(String serializedGrammarFile) {
        Options op = new Options();
        lexParser = new LexicalizedParser(serializedGrammarFile, op);

        /* Initialize the default annotator */
        stanfordParserAnnotator = new Annotator(8, "StanfordParser", "StanfordParser", "Stanford");

        // this allows the PennTreebank labels to be associated with tokens
        // (POS), phrases, or clauses.
        tagLabelsHash = GenericTextUtils.getPennTreebankTagLabelLookup();
    }

    /**
     * Call this method to parse an inputted string of text.
     * 
     * @param sentence
     *            text to parse
     */
    public List<TextAnnotation> parse(String sentence) {
        if (sentence.length() > 0) {
        /* reset the max phrase level */
        maxPhraseLevel = 0;

        // parse the input sentence
        lexParser.parse(sentence);
        Tree t = lexParser.getBestParse();

        if (DEBUG) {
            System.out.println("OUTPUTTED TREE: " + t.toString());
        }

        if (showOutput) {
            TreePrint tp = new TreePrint(outputFormats);
            tp.printTree(lexParser.getBestParse());
        }

        // initialize the tokenAnnotation Hash and reinitialize the counts
        tokenAnnotations = new HashMap<Integer, TextAnnotation>();
        tokenNumber = 0;
        phraseCount = 0;
        clauseCount = 0;
        // parse the output tree into distinct annotations
        // return decodeParse(sentence, t.toString());
        List<TextAnnotation> annotations = extractAnnotationsFromParseTree(sentence, t);

        if (attachTypedDependencies) {
            assignTypedDependencies(t);
        }

        if (DEBUG) {
            for (TextAnnotation ta : annotations) {
                ta.printAnnotation(System.out);
            }
        }

        return annotations;
        } else {
            return new ArrayList<TextAnnotation>();
        }
       
    }

    
/**
 * Not currently functional
 * @param partiallyTaggedText
 * @param untaggedSentence
 * @return
 */
    public List<TextAnnotation> parsePartiallyTaggedText(String partiallyTaggedText, String untaggedSentence) {
        /* reset the max phrase level */
        maxPhraseLevel = 0;

        Options op = lexParser.getOp();
        DocumentPreprocessor documentPreprocessor = new DocumentPreprocessor();
        
        
        TokenizerFactory tokenizerFactory = WhitespaceTokenizer.factory();
        TreebankLanguagePack tlp = op.tlpParams.treebankLanguagePack();

        documentPreprocessor.setTokenizerFactory(tokenizerFactory);
        documentPreprocessor.setSentenceFinalPuncWords(tlp.sentenceFinalPunctuationWords());
        documentPreprocessor.setEncoding(op.tlpParams.getInputEncoding());
        
        Function<List<HasWord>, List<HasWord>> escaper = null;
        String sentenceDelimiter = null;
        int tagDelimiter= "/".charAt(0);
        List document = documentPreprocessor.getSentencesFromText(new StringReader(partiallyTaggedText), escaper, sentenceDelimiter, tagDelimiter);
        
        int count = 0;
        for (Iterator it = document.iterator(); it.hasNext();) {
            count++;
            List sentence = (List) it.next();
            lexParser.parse(sentence);
        }
        
        if (count > 1) {
            System.err.println("ERROR -- StanfordParserUtil: Stanford Parser detected multiple sentences in the input.");
        }
        
        // parse the input sentence
        Tree t = lexParser.getBestParse();

        if (DEBUG) {
            System.out.println("OUTPUTTED TREE: " + t.toString());
        }

        if (showOutput) {
            TreePrint tp = new TreePrint(outputFormats);
            tp.printTree(lexParser.getBestParse());
        }

        // initialize the tokenAnnotation Hash and reinitialize the counts
        tokenAnnotations = new HashMap<Integer, TextAnnotation>();
        tokenNumber = 0;
        phraseCount = 0;
        clauseCount = 0;
        // parse the output tree into distinct annotations
        // return decodeParse(sentence, t.toString());
        List<TextAnnotation> annotations = extractAnnotationsFromParseTree(untaggedSentence, t);

        assignTypedDependencies(t);

        if (DEBUG) {
            for (TextAnnotation ta : annotations) {
                ta.printAnnotation(System.out);
            }
        }

        return annotations;
    }

    
    /**
     * I am not sure the best way to represent these within the frame structure. Since each typed dependency is associated with two
     * annotations, they are not really class mentions One way to approach this is to treat them as non-complex slots and to have a String
     * value something like: "gov:0 dep:3 rel:amod"
     * 
     * The reason this is an issue is that in UIMA_Util,when putting a list of TextAnnotations into a JCas, it works in a recursive fashion,
     * so if an annotation is seen as part of a ClassMention, then it is created there. What is happening is that because we currently store
     * the TypedDependencies as Class Mentions, some of the token mentions are being automatically created as TypedDependency mentions,
     * which is incorrect.
     * 
     * For now, I will use the string representation shown above.
     * 
     * @param t
     */
    private void assignTypedDependencies(Tree t) {
        // get the typed dependencies so they can be added to the TokenAnnotations
        List<TypedDependencyCls> typedDependencies = extractTypedDependencies(t);

        for (TypedDependencyCls utd : typedDependencies) {
            /* Create a new typed dependency, represented by a String taking the form: "gov:# dep:# rel:relation" */

            String tdStr = "gov:" + utd.getGovernerTokenNum() + " dep:" + utd.getDependentTokenNum() + " rel:" + utd.getRelation();

            // // create a new typedDependency class mention
            // ClassMention cm = new ClassMention();
            // cm.setMentionName(ClassMentionTypes.TYPED_DEPENDENCY);
            //
            // // create a slot for the governor token
            // SlotMention gov_sm = new SlotMention();
            // gov_sm.setMentionName(SlotMentionTypes.TYPEDEPENDENCY_GOVERNOR_TOKEN);
            // gov_sm.addSlotValue(new Integer(utd.getGovernerTokenNum()));
            //
            // // create a slot for the dependent token
            // SlotMention dep_sm = new SlotMention();
            // dep_sm.setMentionName(SlotMentionTypes.TYPEDEPENDENCY_DEPENDENT_TOKEN);
            // dep_sm.addSlotValue(new Integer(utd.getDependentTokenNum()));
            //
            // // create a slot for the relation token
            // SlotMention rel_sm = new SlotMention();
            // rel_sm.setMentionName(SlotMentionTypes.TYPEDEPENDENCY_RELATION);
            // rel_sm.addSlotValue(utd.getRelation());
            //
            // // add the slots to the class mention
            // cm.addSlotMention(gov_sm);
            // cm.addSlotMention(dep_sm);
            // cm.addSlotMention(rel_sm);

            TextAnnotation govToken = null;
            if (tokenAnnotations.containsKey(new Integer(utd.getGovernerTokenNum()))) {
                govToken = tokenAnnotations.get(new Integer(utd.getGovernerTokenNum()));
            } else {
                System.err.println("gov token not found in hash... token number = " + utd.getGovernerTokenNum() + "  hash size = "
                        + tokenAnnotations.size());
                Set<Integer> keys = tokenAnnotations.keySet();
                for (Integer k : keys) {
                    System.out.print(k + " ");
                }
                System.out.println();
            }

            TextAnnotation depToken = null;
            if (tokenAnnotations.containsKey(new Integer(utd.getDependentTokenNum()))) {
                depToken = tokenAnnotations.get(new Integer(utd.getDependentTokenNum()));
            } else {
                System.err.println("dep token not found in hash... token number = " + utd.getDependentTokenNum() + "  hash size = "
                        + tokenAnnotations.size());
            }

            SlotMention sm = new SlotMention();
            sm.setMentionName(SlotMentionTypes.TOKEN_TYPED_DEPENDENCY);
            sm.addSlotValue(tdStr);

            depToken.getClassMention().addSlotMention(sm);
            govToken.getClassMention().addSlotMention(sm);

        }
        // /*
        // * associate the TypedDependency with both the governor and dependent token annotation This is the first time multiple text
        // * annotations have been associated with class mention.. will have to wait to see if problems arise
        // *
        // * NOTE: THIS TURNS OUT TO BE A BAD IDEA. TD's AREN'T REALLY CLASS MENTIONS
        // */
        // cm.addTextAnnotation(govToken);
        // cm.addTextAnnotation(depToken);
        //
        // // add the typed dependency to the governor token
        // ComplexSlotMention govTDCSM = govToken.getClassMention().getComplexSlotMentionByName(
        // ComplexSlotMentionTypes.TOKEN_TYPED_DEPENDENCIES);
        // if (govTDCSM == null) {
        // ComplexSlotMention csm = new ComplexSlotMention();
        // csm.setMentionName(ComplexSlotMentionTypes.TOKEN_TYPED_DEPENDENCIES);
        // csm.addClassMention(cm);
        // govToken.getClassMention().addComplexSlotMention(csm);
        // } else {
        // govTDCSM.addClassMention(cm);
        // }
        //
        // // add the typed dependency to the dependent token
        // ComplexSlotMention depTDCSM = depToken.getClassMention().getComplexSlotMentionByName(
        // ComplexSlotMentionTypes.TOKEN_TYPED_DEPENDENCIES);
        // if (depTDCSM == null) {
        // ComplexSlotMention csm = new ComplexSlotMention();
        // csm.setMentionName(ComplexSlotMentionTypes.TOKEN_TYPED_DEPENDENCIES);
        // csm.addClassMention(cm);
        // depToken.getClassMention().addComplexSlotMention(csm);
        // } else {
        // depTDCSM.addClassMention(cm);
        // }
        // }

    }

    /*
     * Code scavenged from edu.stanford.nlp.trees.TreePrint
     */
    private List<TypedDependencyCls> extractTypedDependencies(Tree tree) {
        List<TypedDependencyCls> returnDependencies = new ArrayList<TypedDependencyCls>();

        TreebankLanguagePack tlp = new PennTreebankLanguagePack();
        GrammaticalStructureFactory gsf = tlp.grammaticalStructureFactory();
        GrammaticalStructure gs = gsf.newGrammaticalStructure(tree);

        TypedDependencyList tdl = gs.typedDependencies();

        if (DEBUG) {
            System.out.println("Extracting Typed Dependencies");
            System.out.println("TypedDependencyList Size: " + tdl.size());
        }
        for (TypedDependency td : tdl) {

            TreeGraphNode dependency = td.dep();
            TreeGraphNode governor = td.gov();
            Object relation = td.reln();
            if (DEBUG) {
                System.out.println(relation.toString() + "(" + governor.toOneLineString() + ", " + dependency.toOneLineString() + ")");
                
//                System.out.println("TD: " + td.toString());
//                System.out.println("___ dependency:" + dependency.toOneLineString());
//                System.out.println("___ governor:" + governor.toOneLineString());
//                System.out.println("___ relationClass:" + relation.getClass().getName() + " relationString: " + relation.toString());
            }

            // subtract 1 to line up with token numbers
            int governorToken = Integer.parseInt(governor.toOneLineString().substring(governor.toOneLineString().lastIndexOf("-") + 1)) - 1;
            int dependencyToken = Integer.parseInt(dependency.toOneLineString()
                    .substring(dependency.toOneLineString().lastIndexOf("-") + 1)) - 1;

            String relationStr = relation.toString();
            // if (relation instanceof GrammaticalRelation) {
            // GrammaticalRelation gr = (GrammaticalRelation) relation;
            // relationStr = gr.toString();
            // } else {
            // System.err.println("Relation is not a GrammaticalRelation.. not sure what to do. RELATION_CLASS: " +
            // relation.getClass().getName() + " RELATION: " + relation.toString());
            // System.exit(0);
            // }
            TypedDependencyCls utd = new TypedDependencyCls(governorToken, dependencyToken, relationStr);
            returnDependencies.add(utd);
            if (DEBUG) {
                System.out.println("Created new typed dependency: " + utd.toString());
            }
        }
        return returnDependencies;
    }

    // /* Utility class for storing typed dependency information */
    // private class UtilTypedDependency {
    // private int governorTokenNum;
    //
    // private int dependentTokenNum;
    //
    // private String relation;
    //
    // public UtilTypedDependency(int governorToken, int dependentToken, String relation) {
    // this.dependentTokenNum = dependentToken;
    // this.governorTokenNum = governorToken;
    // this.relation = relation;
    // }
    //
    // public int getDependentTokenNum() {
    // return dependentTokenNum;
    // }
    //
    // public void setDependentTokenNum(int dependentTokenNum) {
    // this.dependentTokenNum = dependentTokenNum;
    // }
    //
    // public int getGovernerTokenNum() {
    // return governorTokenNum;
    // }
    //
    // public void setGovernerTokenNum(int governorTokenNum) {
    // this.governorTokenNum = governorTokenNum;
    // }
    //
    // public String getRelation() {
    // return relation;
    // }
    //
    // public void setRelation(String relation) {
    // this.relation = relation;
    // }
    //
    // public String toString() {
    // return "GOV: " + governorTokenNum + " DEP: " + dependentTokenNum + " REL: " + relation;
    // }
    // }

    // private void playingWithParseOutput(Tree tree) {
    // for (Object object : tree) {
    // System.out.println("OBJECT IN TREE IS A: " + object.getClass().getName());
    // if (object instanceof LabeledScoredTreeNode) {
    // System.out.println("With label: " + ((LabeledScoredTreeNode) object).label().toString() + " AND HAS: "
    // + ((LabeledScoredTreeNode) object).getChildrenAsList().size() + "CHILDREN");
    //
    // } else if (object instanceof LabeledScoredTreeLeaf) {
    // System.out.println("With label: " + ((LabeledScoredTreeLeaf) object).label().toString());
    // }
    // }
    //
    // System.out.println("============================== PARSE TREE ====================================");
    // //parseTree(tree, 0, false, false, false, true, new PrintWriter(System.out));
    //
    // // System.out.println("============================== TRAVERSE TREE
    // // ====================================");
    // // traverseTree(tree, false, false, false, true, new
    // // PrintWriter(System.out));
    //
    // }
    //
    // private void parseTree(Tree t, int indent, boolean parentLabelNull, boolean firstSibling, boolean leftSiblingPreTerminal,
    // boolean topLevel, PrintWriter pw) {
    // // the condition for staying on the same line in Penn Treebank
    // boolean suppressIndent = (parentLabelNull || (firstSibling && t.isPreTerminal()) || (leftSiblingPreTerminal && t.isPreTerminal() &&
    // (t
    // .label() == null || !t.label().toString().startsWith("CC"))));
    // if (suppressIndent) {
    // pw.print(" ");
    // // pw.flush();
    // } else {
    // if (!topLevel) {
    // pw.println();
    // }
    // for (int i = 0; i < indent; i++) {
    // pw.print(" ");
    // // pw.flush();
    // }
    // }
    // if (t.isLeaf() || t.isPreTerminal()) {
    // pw.print(t.toString());
    // pw.flush();
    // return;
    // }
    // pw.print("(");
    // pw.print(t.nodeString());
    // // pw.flush();
    // parseChildren(t.children(), indent + 1, t.label() == null || t.label().toString() == null, pw);
    // pw.print(")");
    // pw.flush();
    // }
    //
    // private void parseChildren(Tree[] trChildren, int indent, boolean parentLabelNull, PrintWriter pw) {
    // boolean firstSibling = true;
    // boolean leftSibIsPreTerm = true; // counts as true at beginning
    // for (int i = 0; i < trChildren.length; i++) {
    // Tree currentTree = trChildren[i];
    // parseTree(currentTree, indent, parentLabelNull, firstSibling, leftSibIsPreTerm, false, pw);
    // leftSibIsPreTerm = trChildren[i].isPreTerminal();
    // // CC is a special case
    // if (trChildren[i].label() != null && trChildren[i].label().toString().startsWith("CC")) {
    // leftSibIsPreTerm = false;
    // }
    // firstSibling = false;
    // }
    // }

    /*
     * Modified from edu.stanford.nlp.trees.Tree.display()
     */
    private void traverseTree(Tree t, List<TextAnnotation> textAnnotations, Stack<TextAnnotation> annotationStack, String originalString) {
        if (t.isLeaf() || t.isPreTerminal()) {
            openAnnotation(originalString, annotationStack);
            closeTokenAnnotation(t, originalString, textAnnotations, annotationStack);
            return;
        }
        openAnnotation(originalString, annotationStack);
        traverseChildren(t.children(), textAnnotations, annotationStack, originalString);
        closePhraseClauseAnnotation(t, originalString, textAnnotations, annotationStack);
    }

    /*
     * This method deals with some of the ideosyncrasies found in the StanfordParser output
     */
    private String createSearchRegEx(String inputStr) {

        if (inputStr.contains("\\/")) {
            inputStr = inputStr.replace("\\/", "/");
        } else if (inputStr.equals("''")) {
            inputStr = "\"";
        } else if (inputStr.equals("``")) {
            inputStr = "\"";
        } else if (inputStr.contains("\\*")) {
            inputStr = inputStr.replace("\\*", "*");
        }

        /* Round brackets seem to be used to symbolize any bracket */
        if (inputStr.equals("-LRB-")) {
            return "[" + GenericTextUtils.escapeCharacterForRegEx("(<[{") + "]";
        } else if (inputStr.equals("-RRB-")) {
            return "[" + GenericTextUtils.escapeCharacterForRegEx(")]}>") + "]";
        }
        // else if (inputStr.equals("-LSB-")) {
        // return "[";
        // } else if (inputStr.equals("-RSB-")) {
        // return "]";
        // } else if (inputStr.equals("-LCB-")) {
        // return "{";
        // } else if (inputStr.equals("-RCB-")) {
        // return "}";
        // }
        else {
            return GenericTextUtils.escapeCharacterForRegEx(inputStr);
        }
    }

    private String getPOSLabel(String inputStr, TextAnnotation ta) {
        /*
         * Return the actual bracket if it is one, otherwise, just return the POS
         */
        if (inputStr.equals("-LRB-")) {
            return ta.getCoveredText();
        } else if (inputStr.equals("-RRB-")) {
            return ta.getCoveredText();
        } else if (inputStr.equals("SYM")) {
            return ta.getCoveredText();
        } else if (inputStr.equals("''")) {
            return "\"";
        } else if (inputStr.equals("``")) {
            return "\"";
        } else {
            return inputStr;
        }

    }

    private void closeTokenAnnotation(Tree tree, String originalString, List<TextAnnotation> textAnnotations,
            Stack<TextAnnotation> annotationStack) {
        if (DEBUG) {
            System.out.println("CLOSE TOKEN: " + tree.toString() + "  LABEL: " + tree.label().toString() + "  VALUE: " + tree.value()
                    + "  YIELD: " + tree.yield().toString());
        }
        TextAnnotation ta = annotationStack.pop();

        String word = tree.yield().toString();

        // //word = handleSpecialPennSymbols(word);
        //                
        // /**
        // * Make custom changes here.. \/ for instance
        // */
        //        
        // if (word.contains("\\/")) {
        // word = word.replace("\\/", "/");
        // }
        //        
        // // format regex properly by escaping special characters
        // String searchStr = GenericTextUtils.escapeCharacterForRegEx(word);

        String searchStr = createSearchRegEx(word);

        Pattern searchPattern = Pattern.compile(searchStr);
        Matcher origSentenceMatcher = searchPattern.matcher(originalString);
        if (origSentenceMatcher.find(index)) {
            // update index to reflect the end position of the found
            // word
            index = origSentenceMatcher.end();
        } else {
            // if we don't find the word, something is wrong, so ERROR
            // System.err.println("Error, original text not found in original
            // sentence, while decoding Stanford Parse tree. Word = "
            // + word + " SearchStr = " + searchStr + " originalSentence = " +
            // originalString);

            if (searchStr.length() > 5) {
                /*
                 * make a search string that consists of the first 4 letters and last letter of the word This is done because the
                 * StanfordParser changes some "English" spelings. homologue = homolog leukaemia = leukemia
                 */
                searchStr = searchStr.substring(0, 4) + "[\\w]*" + searchStr.substring(searchStr.length() - 1, searchStr.length());
            }

            searchPattern = Pattern.compile(searchStr);
            origSentenceMatcher = searchPattern.matcher(originalString);
            if (origSentenceMatcher.find(index)) {
                index = origSentenceMatcher.end();
                System.err.println("NOTE -- StanfordParserUtil: Found refactored word: " + searchStr + " for word: " + word);
            } else {

                // System.err.println("Error, still cannot find original text
                // not found in original sentence, while decoding Stanford Parse
                // tree. Word = "
                // + word + " SearchStr = " + searchStr + " originalSentence = "
                // + originalString);

                /*
                 * make a search string that consists of the first letter and last letter of the word This is done because the
                 * StanfordParser changes some "English" spelings. homologue = homolog leukaemia = leukemia
                 */
                /*
                 * Note, I think this is inherently dangerous because it could easly match other words in the sentence. If it reaches this
                 * step, it really needs to be checked manually for correctness.
                 */
                searchStr = searchStr.substring(0, 1) + "[\\w]*" + searchStr.substring(searchStr.length() - 1, searchStr.length());
                searchPattern = Pattern.compile(searchStr);
                origSentenceMatcher = searchPattern.matcher(originalString);
                if (origSentenceMatcher.find(index)) {
                    index = origSentenceMatcher.end();
                    System.err.println("Found refactored word: " + searchStr
                            + "   Please check manually as the match was only forced to match the first and last letters.");
                } else {
                    System.err
                            .println("Error, again, still cannot find original text not found in original sentence, while decoding Stanford Parse tree. Word = "
                                    + word + "  SearchStr = " + searchStr + "  originalSentence = " + originalString);
                }

            }

        }

        /* Make sure it's supposed to be a token */
        boolean isToken = false;
        if (tagLabelsHash.containsKey(tree.value())) {
            String level = tagLabelsHash.get(tree.value());
            if (level.equalsIgnoreCase(ClassMentionTypes.TOKEN)) {
                isToken = true;
            } else {
                System.err.println("This should be a POS tag, and it is not. Tag = " + tree.value());
            }
        } else {
            // label is not in hash.. could be error, or could be
            // punctuation, default to making it a token
            if (DEBUG) {
                System.err.println("LABEL NOT FOUND: " + tree.value()
                        + ". By default, this will treated as a POS tag and made into a token.");
            }
            isToken = true;
        }

        if (isToken) {
            ClassMention cm = new ClassMention();
            cm.setMentionName(ClassMentionTypes.TOKEN);
            SlotMention pos_sm = new SlotMention();
            pos_sm.setMentionName(SlotMentionTypes.TOKEN_PARTOFSPEECH);

            cm.addSlotMention(pos_sm);
            SlotMention toknum_sm = new SlotMention();
            toknum_sm.setMentionName(SlotMentionTypes.TOKEN_NUMBER);
            toknum_sm.addSlotValue(new Integer(tokenNumber++));
            cm.addSlotMention(toknum_sm);
            ta.setClassMention(cm);
            closeAnnotation(ta, originalString, textAnnotations);
            pos_sm.addSlotValue(getPOSLabel(tree.value(), ta));

            // add it to the tokenAnnotation Hash so that it can be accessed quickly later on when assigning typed dependencies
            tokenAnnotations.put((Integer) toknum_sm.getFirstSlotValue(), ta);
        } else {
            System.err.println("This should be a token, but was a : " + tree.value());
        }

    }

    private void closePhraseClauseAnnotation(Tree tree, String originalString, List<TextAnnotation> textAnnotations,
            Stack<TextAnnotation> annotationStack) {
        if (DEBUG) {
            System.out.println("CLOSE PHRASE/CLAUSE: " + tree.label().toString());
        }

        TextAnnotation ta = annotationStack.pop();

        boolean isPhrase = false;
        boolean isClause = false;
        if (tagLabelsHash.containsKey(tree.value())) {
            String level = (String) tagLabelsHash.get(tree.value());
            if (level.equalsIgnoreCase(ClassMentionTypes.CLAUSE)) {
                isClause = true;
            } else if (level.equalsIgnoreCase(ClassMentionTypes.PHRASE)) {
                isPhrase = true;
            } else {
                System.err.println("ERROR, this is not a phrase or clause. label = " + tree.value());
            }
        } else {
            System.err.println("ERROR LABEL NOT FOUND: " + tree.value());
        }

        if (isClause) {
            ClassMention cm = new ClassMention();
            cm.setMentionName(ClassMentionTypes.CLAUSE);
            SlotMention sm = new SlotMention();
            sm.setMentionName(SlotMentionTypes.CLAUSE_TYPE);
            sm.addSlotValue(tree.value());
            cm.addSlotMention(sm);
            SlotMention clauseLevel_sm = new SlotMention();
            clauseLevel_sm.setMentionName(SlotMentionTypes.CLAUSE_LEVEL);
            clauseLevel_sm.addSlotValue(new Integer(-1));
            cm.addSlotMention(clauseLevel_sm);
            SlotMention clauseNum_sm = new SlotMention();
            clauseNum_sm.setMentionName(SlotMentionTypes.CLAUSE_NUMBER);
            clauseNum_sm.addSlotValue(new Integer(clauseCount++));
            cm.addSlotMention(clauseNum_sm);
            ta.setClassMention(cm);
        } else if (isPhrase) {
            ClassMention cm = new ClassMention();
            cm.setMentionName(ClassMentionTypes.PHRASE);
            SlotMention sm = new SlotMention();
            sm.setMentionName(SlotMentionTypes.PHRASE_TYPE);
            sm.addSlotValue(tree.value());
            cm.addSlotMention(sm);
            SlotMention phraseLevel_sm = new SlotMention();
            phraseLevel_sm.setMentionName(SlotMentionTypes.PHRASE_LEVEL);
            phraseLevel_sm.addSlotValue(new Integer(-1));
            cm.addSlotMention(phraseLevel_sm);
            SlotMention phraseNum_sm = new SlotMention();
            phraseNum_sm.setMentionName(SlotMentionTypes.PHRASE_NUMBER);
            phraseNum_sm.addSlotValue(new Integer(phraseCount++));
            cm.addSlotMention(phraseNum_sm);
            ta.setClassMention(cm);
        } else {
            System.err.println("Did not create ClassMention for bracketLabel: " + tree.value());
        }

        closeAnnotation(ta, originalString, textAnnotations);
    }

    private void openAnnotation(String originalString, Stack<TextAnnotation> annotationStack) {
        // initialize a new TextAnnotation
        TextAnnotation ta = new TextAnnotation();

        /* Set the annotator */
        ta.setAnnotator(stanfordParserAnnotator);

        // ensure starting index is not on a space, then set it
        try {
        if (originalString.charAt(index) == ' ') {
            index++;
        }
        } catch (StringIndexOutOfBoundsException siobe) {
            System.err.println("StringIndexOutOfBoundsException!!!!!!!!!!!!!!!!!!!!1");
            System.err.println("Original string = " + originalString);
            System.err.println("String length: " + originalString.length() + "  index: " + index);
        }

        if (DEBUG) {
            System.out.println("OPEN ANNOTATION: index = " + index);
        }

            // even though we only care about the start index at this point, we
            // must set the end index in order to avoid an InvalidSpanException.
            // We could also just catch the exception.. I'm not sure which is
            // best.
            ta.setAnnotationSpanEnd(index);
            ta.setAnnotationSpanStart(index);

        // push the newly created annotation onto the stack
        annotationStack.push(ta);

    }

    /*
     * This method assigns an integer level to the clauses and phrases. Level 0 indicates that the phrase/clause is a base phrase/clause,
     * i.e. it is a minimal phrase. Level n means that a phrase/clause encompasses at least n other phrases/clauses.
     */
    private void assignPhraseClauseLevels(List<TextAnnotation> annotations) {
        int maxLevel = 0;

        for (int i = 0; i < annotations.size(); i++) {
            TextAnnotation ta = annotations.get(i);
            if (ta.getClassMention().getMentionName().equals(ClassMentionTypes.PHRASE)
                    | ta.getClassMention().getMentionName().equals(ClassMentionTypes.CLAUSE)) {
                if (DEBUG) System.out.println("TA TYPE: " + ta.getClassMention().getMentionName());
                int spanStart = ta.getAnnotationSpanStart();
                int spanEnd = ta.getAnnotationSpanEnd();
                /* start level at -1 because at the very least, each phrase/clause will count itself as encompassing itself */
                int level = -1; 
                for (int j = 0; j < annotations.size(); j++) {
                    TextAnnotation compareTA = annotations.get(j);
                    if (compareTA.getClassMention().getMentionName().equals(ClassMentionTypes.PHRASE)
                            | compareTA.getClassMention().getMentionName().equals(ClassMentionTypes.CLAUSE)) {
                        if (DEBUG) {
                            System.out.println("Comparing spans: " + spanStart + " -- " + spanEnd + " to " + compareTA.getAnnotationSpanStart() + " -- " + compareTA.getAnnotationSpanEnd());
                        }
                        if (spanStart <= compareTA.getAnnotationSpanStart() & spanEnd >= compareTA.getAnnotationSpanEnd()) {
                            level++;
                            if (DEBUG) {
                                System.out.println("Incrementing level: " + level);
                            }
                        }
                    }
                }
                if (level > maxLevel) {
                    maxLevel++;
                    level = maxLevel;
                }

                if (ta.getClassMention().getMentionName().equals(ClassMentionTypes.PHRASE)) {
                    ta.getClassMention().getSlotMentionByName(SlotMentionTypes.PHRASE_LEVEL).setFirstSlotValue(level);
                } else {
                    ta.getClassMention().getSlotMentionByName(SlotMentionTypes.CLAUSE_LEVEL).setFirstSlotValue(level);
                }
            }
        }

    }

    private void closeAnnotation(TextAnnotation ta, String originalText, List<TextAnnotation> textAnnotations) {
        if (DEBUG) {
            System.out.println("CLOSE ANNOTATION: index = " + index);
        }

            ta.setAnnotationSpanEnd(index);
            ta.setCoveredText(originalText.substring(ta.getAnnotationSpanStart(), ta.getAnnotationSpanEnd()));
            /*
             * If this is a phrase or clause mention, then we need to set the corresponding phaseLevel/clauseLevel. This is computed by
             * taking the difference between the clause/phrase number and the current clauseCount/phraseCount
             */
//            if (ta.getClassMention().getMentionName().equals(ClassMentionTypes.PHRASE)) {
//
//                Integer phraseNum = (Integer) ta.getClassMention().getSlotMentionByName(SlotMentionTypes.PHRASE_NUMBER).getFirstSlotValue();
//                Integer level = new Integer(phraseCount) - phraseNum - 1;
//
//                System.out.println("Closing phrase...................................");
//                System.out.println("Phrase num: " + phraseNum + " at level: " + level);
//
//                if (level > maxPhraseLevel) {
//                    System.out.println("Increasing maxPhraseLevel");
//                    maxPhraseLevel++;
//                    level = new Integer(maxPhraseLevel);
//                }
//                System.out.println("Converted level = " + level);
//                ta.getClassMention().getSlotMentionByName(SlotMentionTypes.PHRASE_LEVEL).setFirstSlotValue(level);
//            } else if (ta.getClassMention().getMentionName().equals(ClassMentionTypes.CLAUSE)) {
//                Integer clauseNum = (Integer) ta.getClassMention().getSlotMentionByName(SlotMentionTypes.CLAUSE_NUMBER).getFirstSlotValue();
//                Integer level = new Integer(clauseCount) - clauseNum - 1;
//                if (level > maxClauseLevel) {
//                    maxClauseLevel++;
//                    level = new Integer(maxClauseLevel);
//                }
//                ta.getClassMention().getSlotMentionByName(SlotMentionTypes.CLAUSE_LEVEL).setFirstSlotValue(level);
//            }

            textAnnotations.add(ta);
    }

    /*
     * Modified from edu.stanford.nlp.trees.Tree.displayChildren()
     */
    private void traverseChildren(Tree[] trChildren, List<TextAnnotation> textAnnotations, Stack<TextAnnotation> annotationStack,
            String originalString) {
        // boolean firstSibling = true;
        // boolean leftSibIsPreTerm = true; // counts as true at beginning
        for (int i = 0; i < trChildren.length; i++) {
            Tree currentTree = trChildren[i];
            traverseTree(currentTree, textAnnotations, annotationStack, originalString);
            // leftSibIsPreTerm = trChildren[i].isPreTerminal();
            // // CC is a special case
            // if (trChildren[i].label() != null &&
            // trChildren[i].label().toString().startsWith("CC")) {
            // leftSibIsPreTerm = false;
            // }
            // firstSibling = false;
        }
    }

    private ArrayList<TextAnnotation> extractAnnotationsFromParseTree(String originalString, Tree tree) {
        /* tokenNumber tracks token ordering in sentence */

        // stores open annotations as we go
        Stack<TextAnnotation> stack = new Stack<TextAnnotation>();

        ArrayList<TextAnnotation> returnAnnotations = new ArrayList<TextAnnotation>();

        index = 0;
        // int index = 0; // keeps track of where we are in the original text

        traverseTree(tree, returnAnnotations, stack, originalString);

        // for (TextAnnotation ta : returnAnnotations) {
        // ta.printAnnotation(System.out);
        // }

        assignPhraseClauseLevels(returnAnnotations);
        
        return returnAnnotations;

    }

//    /*
//     * This method decodes the output of the StanfordParser, and transforms it into distinct TextAnnotations. It works from left to right,
//     * starting a new TextAnnotation for every "(" and closing the TextAnnotation for every ")". A stack is used to keep track of open
//     * TextAnnotations.
//     * 
//     * A more elegant way to write this method would be to use recursion.
//     */
//    @Deprecated
//    private ArrayList<TextAnnotation> decodeParse(String sentence, String treeString) {
//
//        /* tokenNumber tracks token ordering in sentence */
//        int tokenNumber = 0;
//        int phraseCount = 0;
//        int clauseCount = 0;
//
//        Stack<TextAnnotation> stack = new Stack<TextAnnotation>(); // stores
//        // open
//        // brackets
//        // as we go
//        ArrayList<TextAnnotation> returnAnnotations = new ArrayList<TextAnnotation>();
//
//        int index = 0; // keeps track of where we are in the original text
//        String bracketLabel;
//
//        Matcher origSentenceMatcher; // used to find the index in the
//        // original text
//        String searchStr = "";
//
//        // remove all [##.##] from the tree
//        treeString = treeString.replaceAll("\\[-?\\d+\\.\\d+\\]\\s", "");
//        if (DEBUG) {
//            System.out.println("REMOVED [##.###] FROM TREE STRING: " + treeString);
//        }
//
//        // decode the parse tree
//        while (index < sentence.length()) {
//            int lbrIndex = treeString.indexOf("(");
//            int rbrIndex = treeString.indexOf(")");
//
//            if (lbrIndex < rbrIndex) { // open a new bracket, i.e. this is the
//                // start of a new clause, phrase, or token (POS)
//                treeString = treeString.trim(); // make sure there are no
//                // leading spaces
//
//                // get bracket label, i.e. "ROOT","S","NP","NNS",etc.
//                bracketLabel = treeString.substring(1, treeString.indexOf(" "));
//
//                // get rid of bracket label plus next leading space in the parse
//                // tree string
//                treeString = treeString.substring(treeString.indexOf(" ") + 1);
//
//                if (DEBUG) {
//                    System.out.println("Open bracket [" + bracketLabel + "]  StartIndex: " + index + "   TREE: " + treeString);
//                }
//
//                // initialize a new TextAnnotation
//                TextAnnotation ta = new TextAnnotation();
//
//                // ensure starting index is not on a space, then set it
//                if (sentence.charAt(index) == ' ') {
//                    index++;
//                }
//
//                try {
//                    // even though we only care about the start index at this
//                    // point, we must set the end index in order to avoid an
//                    // InvalidSpanException. We could also just catch the
//                    // exception.. I'm not sure which is best.
//                    ta.setFirstSpanEndIndex(index);
//                    ta.setFirstSpanStartIndex(index);
//                } catch (InvalidSpanException e) {
//                    // TODO Auto-generated catch block
//                    e.printStackTrace();
//                }
//                // ta.setBeginIndex(index);
//
//                // if this is a POS annotation, we need to get the text and
//                // update index variable
//                String firstPosition = treeString.substring(0, 1);
//                String word = "";
//                // check to see if this is a TokenAnnotation
//                if (!(firstPosition.equals("(") | firstPosition.equals(")"))) {
//                    // then this is a POS tag, and therefore represents a
//                    // TokenAnnotaiton
//
//                    // get the word corresponding to the POS tag
//                    word = treeString.substring(0, treeString.indexOf(")"));
//
//                    // compensate for bracket conversion used by Penn TreeBank.
//                    // we must return (, ), [, ], {, and } from -LRB-, -RRB-,
//                    // etc.
//                    if (word.equals("-LRB-")) {
//                        // remove word from treeString
//                        treeString = treeString.substring(word.length());
//                        word = "(";
//                        bracketLabel = "(";
//                        // searchStr = ("\\" + word);
//                    } else if (word.equals("-RRB-")) {
//                        treeString = treeString.substring(word.length());
//                        word = ")";
//                        bracketLabel = ")";
//                        // searchStr = ("\\" + word);
//                    } else if (word.equals("-LSB-")) {
//                        treeString = treeString.substring(word.length());
//                        word = "[";
//                        bracketLabel = "[";
//                        // searchStr = ("\\" + word);
//                    } else if (word.equals("-RSB-")) {
//                        treeString = treeString.substring(word.length());
//                        word = "]";
//                        bracketLabel = "]";
//                        // searchStr = ("\\" + word);
//                    } else if (word.equals("-LCB-")) {
//                        treeString = treeString.substring(word.length());
//                        word = "{";
//                        bracketLabel = "{";
//                        // searchStr = ("\\" + word);
//                    } else if (word.equals("-RCB-")) {
//                        treeString = treeString.substring(word.length());
//                        word = "}";
//                        bracketLabel = "}";
//                        // searchStr = ("\\" + word);
//                    } else {
//                        treeString = treeString.substring(word.length());
//                        // searchStr = word; // add the word to the search
//                        // string
//                        // so we can find the real end
//                        // location in the original sentence
//                    }
//                    searchStr = word;
//
//                    // format regex properly by escaping special characters
//                    searchStr = GenericTextUtils.escapeCharacterForRegEx(searchStr);
//
//                    if (DEBUG) {
//                        System.out.println("WORD: " + word);
//                        System.out.println("SEARCH STR: " + searchStr);
//                    }
//
//                    // search for the word in the original text, starting from
//                    // "index"
//
//                    Pattern searchPattern = Pattern.compile(searchStr);
//                    origSentenceMatcher = searchPattern.matcher(sentence);
//                    if (origSentenceMatcher.find(index)) {
//                        // update index to reflect the end position of the found
//                        // word
//                        index = origSentenceMatcher.end();
//                    } else {
//                        // if we don't find the word, something is wrong, so
//                        // ERROR
//                        System.err
//                                .println("Error, original text not found in original sentence, while decoding Stanford Parse tree. Word = "
//                                        + word + "  SearchStr = " + searchStr);
//                    }
//                } // end -- if this is not a POS tag
//
//                /*
//                 * The output of the Stanford Parser will a token, phrase, or clause.
//                 * 
//                 */
//
//                // ta.addClassMention(bracketLabel, word); 01/10/06 - wab -
//                // Changed to comply with new Type System, and updated
//                // TextAnnotation class
//                boolean isToken = false;
//                boolean isPhrase = false;
//                boolean isClause = false;
//                boolean isSentence = false;
//                if (tagLabelsHash.containsKey(bracketLabel)) { // then
//                    // determine if
//                    // it is a
//                    // clause, phrase, or token
//                    String level = (String) tagLabelsHash.get(bracketLabel);
//                    if (level.equalsIgnoreCase(ClassMentionTypes.CLAUSE)) {
//                        isClause = true;
//                    } else if (level.equalsIgnoreCase(ClassMentionTypes.PHRASE)) {
//                        isPhrase = true;
//                    } else if (level.equalsIgnoreCase(ClassMentionTypes.TOKEN)) {
//                        isToken = true;
//                    } else if (level.equalsIgnoreCase(ClassMentionTypes.SENTENCE)) {
//                        isSentence = true;
//                    } else {
//                        if (DEBUG) {
//                            System.err.println("ERROR, label not found in tagLabelsHash.");
//                        }
//                    }
//
//                } else {
//                    // label is not in hash.. could be error, or could be
//                    // punctuation, default to making it a token
//                    if (DEBUG) {
//                        System.err.println("LABEL NOT FOUND: " + bracketLabel
//                                + ". By default, this will treated as a POS tag and made into a token.");
//                    }
//                    isToken = true;
//                    // by default, create a TokenAnnotation for
//                    // anything without a match
//                }
//
//                if (isClause) {
//                    ClassMention cm = new ClassMention();
//                    cm.setMentionName(ClassMentionTypes.CLAUSE);
//                    SlotMention sm = new SlotMention();
//                    sm.setMentionName(SlotMentionTypes.CLAUSE_TYPE);
//                    sm.addSlotValue(bracketLabel);
//                    cm.addSlotMention(sm);
//                    SlotMention clauseLevel_sm = new SlotMention();
//                    clauseLevel_sm.setMentionName(SlotMentionTypes.CLAUSE_LEVEL);
//                    clauseLevel_sm.addSlotValue(new Integer(-1));
//                    cm.addSlotMention(clauseLevel_sm);
//                    SlotMention clauseNum_sm = new SlotMention();
//                    clauseNum_sm.setMentionName(SlotMentionTypes.CLAUSE_NUMBER);
//                    clauseNum_sm.addSlotValue(new Integer(clauseCount++));
//                    cm.addSlotMention(clauseNum_sm);
//                    ta.setClassMention(cm);
//                } else if (isPhrase) {
//                    ClassMention cm = new ClassMention();
//                    cm.setMentionName(ClassMentionTypes.PHRASE);
//                    SlotMention sm = new SlotMention();
//                    sm.setMentionName(SlotMentionTypes.PHRASE_TYPE);
//                    sm.addSlotValue(bracketLabel);
//                    cm.addSlotMention(sm);
//                    SlotMention phraseLevel_sm = new SlotMention();
//                    phraseLevel_sm.setMentionName(SlotMentionTypes.PHRASE_LEVEL);
//                    phraseLevel_sm.addSlotValue(new Integer(-1));
//                    cm.addSlotMention(phraseLevel_sm);
//                    SlotMention phraseNum_sm = new SlotMention();
//                    phraseNum_sm.setMentionName(SlotMentionTypes.PHRASE_NUMBER);
//                    phraseNum_sm.addSlotValue(new Integer(phraseCount++));
//                    cm.addSlotMention(phraseNum_sm);
//                    ta.setClassMention(cm);
//                } else if (isToken) {
//                    ClassMention cm = new ClassMention();
//                    cm.setMentionName(ClassMentionTypes.TOKEN);
//                    SlotMention pos_sm = new SlotMention();
//                    pos_sm.setMentionName(SlotMentionTypes.TOKEN_PARTOFSPEECH);
//                    pos_sm.addSlotValue(bracketLabel);
//                    cm.addSlotMention(pos_sm);
//                    SlotMention toknum_sm = new SlotMention();
//                    toknum_sm.setMentionName(SlotMentionTypes.TOKEN_NUMBER);
//                    toknum_sm.addSlotValue(new Integer(tokenNumber++));
//                    cm.addSlotMention(toknum_sm);
//                    ta.setClassMention(cm);
//                } else if (isSentence) {
//                    ClassMention cm = new ClassMention();
//                    cm.setMentionName(ClassMentionTypes.SENTENCE);
//                    ta.setClassMention(cm);
//                } else {
//                    System.err.println("Did not create ClassMention for bracketLabel: " + bracketLabel);
//                }
//
//                stack.push(ta);
//            } else {
//                // this is the end of something so, close an old bracket
//                treeString = treeString.substring(1); // remove the ")"
//
//                TextAnnotation ta = (TextAnnotation) stack.pop();
//                closeBracket(ta, index, phraseCount, clauseCount, sentence);
//                // ta.setEndIndex(index);
//
//                // save TextAnnotation in ArrayList to be returned by method
//                returnAnnotations.add(ta);
//
//                if (DEBUG) {
//                    ClassMention cm = ta.getClassMention();
//                    if (cm.getMentionName().equals(ClassMentionTypes.SENTENCE)) {
//                        System.out.print("Close bracket [sentence");
//                    } else {
//                        System.out.print("Close bracket [" + ta.getClassMention().getFirstSlotMention().getFirstSlotValue());
//                    }
//                    System.out.println("]  StartIndex: " + ta.getFirstSpanStartIndex() + " EndIndex: " + ta.getFirstSpanEndIndex()
//                            + "   TREE: " + treeString);
//                }
//
//            } // end -- else close an old bracket
//
//        } // end -- while endIndex < sentence length
//
//        // pop stack until Empty to get remaining TextAnnotations
//        while (!stack.isEmpty()) {
//            TextAnnotation ta = (TextAnnotation) stack.pop();
//            closeBracket(ta, index, phraseCount, clauseCount, sentence);
//            // try {
//            // ta.setFirstSpanEndIndex(index);
//            // } catch (InvalidSpanException e) {
//            // // TODO Auto-generated catch block
//            // e.printStackTrace();
//            // }
//            returnAnnotations.add(ta);
//            if (DEBUG) {
//                ClassMention cm = ta.getClassMention();
//                if (cm.getMentionName().equals(ClassMentionTypes.SENTENCE)) {
//                    System.out.print("Close bracket [sentence");
//                } else {
//                    System.out.print("Close bracket [" + ta.getClassMention().getFirstSlotMention().getFirstSlotValue());
//                }
//                System.out.println("]  StartIndex: " + ta.getFirstSpanStartIndex() + " EndIndex: " + ta.getFirstSpanEndIndex()
//                        + "   TREE: " + treeString);
//            }
//        } // end -- while !stack.isEmpty()
//
//        // /* Assign phrase_number, phrase_level */
//        // Collections.sort(returnAnnotations);
//        // int phraseLevel = 0;
//        // Stack<TextAnnotation> openAnnotations = new Stack<TextAnnotation>();
//        // int childrenCount = 0;
//        // int spanStart = 0;
//        // int spanEnd = 0;
//        // for (TextAnnotation ta : returnAnnotations) {
//        // if
//        // (ta.getClassMention().getMentionName().equals(ClassMentionTypes.PHRASE))
//        // {
//        // spanStart = ta.getFirstSpanStartIndex();
//        // spanEnd = ta.getFirstSpanEndIndex();
//        // openAnnotations.push(ta);
//        //        			
//        // }
//        //        	
//        // }
//
//        return returnAnnotations;
//    } // end -- method decodeParse()
//
//    private void closeBracket(TextAnnotation ta, int index, int phraseCount, int clauseCount, String originalText) {
//        try {
//            ta.setFirstSpanEndIndex(index);
//            ta.setCoveredText(originalText.substring(ta.getFirstSpanStartIndex(), ta.getFirstSpanEndIndex()));
//            /*
//             * If this is a phrase or clause mention, then we need to set the corresponding phaseLevel/clauseLevel. This is computed by
//             * taking the difference between the clause/phrase number and the current clauseCount/phraseCount
//             */
//            if (ta.getClassMention().getMentionName().equals(ClassMentionTypes.PHRASE)) {
//                Integer phraseNum = (Integer) ta.getClassMention().getSlotMentionByName(SlotMentionTypes.PHRASE_NUMBER).getFirstSlotValue();
//                Integer level = new Integer(phraseCount) - phraseNum - 1;
//                if (level > maxPhraseLevel) {
//                    maxPhraseLevel++;
//                    level = new Integer(maxPhraseLevel);
//                }
//                ta.getClassMention().getSlotMentionByName(SlotMentionTypes.PHRASE_LEVEL).setFirstSlotValue(level);
//            } else if (ta.getClassMention().getMentionName().equals(ClassMentionTypes.CLAUSE)) {
//                Integer clauseNum = (Integer) ta.getClassMention().getSlotMentionByName(SlotMentionTypes.CLAUSE_NUMBER).getFirstSlotValue();
//                Integer level = new Integer(clauseCount) - clauseNum - 1;
//                if (level > maxClauseLevel) {
//                    maxClauseLevel++;
//                    level = new Integer(maxClauseLevel);
//                }
//                ta.getClassMention().getSlotMentionByName(SlotMentionTypes.CLAUSE_LEVEL).setFirstSlotValue(level);
//            }
//        } catch (InvalidSpanException e) {
//            // TODO Auto-generated catch block
//            e.printStackTrace();
//        }
//    }

    /**
     * @param args
     *            args[0] = serialized grammar file <br>
     *            args[1] = text to parse <br>
     *            args[2] = [OPTIONAL] output tree display format <br>
     */
    public static void main(String[] args) {
        StanfordParser_Util spu;
        if (args.length == 2) {
            spu = new StanfordParser_Util(args[0]);
        } else {
            spu = new StanfordParser_Util(args[0], args[2]);
        }
        List<TextAnnotation> textAnnotations = spu.parse(args[1]);
        for (TextAnnotation ta : textAnnotations) {
            ta.printAnnotation(System.out);
        }
    }

}
