# Supplementary material for: An open-source framework for large-scale, flexible evaluation of biomedical text mining systems
Source: J Biomed Discov Collab. 2008 Jan 29;3:1. doi: 10.1186/1747-5333-3-1 (PMC2276192; doi:10.1186/1747-5333-3-1)
Supplement: Additional file 1 — Evaluation platform source code. The additional file contains the software evaluation framework discussed in this paper. The most current release can be downloaded from SourceForge.net [1]. See the accompanying README file for instructions on installation and use. Also included in the distribution is a collection of UIMA wrappers for some commonly used BioNLP tools and annotated corpora. [file 1747-5333-3-1-S1.zip › bionlp_uima_repository-1.0.1/src/edu/uchsc/ccp/util/external/stanfordparser/TypedDependencyCls.java]

/*
 * TypedDependencyCls.java
 * Copyright (C) 2007 Center for Computational Pharmacology, University of Colorado School of Medicine
 * 
 * This program is free software; you can redistribute it and/or
 * modify it under the terms of the GNU General Public License
 * as published by the Free Software Foundation; either version 2
 * of the License, or (at your option) any later version.
 *
 * This program is distributed in the hope that it will be useful,
 * but WITHOUT ANY WARRANTY; without even the implied warranty of
 * MERCHANTABILITY or FITNESS FOR A PARTICULAR PURPOSE.  See the
 * GNU General Public License for more details.
 *
 * You should have received a copy of the GNU General Public License
 * along with this program; if not, write to the Free Software
 * Foundation, Inc., 51 Franklin Street, Fifth Floor, Boston, MA  02110-1301, USA.
 * 
 */

package edu.uchsc.ccp.util.external.stanfordparser;

/**
 * This class stores information contained in the Stanford Parser typed dependency output.
 * 
 * @author William A Baumgartner, Jr.
 * 
 */
public class TypedDependencyCls {

    private int governorTokenNum;

    private int dependentTokenNum;

    private String relation;

    public TypedDependencyCls(int governorToken, int dependentToken, String relation) {
        this.dependentTokenNum = dependentToken;
        this.governorTokenNum = governorToken;
        this.relation = relation;
    }

    public int getDependentTokenNum() {
        return dependentTokenNum;
    }

    public void setDependentTokenNum(int dependentTokenNum) {
        this.dependentTokenNum = dependentTokenNum;
    }

    public int getGovernerTokenNum() {
        return governorTokenNum;
    }

    public void setGovernerTokenNum(int governorTokenNum) {
        this.governorTokenNum = governorTokenNum;
    }

    public String getRelation() {
        return relation;
    }

    public void setRelation(String relation) {
        this.relation = relation;
    }

    public String toString() {
        return "GOV: " + governorTokenNum + "  DEP: " + dependentTokenNum + "  REL: " + relation;
    }

}
