# Supplementary material for: An open-source framework for large-scale, flexible evaluation of biomedical text mining systems
Source: J Biomed Discov Collab. 2008 Jan 29;3:1. doi: 10.1186/1747-5333-3-1 (PMC2276192; doi:10.1186/1747-5333-3-1)
Supplement: Additional file 1 — Evaluation platform source code. The additional file contains the software evaluation framework discussed in this paper. The most current release can be downloaded from SourceForge.net [1]. See the accompanying README file for instructions on installation and use. Also included in the distribution is a collection of UIMA wrappers for some commonly used BioNLP tools and annotated corpora. [file 1747-5333-3-1-S1.zip › bionlp_uima_repository-1.0.1/src/edu/uchsc/ccp/util/external/stanfordparser/TypedDependencyCls_Util.java]

/*
 * TypedDependencyCls_Util.java
 * Copyright (C) 2007 Center for Computational Pharmacology, University of Colorado School of Medicine
 * 
 * This program is free software; you can redistribute it and/or
 * modify it under the terms of the GNU General Public License
 * as published by the Free Software Foundation; either version 2
 * of the License, or (at your option) any later version.
 *
 * This program is distributed in the hope that it will be useful,
 * but WITHOUT ANY WARRANTY; without even the implied warranty of
 * MERCHANTABILITY or FITNESS FOR A PARTICULAR PURPOSE.  See the
 * GNU General Public License for more details.
 *
 * You should have received a copy of the GNU General Public License
 * along with this program; if not, write to the Free Software
 * Foundation, Inc., 51 Franklin Street, Fifth Floor, Boston, MA  02110-1301, USA.
 * 
 */

package edu.uchsc.ccp.util.external.stanfordparser;

import java.util.regex.Matcher;
import java.util.regex.Pattern;

/**
 * This is a general utility class for dealing with <code>TypedDependencyCls</code> objects.
 * 
 * @author William A Baumgartner, Jr.
 * 
 */
public class TypedDependencyCls_Util {

    /**
     * Parses a string taking the form of "gov:# dep:# rel:relation" and returns a <code>TypedDependencyCls</code>.
     * 
     * @return
     */
    public static TypedDependencyCls parseTypedDependencyClsString(String tdStr) throws InvalidTypedDependencyException {
        int govToken = -1;
        int depToken = -1;
        String relation = "";

        Pattern govPattern = Pattern.compile("gov:([\\d]+)");
        Matcher matcher = govPattern.matcher(tdStr);

        if (matcher.find()) {
            govToken = Integer.parseInt(matcher.group(1));
        } else {
            System.err.println("Invalid Typed Dependency String. Missing governor token.");
            throw new InvalidTypedDependencyException();
        }

        Pattern depPattern = Pattern.compile("dep:([\\d]+)");
        matcher = depPattern.matcher(tdStr);

        if (matcher.find()) {
            depToken = Integer.parseInt(matcher.group(1));
        } else {
            System.err.println("Invalid Typed Dependency String. Missing dependent token.");
            throw new InvalidTypedDependencyException();
        }

        Pattern relPattern = Pattern.compile("rel:([\\w]+)");
        matcher = relPattern.matcher(tdStr);

        if (matcher.find()) {
            relation = matcher.group(1);
        } else {
            System.err.println("Invalid Typed Dependency String. Missing relation.");
            throw new InvalidTypedDependencyException();
        }

        return new TypedDependencyCls(govToken, depToken, relation);
    }

}
