# Supplementary material for: An open-source framework for large-scale, flexible evaluation of biomedical text mining systems
Source: J Biomed Discov Collab. 2008 Jan 29;3:1. doi: 10.1186/1747-5333-3-1 (PMC2276192; doi:10.1186/1747-5333-3-1)
Supplement: Additional file 1 — Evaluation platform source code. The additional file contains the software evaluation framework discussed in this paper. The most current release can be downloaded from SourceForge.net [1]. See the accompanying README file for instructions on installation and use. Also included in the distribution is a collection of UIMA wrappers for some commonly used BioNLP tools and annotated corpora. [file 1747-5333-3-1-S1.zip › bionlp_uima_repository-1.0.1/src/edu/uchsc/ccp/util/external/geniatagger/GeniaTaggerOutputFileParser.java]

/*
 * GeniaTaggerOutputFileParser.java
 * Copyright (C) 2007 Center for Computational Pharmacology, University of Colorado School of Medicine
 * 
 * This program is free software; you can redistribute it and/or
 * modify it under the terms of the GNU General Public License
 * as published by the Free Software Foundation; either version 2
 * of the License, or (at your option) any later version.
 *
 * This program is distributed in the hope that it will be useful,
 * but WITHOUT ANY WARRANTY; without even the implied warranty of
 * MERCHANTABILITY or FITNESS FOR A PARTICULAR PURPOSE.  See the
 * GNU General Public License for more details.
 *
 * You should have received a copy of the GNU General Public License
 * along with this program; if not, write to the Free Software
 * Foundation, Inc., 51 Franklin Street, Fifth Floor, Boston, MA  02110-1301, USA.
 * 
 */

package edu.uchsc.ccp.util.external.geniatagger;

import java.io.BufferedReader;
import java.io.FileInputStream;
import java.io.IOException;
import java.io.InputStreamReader;
import java.util.ArrayList;
import java.util.List;

import edu.uchsc.ccp.util.nlp.GenericTextUtils;
import edu.uchsc.ccp.util.nlp.annotation.Annotator;
import edu.uchsc.ccp.util.nlp.annotation.TextAnnotation;
import edu.uchsc.ccp.util.nlp.mention.ClassMention;
import edu.uchsc.ccp.util.nlp.mention.ClassMentionTypes;
import edu.uchsc.ccp.util.nlp.mention.SlotMention;
import edu.uchsc.ccp.util.nlp.mention.SlotMentionTypes;

/**
 * This utility is a parser for output created by the Genia part of speech tagger.
 * 
 * @author William A Baumgartner, Jr.
 * 
 */
public class GeniaTaggerOutputFileParser {

    private final boolean DEBUG = false;

    private BufferedReader br;

    private List<TextAnnotation> nextDocumentAnnotationList;

    private Annotator annotator;

    public GeniaTaggerOutputFileParser(String fileToParse) throws IOException {
        annotator = new Annotator(new Integer(23), "GENIA tagger", "GENIA tagger", "TSUJII");

        // br = GenericTextUtils.openReader(fileToParse);
        br = new BufferedReader(new InputStreamReader(new FileInputStream(fileToParse), "UTF-8"));
    }

    /**
     * Use this method if the document ID is in the file that was parsed by the Genia tagger. Specifically, if the file that was parsed by the Genia
     * Tagger takes the form :<br>
     * DocumentID1<br>
     * Document1<br>
     * DocumentID2<br>
     * Document2<br>
     * ...
     * 
     * @param documentText
     * @return
     */
    public boolean hasNext(String documentText) {
        try {
            String nextID = getNextID();
            debug("Retrieved ID: " + nextID);
            if (nextID == null) {
                note("Reached the end of the file... no more GENIA tagger output to return.");
                br.close();
                return false;
            }
            debug("About to extract annotations from [" + nextID + "] -- " + documentText);
            extractAnnotationsForNextDocument(nextID, documentText);
            debug("Finshed annotation extraction.");

        } catch (IOException e) {
            e.printStackTrace();
        }

        return true;
    }

    /**
     * Use this method if the document ID is not in the file that was parsed by the Genia tagger. The file might, for example, contain all sentences
     * from a single document. <br>
     * Sentence1<br>
     * Sentence2<br>
     * Sentence3<br>
     * ...
     * 
     * @param documentID
     * @param documentText
     * @return
     */
    public boolean hasNext(String documentID, String documentText) {
        try {
            extractAnnotationsForNextDocument(documentID, documentText.replaceAll("\\n", " "));
        } catch (IOException e) {
            e.printStackTrace();
        }

        return true;
    }

    public List<TextAnnotation> next() {
        return nextDocumentAnnotationList;
    }

    public void remove() {
        throw new UnsupportedOperationException();

    }

    /* gets the token and chunk annotations from the input file. This method assumes that the first token of the sentence is on the very next line. */
    private void extractAnnotationsForNextDocument(String documentID, String documentText) throws IOException {
        String tokenLine;

        int startSearchingForTokenAtIndex = 0;

        nextDocumentAnnotationList = new ArrayList<TextAnnotation>();
        List<String> chunkTags = new ArrayList<String>();

        int tokenCount = 0;

        while (((tokenLine = br.readLine()) != null) && (tokenLine.trim().length() > 0)) {
            /*
             * parse the token line: it will take the form of word1 base1 POStag1 chunktag1\nword2 base2 POStag2 chunktag2
             */

            String[] toks = tokenLine.split("\\t");
            if (toks.length != 4) {
                error("Expecting 4 tokens from line, but got: " + toks.length + "  LINE=" + tokenLine);
            } else {
                String token = toks[0];
                String pos = toks[2];
                String chunkTag = toks[3];

                /* add the chunk tag to the list so that chunks can be extracted later */
                chunkTags.add(chunkTag);

                /* we must convert a token of '' and `` to " */
                if (token.equals("''") || token.equals("``")) {
                    token = "\"";
                }

                debug("Looking for token in text: " + token);

                try {
                    TextAnnotation tokenAnnotation = GenericTextUtils.findTargetInText(token, documentText, startSearchingForTokenAtIndex,
                            documentID, ClassMentionTypes.TOKEN, annotator, true).get(0);
                    if (tokenAnnotation != null) {
                        /* add the POS slot */
                        SlotMention posSM = new SlotMention();
                        posSM.setMentionName(SlotMentionTypes.TOKEN_PARTOFSPEECH);
                        posSM.addSlotValue(pos);
                        tokenAnnotation.getClassMention().addSlotMention(posSM);

                        SlotMention tokenNumSM = new SlotMention();
                        tokenNumSM.setMentionName(SlotMentionTypes.TOKEN_NUMBER);
                        tokenNumSM.addSlotValue(Integer.toString(tokenCount));
                        tokenAnnotation.getClassMention().addSlotMention(tokenNumSM);

                        startSearchingForTokenAtIndex = tokenAnnotation.getAnnotationSpanEnd();

                        nextDocumentAnnotationList.add(tokenAnnotation);
                    } else {
                        error("Null annotation found for documentID: " + documentID + " token text: " + token);
                    }
                } catch (IndexOutOfBoundsException iobe) {
                    System.err.println("Caught index ob exception: looking for token: " + token + " in document: " + documentID);
                }
            }
            tokenCount++;
        }

        /* check to make sure we have the correct number of annotations */
        if (nextDocumentAnnotationList.size() != tokenCount) {
            error("ERROR. Token count mismatch for document: " + documentID + ".  Expected: " + tokenCount + ", but got "
                    + nextDocumentAnnotationList.size() + " annotations");
        }

        /* create chunk annotations */
        boolean openNP = false;
        boolean openPP = false;
        TextAnnotation npTA = null;
        TextAnnotation ppTA = null;
        int index = 0;

        for (String chunkTag : chunkTags) {

            /* if the chunk tag is a B-NP, we need to start a new NP (and close an old one if it is open). We also need to extend an open PP */
            if (chunkTag.equals("B-NP")) {
                if (!openNP) {
                    npTA = openNewPhraseAnnotation("NP", nextDocumentAnnotationList.get(index).getAnnotationSpanStart());
                    openNP = true;
                } else {
                    closeTextAnnotation(npTA, nextDocumentAnnotationList.get(index - 1).getAnnotationSpanEnd());
                    npTA = openNewPhraseAnnotation("NP", nextDocumentAnnotationList.get(index).getAnnotationSpanStart());
                    openNP = true;
                }
            } else if (chunkTag.equals("I-NP")) {

            } else {
                if (openNP) {
                    closeTextAnnotation(npTA, nextDocumentAnnotationList.get(index - 1).getAnnotationSpanEnd());
                    openNP = false;
                }
            }

            /* if you see an O tag, close any open phrases */
            if (chunkTag.equals("O")) {
                if (openNP) {
                    closeTextAnnotation(npTA, nextDocumentAnnotationList.get(index - 1).getAnnotationSpanEnd());
                    openNP = false;
                }

                if (openPP) {
                    closeTextAnnotation(ppTA, nextDocumentAnnotationList.get(index - 1).getAnnotationSpanEnd());
                    openPP = false;
                }
            }

            index++;
        }

    }

    private TextAnnotation openNewPhraseAnnotation(String phraseType, int spanStart) {

        TextAnnotation ta = new TextAnnotation();

        ta.setAnnotator(annotator);
        ta.setAnnotationSpanEnd(spanStart + 1);
        ta.setAnnotationSpanStart(spanStart);

        ClassMention cm = new ClassMention();
        cm.setMentionName(ClassMentionTypes.PHRASE);

        SlotMention sm = new SlotMention();
        sm.setMentionName(SlotMentionTypes.PHRASE_TYPE);
        sm.addSlotValue(phraseType);
        cm.addSlotMention(sm);
        ta.setClassMention(cm);

        // debug("Opening new phrase annotation: ");
        // ta.printAnnotation(System.err);

        return ta;
    }

    private void closeTextAnnotation(TextAnnotation ta, int spanEnd) {
        ta.setAnnotationSpanEnd(spanEnd);

        // debug("Closing phrase annotation: ");
        // ta.printAnnotation(System.err);

        nextDocumentAnnotationList.add(ta);

    }

    /* gets the next id from the input file. This method assumes that the id is on the very next line of the buffered reader. */
    private String getNextID() throws IOException {
        String idLine = br.readLine();
        if (idLine != null) {
            String idStr = idLine.split("\\t")[0];
            /* now skip the next line as it is blank */
            String blankLine = br.readLine();
            if (blankLine != null) {
                if (blankLine.trim().length() > 0) {
                    error("Expecting blank line after ID but got: ID=" + idStr + " BlankLine=" + blankLine);
                }
            } else {
                error("Expecting blank line after ID line - None found.");
            }
            return idStr;
        } else {
            return null;
        }

    }

    private void note(String message) {
        System.err.println("NOTE -- GeniaTaggerOutputFileParser: " + message);
    }

    private void error(String message) {
        System.err.println("ERROR -- GeniaTaggerOutputFileParser: " + message);
    }

    private void warn(String message) {
        System.err.println("WARNING -- GeniaTaggerOutputFileParser: " + message);
    }

    private void debug(String message) {
        if (DEBUG) {
            System.err.println("DEBUG -- GeniaTaggerOutputFileParser: " + message);
        }
    }

}
