# Supplementary material for: An open-source framework for large-scale, flexible evaluation of biomedical text mining systems
Source: J Biomed Discov Collab. 2008 Jan 29;3:1. doi: 10.1186/1747-5333-3-1 (PMC2276192; doi:10.1186/1747-5333-3-1)
Supplement: Additional file 1 — Evaluation platform source code. The additional file contains the software evaluation framework discussed in this paper. The most current release can be downloaded from SourceForge.net [1]. See the accompanying README file for instructions on installation and use. Also included in the distribution is a collection of UIMA wrappers for some commonly used BioNLP tools and annotated corpora. [file 1747-5333-3-1-S1.zip › bionlp_uima_repository-1.0.1/src/edu/uchsc/ccp/util/external/penn/PennBioTokenizer_Util.java]

/*
 * PennBioTokenizer_Util.java
 * Copyright (C) 2007 Center for Computational Pharmacology, University of Colorado School of Medicine
 * 
 * This program is free software; you can redistribute it and/or
 * modify it under the terms of the GNU General Public License
 * as published by the Free Software Foundation; either version 2
 * of the License, or (at your option) any later version.
 *
 * This program is distributed in the hope that it will be useful,
 * but WITHOUT ANY WARRANTY; without even the implied warranty of
 * MERCHANTABILITY or FITNESS FOR A PARTICULAR PURPOSE.  See the
 * GNU General Public License for more details.
 *
 * You should have received a copy of the GNU General Public License
 * along with this program; if not, write to the Free Software
 * Foundation, Inc., 51 Franklin Street, Fifth Floor, Boston, MA  02110-1301, USA.
 * 
 */

package edu.uchsc.ccp.util.external.penn;

import java.util.ArrayList;
import java.util.List;

import edu.uchsc.ccp.util.nlp.GenericTextUtils;
import edu.uchsc.ccp.util.nlp.annotation.Annotator;
import edu.uchsc.ccp.util.nlp.annotation.TextAnnotation;
import edu.uchsc.ccp.util.nlp.mention.ClassMentionTypes;
import edu.uchsc.ccp.util.nlp.tokenizer.Tokenizer;
import edu.upenn.cis.tokenizers.BioTokenizer;

/**
 * This utility incorporates the Penn BioTokenizer functionality in a standardized output format through the use of the <code>TextAnnotation</code>
 * class.
 * <p>
 * The Penn BioTokenizer is part of the Penn BioTagger package, available here: http://www.seas.upenn.edu/~strctlrn/BioTagger/BioTagger.html
 * 
 * @author William A Baumgartner, Jr.
 * 
 */
public class PennBioTokenizer_Util implements Tokenizer {
    private BioTokenizer bt;

    private Annotator annotator;

    public PennBioTokenizer_Util(String tokenizerModelFile) {
        /* Initialize a new BioTokenizer */
        bt = new BioTokenizer(tokenizerModelFile);
        /* Initialize a new Annotator */
        annotator = new Annotator(new Integer(-1), "", "PennBioTokenizer", "PENN");
    }

    /**
     * return a list of TextAnnotations. One for each token.
     */
    public List<TextAnnotation> getTokensFromString(String inputText, String inputDocumentID) {
        String tokenizedText = bt.tokenize(inputText);
        String[] toks = tokenizedText.split(" ");

        List<TextAnnotation> tokenAnnotations = new ArrayList<TextAnnotation>();

        int startLookingForTokenAtIndex = 0;
        for (String tok : toks) {

            List<TextAnnotation> tokens = GenericTextUtils.findTargetInText(tok, inputText, startLookingForTokenAtIndex, inputDocumentID,
                    ClassMentionTypes.TOKEN, annotator, true);
            if (tokens.size() == 0) {
                /*
                 * could be that tokenizer cut through the middle of a word which it seems to do, so get the last token that was found, append it to
                 * the current one and search again
                 */
                tok = tokenAnnotations.get(tokenAnnotations.size() - 1).getCoveredText() + tok;
                startLookingForTokenAtIndex = tokenAnnotations.get(tokenAnnotations.size() - 1).getAnnotationSpanStart() - 1;
                tokenAnnotations.remove(tokenAnnotations.size() - 1);
                tokens = GenericTextUtils.findTargetInText(tok, inputText, startLookingForTokenAtIndex, inputDocumentID,
                        ClassMentionTypes.TOKEN, annotator, true);
                if (tokens.size() == 0) {
                    /*
                     * try it once more... could be that tokenizer cut through the middle of a word which it seems to do, so get the last token that
                     * was found, append it to the current one and search again
                     */
                    tok = tokenAnnotations.get(tokenAnnotations.size() - 1).getCoveredText() + tok;
                    startLookingForTokenAtIndex = tokenAnnotations.get(tokenAnnotations.size() - 1).getAnnotationSpanStart() - 1;
                    tokenAnnotations.remove(tokenAnnotations.size() - 1);
                    tokens = GenericTextUtils.findTargetInText(tok, inputText, startLookingForTokenAtIndex, inputDocumentID,
                            ClassMentionTypes.TOKEN, annotator, true);
                    if (tokens.size() == 0) {
                        System.err.println("PENN BIOTOKENIZER --- COULD NOT FIND TOKEN: " + tok);
                    } else {
                        tokenAnnotations.add(tokens.get(0));
                        startLookingForTokenAtIndex = tokens.get(0).getAnnotationSpanEnd() - 1;
                    }
                } else {
                    tokenAnnotations.add(tokens.get(0));
                    startLookingForTokenAtIndex = tokens.get(0).getAnnotationSpanEnd() - 1;
                }
            } else {
                tokenAnnotations.add(tokens.get(0));
                startLookingForTokenAtIndex = tokens.get(0).getAnnotationSpanEnd() - 1;
            }
        }

        return tokenAnnotations;
    }

}
