# Supplementary material for: An open-source framework for large-scale, flexible evaluation of biomedical text mining systems
Source: J Biomed Discov Collab. 2008 Jan 29;3:1. doi: 10.1186/1747-5333-3-1 (PMC2276192; doi:10.1186/1747-5333-3-1)
Supplement: Additional file 1 — Evaluation platform source code. The additional file contains the software evaluation framework discussed in this paper. The most current release can be downloaded from SourceForge.net [1]. See the accompanying README file for instructions on installation and use. Also included in the distribution is a collection of UIMA wrappers for some commonly used BioNLP tools and annotated corpora. [file 1747-5333-3-1-S1.zip › bionlp_uima_repository-1.0.1/src/edu/uchsc/ccp/util/external/opennlp/OpenNLPSentenceSegmenter.java]

/*
 * OpenNLPSentenceSegmenter.java
 * Copyright (C) 2007 Center for Computational Pharmacology, University of Colorado School of Medicine
 * 
 * This program is free software; you can redistribute it and/or
 * modify it under the terms of the GNU General Public License
 * as published by the Free Software Foundation; either version 2
 * of the License, or (at your option) any later version.
 *
 * This program is distributed in the hope that it will be useful,
 * but WITHOUT ANY WARRANTY; without even the implied warranty of
 * MERCHANTABILITY or FITNESS FOR A PARTICULAR PURPOSE.  See the
 * GNU General Public License for more details.
 *
 * You should have received a copy of the GNU General Public License
 * along with this program; if not, write to the Free Software
 * Foundation, Inc., 51 Franklin Street, Fifth Floor, Boston, MA  02110-1301, USA.
 * 
 */

package edu.uchsc.ccp.util.external.opennlp;

import java.io.IOException;
import java.util.ArrayList;
import java.util.List;

import opennlp.tools.lang.english.SentenceDetector;
import edu.uchsc.ccp.util.nlp.annotation.AnnotationSet;
import edu.uchsc.ccp.util.nlp.annotation.Annotator;
import edu.uchsc.ccp.util.nlp.annotation.TextAnnotation;
import edu.uchsc.ccp.util.nlp.mention.ClassMention;
import edu.uchsc.ccp.util.nlp.mention.ClassMentionTypes;

/**
 * This utility incorporates the OpenNLP sentence segmenter functionality in a standardized output format through the use of the
 * <code>TextAnnotation</code> class.
 * <p>
 * The OpenNLP system is available here: http://opennlp.sourceforge.net/
 * 
 * @author William A Baumgartner, Jr.
 * 
 */
public class OpenNLPSentenceSegmenter {

    private SentenceDetector sd;

    private final Annotator annotator = new Annotator(55, "OpenNLP", "OpenNLP", "OpenNLP");

    private final AnnotationSet annotationSet = new AnnotationSet(-1, "Default Set", "Default Set");

    public OpenNLPSentenceSegmenter(String modelFile) throws IOException {
        this.sd = new SentenceDetector(modelFile);
    }

    public List<TextAnnotation> segmentIntoSentences(String inputText, String documentID) {
        List<TextAnnotation> sentenceAnnotations = new ArrayList<TextAnnotation>();
        String[] sentences = sd.sentDetect(inputText);

        int numSentences = sentences.length;

        int startIndex = 0;
        int[] positions = sd.sentPosDetect(inputText);
        for (int pos : positions) {
            int endIndex = pos;
            String sentence = inputText.substring(startIndex, endIndex);

            while (sentence.endsWith(" ")) {
                endIndex--;
                sentence = inputText.substring(startIndex, endIndex);
            }

            TextAnnotation sentenceAnnot = createSentenceAnnotation(startIndex, endIndex, sentence, documentID);
            sentenceAnnotations.add(sentenceAnnot);

            startIndex = pos;
        }

        if (startIndex < inputText.length()) {
            String finalSentence = inputText.substring(startIndex, inputText.length());
            TextAnnotation sentenceAnnot = createSentenceAnnotation(startIndex, inputText.length(), finalSentence, documentID);
            sentenceAnnotations.add(sentenceAnnot);
        }

        /* safety check for correct number of sentences */
        if (sentenceAnnotations.size() != numSentences) {
            error("Unexpected number of sentences returned. Expected: " + numSentences + " but got: " + sentenceAnnotations.size());
        }

        return sentenceAnnotations;
    }

    private TextAnnotation createSentenceAnnotation(int spanStart, int spanEnd, String coveredText, String documentID) {
        ClassMention cm = new ClassMention(ClassMentionTypes.SENTENCE);
        TextAnnotation ta = new TextAnnotation(spanStart, spanEnd, coveredText, annotator, annotationSet, -1, -1, documentID, -1, cm);
        return ta;
    }

    private void error(String message) {
        System.err.println("ERROR -- OpenNLPSentenceSegmenter: " + message);
    }

    /**
     * 
     * @param args
     *            args[0] = sentence detection model file - trained on wsj
     */
    public static void main(String[] args) {
        String englishModelFile = args[0];

        try {
            OpenNLPSentenceSegmenter osd = new OpenNLPSentenceSegmenter(englishModelFile);

            String abstractText = "Angiogenesis has long been established as a key element in the pathophysiology of tumor growth and metastasis. Increasingly, new molecularly targeted antiangiogenic drugs are being developed in the fight against cancer. These drugs bring with them a need for an accurate means of diagnosing tumor angiogenesis and monitoring response to treatment. Imaging techniques can offer this in a noninvasive way, while also providing functional information about the tumor. Among the many clinical imaging techniques available, MRI alone can provide relatively good spatial resolution and specificity, without ionizing radiation and with limited side effects. Arterial spin labeling (ASL) and blood oxygenation level-dependent (BOLD) imaging techniques can be employed to confer indirect measures of angiogenesis, such as blood flow and blood volume, without the need for external contrast agents. Dynamic contrast-enhanced (DCE)-MRI is rapidly emerging as a standard method for directly measuring angiogenesis during angiogenesis-inhibitor drug trials. As macromolecular MR contrast agents become available, they will inevitably be utilized in the assessment of tumor perfusion and vessel permeability. Meanwhile, technological advances have made imaging at a molecular level a possibility. They have brought the potential to directly target MR contrast agents to markers of angiogenesis, such as the alpha(v)beta(3) integrin. Before this is used clinically, however, substantial gains in sensitivity brought about by improved coils, pulse sequences, and contrast agents will be needed. Herein we discuss the techniques currently available for MRI of angiogenesis, along with their respective advantages and disadvantages, and what the future holds for this evolving field of imaging. J. Magn. Reson. Imaging 2007. (c) 2007 Wiley-Liss, Inc.";

            List<TextAnnotation> sentenceAnnots = osd.segmentIntoSentences(abstractText, "12345");

            for (TextAnnotation ta : sentenceAnnots) {
                ta.printAnnotation(System.out);
            }

        } catch (IOException e) {
            e.printStackTrace();
        }
    }

}
