# Supplementary material for: An open-source framework for large-scale, flexible evaluation of biomedical text mining systems
Source: J Biomed Discov Collab. 2008 Jan 29;3:1. doi: 10.1186/1747-5333-3-1 (PMC2276192; doi:10.1186/1747-5333-3-1)
Supplement: Additional file 1 — Evaluation platform source code. The additional file contains the software evaluation framework discussed in this paper. The most current release can be downloaded from SourceForge.net [1]. See the accompanying README file for instructions on installation and use. Also included in the distribution is a collection of UIMA wrappers for some commonly used BioNLP tools and annotated corpora. [file 1747-5333-3-1-S1.zip › bionlp_uima_repository-1.0.1/src/edu/uchsc/ccp/util/external/abgene/AbGene_Util.java]

/*
 * AbGene_Util.java
 * Copyright (C) 2007 Center for Computational Pharmacology, University of Colorado School of Medicine
 * 
 * This program is free software; you can redistribute it and/or
 * modify it under the terms of the GNU General Public License
 * as published by the Free Software Foundation; either version 2
 * of the License, or (at your option) any later version.
 *
 * This program is distributed in the hope that it will be useful,
 * but WITHOUT ANY WARRANTY; without even the implied warranty of
 * MERCHANTABILITY or FITNESS FOR A PARTICULAR PURPOSE.  See the
 * GNU General Public License for more details.
 *
 * You should have received a copy of the GNU General Public License
 * along with this program; if not, write to the Free Software
 * Foundation, Inc., 51 Franklin Street, Fifth Floor, Boston, MA  02110-1301, USA.
 * 
 */

package edu.uchsc.ccp.util.external.abgene;

import java.io.BufferedOutputStream;
import java.io.BufferedReader;
import java.io.FileInputStream;
import java.io.FileOutputStream;
import java.io.IOException;
import java.io.InputStreamReader;
import java.io.PrintStream;
import java.util.ArrayList;
import java.util.List;
import java.util.Stack;
import java.util.regex.Matcher;
import java.util.regex.Pattern;

import edu.uchsc.ccp.util.RunExecutable;
import edu.uchsc.ccp.util.nlp.GenericTextUtils;
import edu.uchsc.ccp.util.nlp.annotation.Annotator;
import edu.uchsc.ccp.util.nlp.annotation.TextAnnotation;
import edu.uchsc.ccp.util.nlp.ei.EIFileBasedSystem;
import edu.uchsc.ccp.util.nlp.mention.ClassMentionTypes;

/**
 * 
 * The utility incorporates the ABGene system into a standardized output format. ABGene is run externally, using files to transfer input/output data.
 * The current implementation of <code>ABGene_Util</code> will run only in a LINUX/UNIX environment due to LINUX specific commands in the
 * createExecFile() method.
 * <p>
 * The ABGene system, originally described in <br>
 * Tanabe, L. and Wilbur, WJ (2002). Tagging gene and protein names in biomedical text. Bioinformatics, 18, 1124-1132.<br>
 * is available by ftp (ftp://ftp.ncbi.nlm.nih.gov/pub/tanabe/AbGene/).
 * 
 * <p>
 * The baseDirectory parameter of the constructor for this class refers the location of ABGene on your system. FYI - Setting up ABGene in this
 * environment takes some effort. Several lines in the run_abgene.perl file must be commented out in order for this class to function properly. Below
 * are listed the revised version of run_abgene.perl that this class expects (Notice that some of the original lines have been commented out.):
 * <p>
 * 
 * <pre>
 *    #print STDOUT &quot;Enter input file name:\n&quot;;
 *    $x=$ARGV[0];
 *    chomp($x);
 *    #system(&quot;perl medline_to_brill.perl $x&quot;);
 *    $y=$x;
 *    #$y.=&quot;.brill_input&quot;;
 *    system(&quot;perl oneline.perl $y&quot;);
 *    $z=$x;
 *    $z.=&quot;.oneline&quot;;
 *    $t = $x;
 *    $t.=&quot;.tags&quot;;
 *    system(&quot;./TestSen $z &gt; $t&quot;);
 *    print STDOUT &quot;Brill tagger done.\n&quot;;
 *    $tt=$x;
 *    $tt.=&quot;.fp&quot;;
 *    system(&quot;./TestFP $t &gt; $tt&quot;);
 *    print STDOUT &quot;False positive filter done.\n&quot;;
 *    $f=$x;
 *    $f.=&quot;.fn&quot;;
 *    system(&quot;./TestFN $tt &gt; $f&quot;);
 *    print STDOUT &quot;False negative filter done.\n&quot;;
 *    #$ff=$x;
 *    #$ff.=&quot;.genes&quot;;
 *    #system(&quot;./NCountGenes $f &gt; $ff&quot;);
 * </pre>
 * 
 * 
 * @author William A Baumgartner, Jr.
 */

public class AbGene_Util implements EIFileBasedSystem {
    private String baseDirectory;

    private final boolean DEBUG = false;

    private final String abgeneOutputSuffix = ".fn";

    private String abgeneInputFile = "";

    private final String inputFilename = "abgene_input.txt"; // input file used for acceptStringInput

    private final String execFilename = "abgene_exec.sh";

    /**
     * Initialize a new AbGene_Util
     * 
     * @param baseDirectory -
     *            the absolute path to the directory where the KeX exprot function is located - there MUST exist a baseDirectory/work directory
     */
    public AbGene_Util(String baseDirectory) {
        /* Set the base directory */
        this.baseDirectory = baseDirectory;

        createExecFile(baseDirectory + "/" + inputFilename);
    }

    /*
     * Create the script to run AbGene. This script incorporates the specific environmental variables that must be set before calling
     * "run_abgene.perl"
     */
    private void createExecFile(String inputFilename) {
        this.abgeneInputFile = inputFilename;
        try {
            PrintStream execFile = new PrintStream(new BufferedOutputStream(new FileOutputStream(baseDirectory + "/" + execFilename)));

            // AbGene requires a system variable: LD_LIBRARY_PATH to be set
            execFile.println("export LD_LIBRARY_PATH=.;");

            // change to the base directory
            execFile.println("cd " + baseDirectory);

            // execute AbGene
            execFile.println("./run_abgene.perl " + inputFilename + ";");

            execFile.close();

            // make execFile executable
            RunExecutable.run("chmod 755 " + baseDirectory + "/" + execFilename, false);

        } catch (IOException ioe) {
            System.err.println("IOException while creating abgene_exec.sh file in KeXEISystem...");
            ioe.printStackTrace();
        }
    }

    /**
     * Return the outputFileName and path
     */
    public String getOutputFilename() {
        return abgeneInputFile + abgeneOutputSuffix;
    }

    /**
     * Works as it would when using AbGene from the command line. The input argument is a file where each line represents an individual document to be
     * tagged with gene names. Each line must take the form of:<br>
     * 
     * @@ID DocumentText
     */
    public List<TextAnnotation> getEntitiesFromFile(String inputFile) {
        /* generate the script file */
        createExecFile(inputFile);

        /* run AbGene to generate the output file */
        runAbGene();

        return parseEntitiesFromFile(inputFile);
    }

    /*
     * Run AbGene on the input file, and generate the output file
     */
    private void runAbGene() {
        if (DEBUG) {
            System.out.println("running AbGene...");
            RunExecutable.run(baseDirectory + "/" + execFilename, true);
            System.out.println(" ...complete.");
        } else {
            RunExecutable.run(baseDirectory + "/" + execFilename, false);
        }
    }

    /**
     * Take a String as input, create a temporary input file, then run AbGene just as you would from the command line. The document ID is appended to
     * the input string in order to create the expected input format.
     */
    public List<TextAnnotation> getEntitiesFromString(String inputText, String inputDocumentID) {
        /* Create a temporary input file */
        PrintStream ps = null;
        try {
            ps = GenericTextUtils.openPrintStream(baseDirectory + "/" + inputFilename);
        } catch (IOException e) {
            // TODO Auto-generated catch block
            e.printStackTrace();
        }

        /* Write the document ID followed by the document text */
        ps.println("@@" + inputDocumentID);
        ps.println(inputText);

        /* Save the temporary input file */
        ps.close();

        /* Run KeX to generate the output file */
        runAbGene();
        /*
         * We could delete the temporary input file here, but since it will generally be relatively small, and AbGene will often be called repeatedly,
         * we have chosen to just overwrite the temporary file each time, thereby conserving the time that would be needed to delete it after each
         * execution.
         */

        return parseEntitiesFromString(inputText, inputDocumentID);
    }

    /*
     * get protein annotations from the original text
     */
    private List<TextAnnotation> parseHitsFromAbGeneOutputFile(String taggedDocumentID, String taggedText, String originalDocumentID,
            String originalText) {
        List<TextAnnotation> returnHits = new ArrayList<TextAnnotation>();
        // try {
        /*
         * Initialize the Regex that will be used for finding the text thought to be protein names The pattern must match /GENE, /CONTEXTGENE,
         * /MULTIGENE, /NEWGENE and possibly others
         */
        // Pattern genePattern = Pattern.compile(" (^|[^\\s]+)/(M?U?L?T?I?N?E?W?GENE)"); // finds GENE and /MULTIGENE tags
        Pattern genePattern = Pattern.compile("(^|\\s)([^\\s]+)/([A-Z]*GENE)");
        Matcher geneMatcher;

        if (DEBUG) {
            System.out.println("TAGGED TEXT: [" + taggedDocumentID + "] " + taggedText);
            System.out.println("ORIGINAL TEXT: [" + originalDocumentID + "] " + originalText);
        }

        /*
         * Saftey check: make sure the document IDs of the tagged text and the original text match before continuing; if they do not, then error.
         */
        if (originalDocumentID.equals(taggedDocumentID)) {

            /* Search the tagged text for protein names indicated by /GENE or /MULTIGENE tags appended to the words */
            geneMatcher = genePattern.matcher(taggedText); // had to add space so that matches at beginning of sentence are
            // caught
            // int startIndex;
            // int lastEndIndex = 0;

            /* geneText will hold the protein name as captured from the regex */
            String geneText = "";

            /* isMultiText will hold either "GENE" or "MULTIGENE", as captured from the regex */
            String isMultiText = "";

            TextAnnotation currentAnnotation = null;

            /* foundMulti is set to true is MULTIGENE is seen, false otherwise */
            boolean foundMulti = false;

            /* initialize a Stack to hold annotations. We will empty the stack every time we find the end of a MULTIGENE */
            Stack<TextAnnotation> multigeneAnnotationsStack = new Stack<TextAnnotation>();

            /*
             * In order to ensure we capture duplicate mentions of the same protein name in the text, we must keep track of where we start to search
             * for matches in the text. If returnHits is empty, then start looking from zero, else start looking from the end index of the last
             * annotation added to the returnHits list
             */
            int startLookingForMatchesAtIndex = 0;

            /* Initialize an annotator */
            Annotator abgeneAnnotator = new Annotator(new Integer(4), "", "ABGENE", "Tanabe");

            while (geneMatcher.find()) {
                /* Group 1 is either a space, or the beginning of a line */
                /* extract the protein text from the taggedDocument */
                geneText = geneMatcher.group(2);
                /* extract GENE or MULTIGENE for this protein */
                isMultiText = geneMatcher.group(3);
                /* set foundMulti = true if it is a MULTIGENE */
                foundMulti = isMultiText.equals("MULTIGENE");

                List<TextAnnotation> proteinAnnotations = GenericTextUtils.findTargetInText(geneText, originalText,
                        startLookingForMatchesAtIndex, originalDocumentID, ClassMentionTypes.PROTEIN, abgeneAnnotator, false);

                /*
                 * Here, we only want to deal with the initial proteinAnnotation since we must keep track of whether or not it is a MULTIGENE mention
                 */
                if (proteinAnnotations.size() > 0) {
                    currentAnnotation = proteinAnnotations.get(0);

                    /* If this is a MULTIGENE, then push it onto the stack */
                    if (foundMulti) {
                        multigeneAnnotationsStack.push(currentAnnotation);
                    } else {
                        /*
                         * This is not a MULTIGENE, check the multigeneAnnotationsStack. If there is anything on the stack, pop them off and
                         * concatenate the annotations, then store the current annotation
                         */
                        if (!multigeneAnnotationsStack.isEmpty()) {
                            returnHits.add(emptyMultigeneAnnotationsStack(multigeneAnnotationsStack));
                        }

                        returnHits.add(currentAnnotation);
                    }
                } else {
                    System.out.println("************  AbGene missed gene: " + geneText + "  *********** + documentID: "
                            + originalDocumentID + " startIndex" + geneMatcher.start());
                }

                /* Update startLookingForMatchesAtIndex to be the end of the span of the most recent additiong to the returnHits lise. */
                if (returnHits.size() > 0) {
                    startLookingForMatchesAtIndex = returnHits.get(returnHits.size() - 1).getAnnotationSpanEnd();
                }
            } /* End "while (geneMatcher.find())" */

            /* Make sure there is not a MULTIGENE waiting in the stack */
            if (!multigeneAnnotationsStack.isEmpty()) {
                returnHits.add(emptyMultigeneAnnotationsStack(multigeneAnnotationsStack));
            }

        } else { /* the original text and tagged text document IDs to do match, so there must be a problem somewhere. */
            System.err.println("ERROR, document IDs do not match up: tagged_docID: " + taggedDocumentID + "  orig_docID: "
                    + originalDocumentID);
        }

        // } catch (Exception e) {
        // System.err.println("Error while parsing KeX output file. KeXEISystem.");
        // e.printStackTrace();
        // }
        return returnHits;

    }

    /*
     * Concatenates text annotations in a stack into a single annotation, but checks to make sure they are contiguous before doing so
     */
    private TextAnnotation emptyMultigeneAnnotationsStack(Stack<TextAnnotation> multigeneAnnotationsStack) {
        TextAnnotation multigeneAnnotation = multigeneAnnotationsStack.pop();
        while (!multigeneAnnotationsStack.isEmpty()) {
            /* pop off annotations, check to make sure they are contiguous, then concatenate */
            TextAnnotation nextMultiPart = multigeneAnnotationsStack.pop();
            if (nextMultiPart.getAnnotationSpanEnd() == (multigeneAnnotation.getAnnotationSpanStart() - 1)) {
                /* then they are contiguous, so concatenate */
                multigeneAnnotation.setAnnotationSpanStart(nextMultiPart.getAnnotationSpanStart());
                multigeneAnnotation.setCoveredText(nextMultiPart.getCoveredText() + " " + multigeneAnnotation.getCoveredText());
            }
        }
        /* Check to make sure stack is now empty... error if not */
        if (!multigeneAnnotationsStack.isEmpty()) {
            System.err
                    .println("ERROR. MULTIGENE Stack is not empty when exiting emptyMultigeneAnnotationsStack() method in AbGeneEISystem.");
        }
        return multigeneAnnotation;
    }

    /**
     * Return an List of TextAnnotations for the document found in the file
     */
    private ArrayList<TextAnnotation> parseEntitiesFromFile(String originalTextFilename) {
        ArrayList<TextAnnotation> returnHits = new ArrayList<TextAnnotation>();
        try {
            /* Initialize a file reader for the tagged output file */
            BufferedReader br = new BufferedReader(new InputStreamReader(new FileInputStream(this.getOutputFilename())));
            /* Initialize a file reader for the original text input file */
            BufferedReader br_origText = new BufferedReader(new InputStreamReader(new FileInputStream(originalTextFilename)));
            String line;

            String originalDocumentID;
            String originalDocumentText;
            String taggedDocumentID = "";
            String taggedDocumentText;

            /* ignore the first line of the file as it states something like: "Threshold set to 0!" */
            br.readLine();

            /* Prime the system by getting the first document ID */
            if ((line = br.readLine()) != null) {
                taggedDocumentID = line.substring(2, line.indexOf("/"));
            }

            while ((line = br.readLine()) != null) {
                /*
                 * tagged documents are on multiple lines due to KeX processing first line is the doc id, the rest are sentences
                 */

                /* get docText from file, remove line breaks within text */
                taggedDocumentText = line;
                while ((line = br.readLine()) != null && !line.startsWith("@@")) {
                    taggedDocumentText += (line + " ");
                }

                /* get original (untagged text) from file so we can determine the span */
                originalDocumentID = br_origText.readLine().substring(2).trim();
                originalDocumentText = br_origText.readLine();

                /* Find the protein annotations in the given document */
                List<TextAnnotation> proteinAnnotations = this.parseHitsFromAbGeneOutputFile(taggedDocumentID, taggedDocumentText,
                        originalDocumentID, originalDocumentText);
                returnHits.addAll(proteinAnnotations);

                /* get docID for next document */
                if (line != null) {
                    taggedDocumentID = line.substring(2, line.indexOf("/"));
                }
            }

            /* close file readers */
            br.close();
            br_origText.close();

        } catch (Exception e) {
            System.err.println("Error running AbGeneEISystem...returnHitsFromFile().");
            e.printStackTrace();
        }
        return returnHits;
    }

    private ArrayList<TextAnnotation> parseEntitiesFromString(String originalDocumentText, String originalDocumentID) {
        ArrayList<TextAnnotation> returnHits = new ArrayList<TextAnnotation>();
        try {
            /* Open reader for the AbGene output file */
            BufferedReader br = new BufferedReader(new InputStreamReader(new FileInputStream(this.getOutputFilename())));
            String line;

            String taggedDocumentID = "";
            String taggedDocumentText;

            /* ignore the first line of the file as it states something like: "Threshold set to 0!" */
            br.readLine();

            /* Prime the system by getting the first document ID */
            if ((line = br.readLine()) != null) {
                taggedDocumentID = line.substring(2, line.indexOf("/"));
            }

            while ((line = br.readLine()) != null) {
                /* tagged documents are on multiple lines due to KeX processing first line is the doc id, the rest are sentences */
                /* get docText from file, remove line breaks within text */
                taggedDocumentText = line;
                while ((line = br.readLine()) != null && !line.startsWith("@@")) {
                    taggedDocumentText += (line + " ");
                }

                /* Find the protein annotations in the given document */
                List<TextAnnotation> proteinAnnotations = this.parseHitsFromAbGeneOutputFile(taggedDocumentID, taggedDocumentText,
                        originalDocumentID, originalDocumentText);
                returnHits.addAll(proteinAnnotations);

                /* The next line should be null */
                if (line != null) {
                    /* There should only be one document in this file, so ERROR if the line is not null */
                    taggedDocumentID = line.substring(2, line.indexOf("/"));
                    System.err.println("WARNING in AbGeneEISystem. Unexpected document found during returnHitsFromString");
                }
            }

            /* close file reader */
            br.close();

        } catch (Exception e) {
            System.err.println("Error running AbGeneEISystem... returnHitsFromString().");
            e.printStackTrace();
        }
        return returnHits;
    }

}
