# Supplementary material for: An open-source framework for large-scale, flexible evaluation of biomedical text mining systems
Source: J Biomed Discov Collab. 2008 Jan 29;3:1. doi: 10.1186/1747-5333-3-1 (PMC2276192; doi:10.1186/1747-5333-3-1)
Supplement: Additional file 1 — Evaluation platform source code. The additional file contains the software evaluation framework discussed in this paper. The most current release can be downloaded from SourceForge.net [1]. See the accompanying README file for instructions on installation and use. Also included in the distribution is a collection of UIMA wrappers for some commonly used BioNLP tools and annotated corpora. [file 1747-5333-3-1-S1.zip › bionlp_uima_repository-1.0.1/src/edu/uchsc/ccp/util/external/kex/KeX_Util.java]

/*
 * KeX_Util.java
 * Copyright (C) 2007 Center for Computational Pharmacology, University of Colorado School of Medicine
 * 
 * This program is free software; you can redistribute it and/or
 * modify it under the terms of the GNU General Public License
 * as published by the Free Software Foundation; either version 2
 * of the License, or (at your option) any later version.
 *
 * This program is distributed in the hope that it will be useful,
 * but WITHOUT ANY WARRANTY; without even the implied warranty of
 * MERCHANTABILITY or FITNESS FOR A PARTICULAR PURPOSE.  See the
 * GNU General Public License for more details.
 *
 * You should have received a copy of the GNU General Public License
 * along with this program; if not, write to the Free Software
 * Foundation, Inc., 51 Franklin Street, Fifth Floor, Boston, MA  02110-1301, USA.
 * 
 */
package edu.uchsc.ccp.util.external.kex;

import java.io.BufferedOutputStream;
import java.io.BufferedReader;
import java.io.File;
import java.io.FileInputStream;
import java.io.FileOutputStream;
import java.io.IOException;
import java.io.InputStreamReader;
import java.io.PrintStream;
import java.util.ArrayList;
import java.util.List;
import java.util.regex.Matcher;
import java.util.regex.Pattern;

import edu.uchsc.ccp.util.RunExecutable;
import edu.uchsc.ccp.util.nlp.GenericTextUtils;
import edu.uchsc.ccp.util.nlp.annotation.Annotator;
import edu.uchsc.ccp.util.nlp.annotation.TextAnnotation;
import edu.uchsc.ccp.util.nlp.ei.EIFileBasedSystem;
import edu.uchsc.ccp.util.nlp.mention.ClassMentionTypes;

/**
 * 
 * The utility incorporates the KeX system into a standardized output format. KeX is run externally, using files to transfer input/output data. The
 * current implementation of <code>KeX_Util</code> will run only in a LINUX/UNIX environment due to LINUX specific commands in the createExecFile()
 * method.
 * <p>
 * The KeX entity extraction system was developed by Ken Ichiro Fukuda, and is available here:
 * http://www.hgc.ims.u-tokyo.ac.jp/service/tooldoc/KeX/intro.html
 * 
 * @author William A Baumgartner, Jr.
 * 
 */

public class KeX_Util implements EIFileBasedSystem {
    private final boolean DEBUG = false;

    private String baseDirectory;

    private String workDirectory;

    private final String kexOutputFilename = "KeX_output.txt";

    private final String execFilename = "kex_exec.sh";

    private final String inputFilename = "kex_input.txt"; // input file used for acceptStringInput

    /**
     * Initialize a new KeX EI System. <br>
     * NOTE: this will only run in a LINUX/UNIX environment due to LINUX specific commands in KeXEISystem.createExecFile
     * 
     * @param baseDirectory
     *            the absolute path to the directory where the bin/ directory is located; there MUST also exist a baseDirectory/work directory
     */
    public KeX_Util(String baseDirectory) {
        /* Initialize the base and work directories */
        this.baseDirectory = baseDirectory;
        this.workDirectory = baseDirectory + "/work";

        createExecFile(workDirectory + "/" + inputFilename);

        /* make sure any previous output files are no longer there */
        this.reset();
    }

    /*
     * Create the script to run KeX. This script incorporates the specific environmental variables that must be set before calling "exprot"
     */
    private void createExecFile(String inputFilename) {
        try {
            PrintStream execFile = new PrintStream(new BufferedOutputStream(new FileOutputStream(baseDirectory + "/" + execFilename)));

            /* Delete the old script file if it exists */
            File f = new File(workDirectory + "/" + kexOutputFilename);
            if (f.exists()) {
                f.delete();
            }

            /* KeX requires a system variable: KEX to be set */
            execFile.println("export KEX=" + baseDirectory + ";");

            /* KeX requires . to be in the path */
            execFile.println("export PATH=$PATH:.;");

            /* change to the bin directory */
            execFile.println("cd " + baseDirectory + "/bin;");

            /* execute KeX */
            execFile.println("./exprot -p " + inputFilename + " " + workDirectory + "/" + kexOutputFilename + ";");

            execFile.close();

            // make execFile executable on the local file system
            RunExecutable.run("chmod 755 " + baseDirectory + "/" + execFilename, false);

        } catch (IOException ioe) {
            System.err.println("IOException while creating kex_exec.sh file in KeXEISystem...");
            ioe.printStackTrace();
        }
    }

    /**
     * Return the outputFileName and path
     */
    public String getOutputFilename() {
        return workDirectory + "/" + kexOutputFilename;
    }

    /**
     * Deletes the previous output file if it exists. This is necessary because KeX refuses to overwrite an existing output file.
     */
    public void reset() {
        /* delete the output file, KeX will not overwrite it */
        File f = new File(workDirectory + "/" + kexOutputFilename);
        f.delete();
    }

    /**
     * Works as it would when using KeX from the command line. The input argument is a file where each line represents an individual document to be
     * tagged with gene names. Each line must take the form of:<br>
     * 
     * @@ID DocumentText
     */
    public List<TextAnnotation> getEntitiesFromFile(String inputFile) {
        /* generate the script file */
        createExecFile(inputFile);

        /* run KeX to generate the output file */
        runKeX();

        return parseEntitiesFromFile(inputFile);
    }

    /*
     * Run KeX on the input file, and generate the output file
     */
    private void runKeX() {
        if (DEBUG) {
            System.out.print("running KeX...");
            RunExecutable.run(baseDirectory + "/" + execFilename, true);
            System.out.println("complete.");
        } else {
            RunExecutable.run(baseDirectory + "/" + execFilename, false);
        }
    }

    /**
     * Take a String as input, create a temporary input file, then run KeX just as you would from the command line. The document ID is appended to the
     * input string in order to create the expected input format.
     */
    public List<TextAnnotation> getEntitiesFromString(String originalText, String originalDocumentID) {
        /* Create a temporary input file */
        PrintStream ps = null;
        try {
            ps = GenericTextUtils.openPrintStream(workDirectory + "/" + inputFilename);
        } catch (IOException ioe) {
            ioe.printStackTrace();
        }
        /* Write the document ID followed by the document text */
        ps.println("@@" + originalDocumentID);
        ps.println(originalText);

        /* Save the temporary input file */
        ps.close();

        /* Run KeX to generate the output file */
        runKeX();
        /*
         * We could delete the temporary input file here, but since it will generally be relatively small, and KeX will often be called repeatedly, we
         * have chosen to just overwrite the temporary file each time, thereby conserving the time that would be needed to delete it after each
         * execution.
         */
        List<TextAnnotation> annotationsToReturn = parseEntitiesFromString(originalText, originalDocumentID);
        this.reset();
        return annotationsToReturn;

    }

    /*
     * get protein annotations from the original text
     */
    private List<TextAnnotation> parseHitsFromKeXOutputFile(String taggedDocumentID, String taggedText, String originalDocumentID,
            String originalText) {
        List<TextAnnotation> returnHits = new ArrayList<TextAnnotation>();
        try {
            /* Initialize the Regex that will be used for finding the text thought to be protein names */
            Pattern genePattern = Pattern.compile("<p>(.*?)</p>");
            Matcher geneMatcher;

            if (DEBUG) {
                System.out.println("TAGGED TEXT: [" + taggedDocumentID + "] " + taggedText);
                System.out.println("ORIGINAL TEXT: [" + originalDocumentID + "] " + originalText);
            }

            /*
             * Saftey check: make sure the document IDs of the tagged text and the original text match before continuing; if they do not, then error.
             */
            if (originalDocumentID.equals(taggedDocumentID)) {
                /* Find all of the tagged protein names by searching for <p>protein names inside</p> in the KeX output */
                geneMatcher = genePattern.matcher(taggedText);
                String geneText = "";

                /*
                 * In order to ensure we capture duplicate mentions of the same protein name in the text, we must keep track of where we start to
                 * search for matches in the text. If returnHits is empty, then start looking from zero, else start looking from the end index of the
                 * last annotation added to the returnHits list
                 */
                int startLookingForMatchesAtIndex = 0;

                /* Initialize an annotator */
                Annotator kexAnnotator = new Annotator(new Integer(3), "", "KeX", "CBRC");

                while (geneMatcher.find()) {
                    geneText = geneMatcher.group(1);
                    if (DEBUG) {
                        System.out.println("Found a protein... text= " + geneText + " start_index= " + geneMatcher.start());
                    }

                    /* Find all instances of the found protein text within the original text */
                    List<TextAnnotation> proteinAnnotations = GenericTextUtils.findTargetInText(geneText, originalText,
                            startLookingForMatchesAtIndex, originalDocumentID, ClassMentionTypes.PROTEIN, kexAnnotator, false);

                    /* and add them to the list to return. */
                    returnHits.addAll(proteinAnnotations);

                    if (returnHits.size() == 0) {
                        System.out.println("***********  KeX missed gene: " + geneText + "  *********** + documentID: "
                                + originalDocumentID + " startIndex" + geneMatcher.start());
                    }

                    /* Update startLookingForMatchesAtIndex to be the end of the span of the most recent additiong to the returnHits lise. */
                    if (returnHits.size() > 0) {
                        startLookingForMatchesAtIndex = returnHits.get(returnHits.size() - 1).getAnnotationSpanEnd();
                    }
                }
            } else { /* the original text and tagged text document IDs to do match, so there must be a problem somewhere. */
                System.err.println("ERROR, document IDs do not match up: tagged_docID: " + taggedDocumentID + "  orig_docID: "
                        + originalDocumentID);
            }

        } catch (Exception e) {
            System.err.println("Error while parsing KeX output file. KeXEISystem.");
            e.printStackTrace();
        }
        return returnHits;

    }

    /**
     * Return an List of TextAnnotations for the document found in the file
     */
    private ArrayList<TextAnnotation> parseEntitiesFromFile(String originalTextFilename) {
        ArrayList<TextAnnotation> returnHits = new ArrayList<TextAnnotation>();
        try {
            /* Open the KeX output file */
            BufferedReader br = new BufferedReader(new InputStreamReader(new FileInputStream(this.getOutputFilename())));

            /* Open the file containing the original (untagged) document texts */
            BufferedReader br_origText = new BufferedReader(new InputStreamReader(new FileInputStream(originalTextFilename)));

            String line;

            String origDocID;
            String origDocText;
            String taggedDocumentID = "";
            String taggedDocumentText;
            // int[] sectionIDs;
            // int[] sectionLengths;
            // int docCount = -1;

            /*
             * Get the first line to prime the system. This line should contain the document ID for the first document searched for protein names
             */
            if ((line = br.readLine()) != null) {
                taggedDocumentID = line.substring(2);
            }

            /* Cycle through the output file line-by-line until there are no lines remaining */
            while ((line = br.readLine()) != null) {
                /* Tagged documents can span multiple lines in the KeX output file */
                /* Trim the docID */
                taggedDocumentID = taggedDocumentID.trim();

                /* This line is part or all of the document text, so grab it. */
                taggedDocumentText = line;

                /* While there are more lines that start with @@, grab those as well as they are part of the same document */
                while ((line = br.readLine()) != null && !line.startsWith("@@")) {
                    taggedDocumentText += (line + " ");
                }
                /*
                 * the "line" variable now contains the document ID for the next document, or it is null indicating the end of the file has been
                 * reached
                 */

                /* get the original (untagged text) from file so we can determine the span */
                origDocID = br_origText.readLine().substring(2).trim();
                origDocText = br_origText.readLine();

                if (DEBUG) {
                    System.out.println("TAGGED DOC ID: " + taggedDocumentID + "  ORIG DOC ID: " + origDocID);
                }

                List<TextAnnotation> proteinAnnotations = this.parseHitsFromKeXOutputFile(taggedDocumentID, taggedDocumentText, origDocID,
                        origDocText);
                returnHits.addAll(proteinAnnotations);

                /* get docID for the next document */
                if (line != null) {
                    taggedDocumentID = line.substring(2);
                }
                this.reset();
            } /* End while loop over all of the lines in the output file */

            /* close file readers */
            br.close();
            br_origText.close();

        } catch (Exception e) {
            System.err.println("Error running KeXEISystem...");
            e.printStackTrace();
        }
        return returnHits;
    }

    private List<TextAnnotation> parseEntitiesFromString(String originalText, String originalDocID) {
        List<TextAnnotation> returnHits = new ArrayList<TextAnnotation>();
        try {
            /* Open a file reader for the KeX output file */
            BufferedReader br = new BufferedReader(new InputStreamReader(new FileInputStream(this.getOutputFilename())));
            String line;

            String taggedDocumentID = "";
            String taggedDocumentText;

            if ((line = br.readLine()) != null) {
                /* remove any p tags that may have been put on this line -- this happens for the BioCreative corpus */
                line = line.replaceAll("<p>", "").replaceAll("</p>", "");
                taggedDocumentID = line.substring(2);
            }

            while ((line = br.readLine()) != null) {
                /*
                 * tagged documents are on multiple lines due to KeX processing first line is the doc id, the rest are sentences
                 */
                taggedDocumentID = taggedDocumentID.trim();

                /* get docText from file, remove line breaks within text */
                taggedDocumentText = line;
                while ((line = br.readLine()) != null && !line.startsWith("@@")) {
                    taggedDocumentText += (line + " ");
                }

                List<TextAnnotation> proteinAnnotations = this.parseHitsFromKeXOutputFile(taggedDocumentID, taggedDocumentText,
                        originalDocID, originalText);
                if (DEBUG) {
                    System.out.println("RETURNING " + proteinAnnotations.size() + " PROTEIN ANNOTATIONS FROM KEX OUTPUT.");
                }
                returnHits.addAll(proteinAnnotations);

                /* The next line should be null */
                if (line != null) {
                    /* There should only be one document in this file, so ERROR if the line is not null */
                    taggedDocumentID = line.substring(2);
                    System.err.println("WARNING in KeXEISystem. Unexpected document found during returnHitsFromString");
                }
            }

            /* close file reader */
            br.close();

        } catch (Exception e) {
            System.err.println("Error running KeXEISystem... returnGeneHitsFromString.");
            e.printStackTrace();
        }
        return returnHits;
    }

}
