# Supplementary material for: An open-source framework for large-scale, flexible evaluation of biomedical text mining systems
Source: J Biomed Discov Collab. 2008 Jan 29;3:1. doi: 10.1186/1747-5333-3-1 (PMC2276192; doi:10.1186/1747-5333-3-1)
Supplement: Additional file 1 — Evaluation platform source code. The additional file contains the software evaluation framework discussed in this paper. The most current release can be downloaded from SourceForge.net [1]. See the accompanying README file for instructions on installation and use. Also included in the distribution is a collection of UIMA wrappers for some commonly used BioNLP tools and annotated corpora. [file 1747-5333-3-1-S1.zip › bionlp_uima_repository-1.0.1/src/edu/uchsc/ccp/util/nlp/annotation/TextAnnotation.java]

/*
 * TextAnnotation.java
 * Copyright (C) 2007 Center for Computational Pharmacology, University of Colorado School of Medicine
 * 
 * This program is free software; you can redistribute it and/or
 * modify it under the terms of the GNU General Public License
 * as published by the Free Software Foundation; either version 2
 * of the License, or (at your option) any later version.
 *
 * This program is distributed in the hope that it will be useful,
 * but WITHOUT ANY WARRANTY; without even the implied warranty of
 * MERCHANTABILITY or FITNESS FOR A PARTICULAR PURPOSE.  See the
 * GNU General Public License for more details.
 *
 * You should have received a copy of the GNU General Public License
 * along with this program; if not, write to the Free Software
 * Foundation, Inc., 51 Franklin Street, Fifth Floor, Boston, MA  02110-1301, USA.
 * 
 */

package edu.uchsc.ccp.util.nlp.annotation;

import java.io.PrintStream;
import java.util.ArrayList;
import java.util.Collections;
import java.util.HashSet;
import java.util.List;
import java.util.Set;

import edu.uchsc.ccp.util.nlp.annotation.comparison.AnnotationComparator;
import edu.uchsc.ccp.util.nlp.mention.ClassMention;

/**
 * This class is a generalized representation of a text annotation.
 * 
 * @author William A. Baumgartner, Jr.
 */
/* Changes:
    *      11/28/05 - wab - Extended class mention storage to incorporate complext slot values 
    *                       i.e. slot values that are themselves class mentions) 
    *                       classMentionMap now stores ClassMention objects instead of Strings
    *      01/05/06 - wab - Enabled association with multiple spans: getSpans(), setSpans()
    *                     - Enabled association with multiple annotation sets: getAnnotationSets(), setAnnotationSets()
    *                     - Deprecated getBeginIndex(), setBeginIndex(), getEndIndex(), setEndIndex(), getAnnotationSetID(), setAnnotationSetID()
    *      01/11/06 - wab - Changed DocumentID to a String to make it more flexible
    *      04/30/06 - wab - added getSingleLineRepresentation()
    *      06/07/06 - wab - span list is now stored in sorted order
    *                     - updated equals()
    *                     - added overlaps()
    *      03/28/07 - wab - major overhaul of the TextAnnotation class - removed many deprecated methods, changed a bunch of stuff 
    *                       to comply with the newly generated annotation comparison machinery
    */
public class TextAnnotation implements Comparable {
    // private final boolean DEBUG = false;

    private List<Span> spanList;

    private Annotator annotator;

    private Set<AnnotationSet> annotationSets;

    private String coveredText; // text covered by the span

    private int annotationID; // annotation ID

    private String documentID; // document ID

    private int documentCollectionID; // document collection ID, see

    private int documentSectionID; // document section ID, see Annotation

    private ClassMention classMention;

  /**
   * 
   * @param beginIndex
   * @param endIndex
   * @param coveredText
   * @param annotator
   * @param annotationSet
   * @param annotationID
   * @param documentCollectionID
   * @param documentID
   * @param documentSectionID
   * @param classMention
   */
    public TextAnnotation(int beginIndex, int endIndex, String coveredText, Annotator annotator, AnnotationSet annotationSet,
            int annotationID, int documentCollectionID, String documentID, int documentSectionID, ClassMention classMention) {

        Span span;
        try {
            span = new Span(beginIndex, endIndex);
            this.spanList = new ArrayList<Span>();
            spanList.add(span);
        } catch (InvalidSpanException e) {
            e.printStackTrace();
        }

        this.coveredText = coveredText;
        this.annotator = annotator;

        this.annotationSets = new HashSet<AnnotationSet>();
        annotationSets.add(annotationSet);

        this.annotationID = annotationID;
        this.documentCollectionID = documentCollectionID;
        this.documentID = documentID;
        this.documentSectionID = documentSectionID;
        this.setClassMention(classMention);
    }

    /**
     * Default Constructor - creates default TextAnnotation - I would like to phase this out, therefore the Deprecated flag.
     * 
     * Default values: beginIndex = -1 <br>
     * endIndex = -1 <br>
     * coveredText = empty<br>
     * String annotatorID = -1 <br>
     * annotationSetID = -1 <br>
     * annotationID = -1 <br>
     * documentCollectionID = -1 <br>
     * documentID = -1 <br>
     * documentSectionID = -1 <br>
     * classMentionMap = empty HashMap
     */
    @Deprecated
    public TextAnnotation() {
        Span span;
        this.spanList = new ArrayList<Span>();
        try {
            span = new Span(-1, -1);
            spanList.add(span);
        } catch (InvalidSpanException e) {
            e.printStackTrace();
        }
        this.coveredText = "";
        this.annotator = new Annotator(new Integer(-1), "", "", "");
        this.annotationSets = new HashSet<AnnotationSet>();
        this.annotationID = -1;
        this.documentCollectionID = -1;
        this.documentID = "-1";
        this.documentSectionID = -1;
        this.classMention = null;
    }

    /*************************************************************************************************************************************************
     * GETTERS AND SETTERS
     ************************************************************************************************************************************************/

    /**
     * This method returns the corresponding annotator ID
     * 
     * @return annotator ID
     */
    public int getAnnotatorID() {
        return annotator.getAnnotatorID().intValue();
    }

    /**
     * This method sets the annotator ID
     * 
     * @param annotatorID
     */
    @Deprecated
    public void setAnnotatorID(int annotatorID) {
        this.annotator.setAnnotatorID(new Integer(annotatorID));
    }

    /**
     * Set the annotator
     * 
     * @return
     */
    public Annotator getAnnotator() {
        return annotator;
    }

    /**
     * Get the annotator
     * 
     * @param annotator
     */
    public void setAnnotator(Annotator annotator) {
        this.annotator = annotator;
    }

    /**
     * Get the annotation sets
     * 
     * @return
     */
    public Set<AnnotationSet> getAnnotationSets() {
        return annotationSets;
    }

    /**
     * Add an annotation set
     * 
     * @param annotationSet
     */
    public void addAnnotationSet(AnnotationSet annotationSet) {
        annotationSets.add(annotationSet);
    }

    /**
     * Return a set containing the AnnotationSet IDs for which this TextAnnotation is a member.
     * 
     * @return
     */
    public Set<Integer> getAnnotationSetIDs() {
        Set<Integer> annotationSetIDs = new HashSet<Integer>();

        for (AnnotationSet annotationSet : annotationSets) {
            annotationSetIDs.add(annotationSet.getAnnotationSetID());
        }

        return annotationSetIDs;
    }

    /**
     * Set the AnnotationSet membership for this TextAnnotation
     * 
     * @param annotationSets
     */
    public void setAnnotationSets(Set<AnnotationSet> annotationSets) {
        this.annotationSets = annotationSets;
    }

    /**
     * Return true if this TextAnnotation is a member of the inputted annotation set, false otherwise.
     * 
     * @param annotationSetID
     * @return
     */
    public boolean isMemberOfAnnotationSet(int annotationSetID) {
        return getAnnotationSetIDs().contains(annotationSetID);
    }

    /**
     * Get the annotation ID
     * 
     * @return
     */
    public int getAnnotationID() {
        return annotationID;
    }

    /**
     * Set the annotation ID
     * 
     * @param annotationID
     */
    public void setAnnotationID(int annotationID) {
        this.annotationID = annotationID;
    }

    /**
     * Get the document collection ID
     * 
     * @return
     */
    public int getDocumentCollectionID() {
        return documentCollectionID;
    }

    /**
     * Set the document collection ID
     * 
     * @param documentCollectionID
     */
    public void setDocumentCollectionID(int documentCollectionID) {
        this.documentCollectionID = documentCollectionID;
    }

    /**
     * Get the document ID
     * 
     * @return
     */
    public String getDocumentID() {
        return documentID;
    }

    /**
     * Set the document ID
     * 
     * @param documentID
     */
    public void setDocumentID(String documentID) {
        this.documentID = documentID;
    }

    /**
     * Get the document section ID
     * 
     * @return
     */
    public int getDocumentSectionID() {
        return documentSectionID;
    }

    /**
     * Set the document section ID
     * 
     * @param documentSectionID
     */
    public void setDocumentSectionID(int documentSectionID) {
        this.documentSectionID = documentSectionID;
    }

    /**
     * Return the text that is "covered" by this annotation
     */
    public String getCoveredText() {
        return coveredText;
    }

    /**
     * Set the text that is "covered" by this annotation
     * 
     * @param coveredText
     */
    public void setCoveredText(String coveredText) {
        this.coveredText = coveredText;
    }

    /**
     * Get the ordered list of spans for this TextAnnotation
     * 
     * @return
     */
    public List<Span> getSpans() {
        return this.spanList;
    }

    /**
     * Set the span list equal to the inputted span list
     * 
     * @param spans
     */
    public void setSpans(List<Span> spans) {
        spanList = new ArrayList<Span>();
        for (Span span : spans) {
            addSpan(span);
        }
    }

    /**
     * Set the annotation span to be equal to the single input span.
     * 
     * @param span
     */
    public void setSpan(Span span) {
        this.spanList = new ArrayList<Span>();
        spanList.add(span);
    }

    /**
     * Add a span to this TextAnnotation. The span will be placed in the proper position in the ordered span list.
     * 
     * @param span
     */
    public void addSpan(Span span) {
        boolean addedSpan = false;
        int spanListSize = spanList.size();

        if (spanListSize == 0) {
            /* then just add the span */
            spanList.add(span);
        } else {
            /* add the span, in sorted order */
            for (int i = 0; i < spanListSize; i++) {
                Span sortedSpan = spanList.get(i);
                if (span.getSpanStart() < sortedSpan.getSpanStart()) {
                    /* then we need to add this span in front of the one in the list */
                    spanList.add(i, span);
                    addedSpan = true;
                    break;
                } else if (span.getSpanStart() == sortedSpan.getSpanStart()) {
                    /* if span starts are equal, check span ends. If the new span ends before the sorted span, then add it in front */
                    if (span.getSpanEnd() < sortedSpan.getSpanEnd()) {
                        spanList.add(i, span);
                        addedSpan = true;
                        break;
                    }
                }
                /* span has not been added, so add at end of list */
                if (!addedSpan) {
                    spanList.add(spanList.size(), span);
                }
            }
        }
        /* if there are any [-1..-1] spans then remove them, these spans are added by the default constructor */
        try {
            Span defaultSpan = new Span(-1, -1);
            spanList.remove(defaultSpan);
        } catch (InvalidSpanException e) {
            e.printStackTrace();
        }

    }

    // @Deprecated
    // public int getAnnotationSpanStart() {
    // Span span = this.spanList.get(0);
    // return span.getSpanStart();
    // }
    //
    // @Deprecated
    // public void setAnnotationSpanStart(int startIndex) throws InvalidSpanException {
    // this.spanList.get(0).setSpanStart(startIndex);
    // }
    //
    // @Deprecated
    // public int getAnnotationSpanEnd() {
    // Span span = this.spanList.get(0);
    // return span.getSpanEnd();
    // }
    //
    // @Deprecated
    // public void setAnnotationSpanEnd(int endIndex) throws InvalidSpanException {
    // this.spanList.get(0).setSpanEnd(endIndex);
    // }

    /**
     * Return the start index of the first span (spans are stored in order)
     * 
     * @return
     */
    public int getAnnotationSpanStart() {
        return this.spanList.get(0).getSpanStart();
    }

    /**
     * Sets the start index for the first annotation span
     * 
     * @param spanStart
     */
    public void setAnnotationSpanStart(int spanStart) {
        int currentSpanStart = this.getAnnotationSpanStart();
        try {
            this.spanList.get(0).setSpanStart(spanStart);
        } catch (InvalidSpanException ise) {
            error("Invalid span. ["
                    + spanStart
                    + ".."
                    + this.spanList.get(0).getSpanEnd()
                    + "] --- this error is often caused by setting the span start prior to setting the span end, please check your code to see if this is the case. --- Annotation span reverted to last known safe state.");
            ise.printStackTrace();
            /* return the span to it's previous state */
            try {
                this.spanList.get(0).setSpanStart(currentSpanStart);
            } catch (InvalidSpanException ise2) {
                ise2.printStackTrace();
                /* This exception should never be thrown as we are setting the start index back to the previous state (which should have been safe) */
            }
        }
    }

    /**
     * Return the end index of the last span (spans are stored in order)
     */
    public int getAnnotationSpanEnd() {
        return spanList.get(spanList.size() - 1).getSpanEnd();
    }

    /**
     * Set the end index for the last annotation span
     * 
     * @param spanEnd
     */
    public void setAnnotationSpanEnd(int spanEnd) {
        int currentSpanEnd = this.getAnnotationSpanEnd();
        try {
            this.spanList.get(spanList.size() - 1).setSpanEnd(spanEnd);
        } catch (InvalidSpanException ise) {
            error("Invalid span. [" + this.spanList.get(spanList.size() - 1).getSpanStart() + ".." + spanEnd
                    + "] --- Annotation span reverted to last known safe state.");
            ise.printStackTrace();
            /* return the span to it's previous state */
            try {
                this.spanList.get(spanList.size() - 1).setSpanEnd(currentSpanEnd);
            } catch (InvalidSpanException ise2) {
                ise2.printStackTrace();
                /* This exception should never be thrown as we are setting the start index back to the previous state (which should have been safe) */
            }
        }
    }

    public ClassMention getClassMention() {
        return classMention;
    }

    /**
     * When setting the classmention, the a reference to the text annotation is automatically created inside the classMention object.
     * 
     * @param classMention
     */
    public void setClassMention(ClassMention classMention) {
        this.classMention = classMention;
        // always reference the text annotation that the class mention belongs to
        classMention.addTextAnnotation(this);
    }

    /**
     * Return a String that can be used as a hashkey for this TextAnnotation - I wonder if this should be deprecated?!
     * 
     * @return
     */
    @Deprecated
    public String getHashKey() {
        // key = annotatorID mentionName docID docSectionID spanBegin spanEnd ...
        String mentionName = "";
        try {
            mentionName = this.getClassMention().getMentionName();
        } catch (NullPointerException npe) {

        }
        String key = Integer.toString(this.getAnnotatorID()) + " " + mentionName + " " + this.getDocumentID() + " "
                + this.getDocumentSectionID() + " ";
        ArrayList<Span> spans = (ArrayList<Span>) this.getSpans();
        for (edu.uchsc.ccp.util.nlp.annotation.Span span : spans) {
            key += (Integer.toString(span.getSpanStart()) + " ");
            key += (Integer.toString(span.getSpanEnd()) + " ");
        }

        return key;
    }

    /**
     * Output a representation of this TextAnnotation to the input PrintStream
     * 
     * @param ps
     */
    public void printAnnotation(PrintStream ps) {
        String spansStr = "";
        for (Span span : spanList) {
            spansStr += (span.getSpanStart() + " - " + span.getSpanEnd() + "  ");
        }
        ps.println("======================= Annotation: " + annotationID + " =======================");
        ps.print("Annotator: ");
        if (annotator != null) {
            this.annotator.printStorageLine(ps);
        } else {
            ps.println("NULL");
        }
        ps.print("--- AnnotationSets: ");
        for (AnnotationSet annotationSet : annotationSets) {
            if (annotationSet != null) {
                annotationSet.printStorageLine(ps);
            } else {
                System.err.println("WARNING -- TextAnnotation: Null Annotation Set found inside TextAnnotation...");
            }
        }
        ps.println("--- Span: " + spansStr);
        ps.println("--- DocCollection: " + documentCollectionID + "  DocID: " + documentID + "  DocumentSection: " + documentSectionID);
        ps.println("--- Covered Text: " + coveredText);

        ClassMention.printMention(this.classMention, ps, 0);
        ps.println("=================================================================================");
    }

    /**
     * return a String which represents this annotation, including all class mentions and any associated annotations
     * 
     * NOTE: ANY CHANGES HERE MUST BE MIRRORED IN Knowtator_Util.getSingleLineRepresentationOfAnnotation()
     * 
     * and probably UIMA_Util
     * 
     * @return
     */
    public String getSingleLineRepresentation(boolean showDocID, boolean deep) {
        String repStr;

        if (showDocID) {
            repStr = documentID + "|";
        } else {
            repStr = "";
        }

        String spansStr = "";
        for (Span span : spanList) {
            spansStr += ("[" + span.getSpanStart() + ".." + span.getSpanEnd() + "]");
        }
        spansStr = spansStr.substring(0, spansStr.length());

        String annotationSetStr = "";
        List<Integer> aSetIDs = Collections.list(Collections.enumeration(this.getAnnotationSetIDs()));
        Collections.sort(aSetIDs);
        for (Integer aSetID : aSetIDs) {
            annotationSetStr += (aSetID + ",");
        }

        if (deep) {
            repStr += (spansStr + "|\"" + coveredText + "\"" + "|" + annotator.getLastName() + "|" + annotationSetStr + "{"
                    + classMention.getSingleLineRepresentation() + "}");
        } else {
            repStr += (spansStr + "|\"" + coveredText + "\"" + "|" + annotator.getLastName() + "|" + annotationSetStr);
        }

        return repStr;
    }

    /**
     * Same a single line representation, however no span, covered text, or annotation meta info, is shown.. just the class mention
     * 
     * @param showDocID
     * @param deep
     * @return
     */
    public String getDocumentLevelSingleLineRepresentation(boolean deep) {
        String repStr;

        String annotationSetStr = "";
        List<Integer> aSetIDs = Collections.list(Collections.enumeration(this.getAnnotationSetIDs()));
        Collections.sort(aSetIDs);
        for (Integer aSetID : aSetIDs) {
            annotationSetStr += (aSetID + ",");
        }
        
        repStr = documentID + "|" + annotationSetStr + "|";

        if (deep) {
            repStr += ("{" + classMention.getDocumentLevelSingleLineRepresentation() + "}");
        }

        return repStr;
    }

    /**
     * simple output on one line.. will not print complex slot mentions
     * 
     * @param ps
     */
    public void printAnnotationOnOneLine(PrintStream ps) {
        // String annotationStr = "";
        // String spansStr = "";
        // for (Span span : spanList) {
        // spansStr += ("[" + span.getSpanStart() + ".." + span.getSpanEnd() + "]:");
        // }
        // spansStr = spansStr.substring(0,spansStr.length());
        //        
        // annotationStr = (documentID + "|" + spansStr + "|" + classMention.getMentionName() + "|" + coveredText + "|" +
        // annotator.getFirstName());
        // ps.println(annotationStr);

        ps.println(getSingleLineRepresentation(true, true));
    }

    public int compareTo(Object textAnnotationToCompare) {
        if (!(textAnnotationToCompare instanceof TextAnnotation)) {
            throw new ClassCastException("A TextAnnotation object expected.");
        } else {
            AnnotationComparator ac = new AnnotationComparator();
            return ac.compare(this, (TextAnnotation) textAnnotationToCompare);
        }
    }

    /**
     * The default equals() method requires exact span match, as well as identical class mention match to return true.
     */
    @Override
    public boolean equals(Object textAnnotationToEquate) {
        if (!(textAnnotationToEquate instanceof TextAnnotation)) {
            throw new ClassCastException("A TextAnnotation object expected.");
        } else {
            TextAnnotation ta = (TextAnnotation) textAnnotationToEquate;

            if (this.compareTo(ta) == 0) {
                return true;
            } else {
                return false;
            }
        }
    }

    /**
     * Returns the total span of this annotation (i.e. from the start of the first span to the end of the last span)
     */
    public Span getAggregateSpan() {
        try {
            Span totalSpan = new Span(this.getAnnotationSpanStart(), this.getAnnotationSpanEnd());
            return totalSpan;
        } catch (InvalidSpanException e) {
            /*
             * This should never throw an exception since the spans will have been set previously. If it does throw an exception here, then the
             * sorting mechanism for the spans is most likely to blame.
             */
            e.printStackTrace();
            return null;
        }
    }

    /**
     * returns true if the total span of this TextAnnotation overlaps with the total span of the input TextAnnotation
     * 
     * @return
     */
    public boolean overlaps(TextAnnotation ta) {
        return this.getAggregateSpan().overlaps(ta.getAggregateSpan());
    }

    @Override
    public int hashCode() {
        return getSingleLineRepresentation(true, true).hashCode();
    }

    /**
     * Return the length of this TextAnnotation. This method returns the length of the aggregate span.
     * 
     * @return
     */
    public int length() {
        return this.getAggregateSpan().length();
    }

    private void error(String message) {
        System.err.println("ERROR -- TextAnnotation: " + message);
    }

    // /**
    // * This method constructs a new TextAnnotation. This method should be deprecated in the future as the classMentionMap now stores ClassMention
    // * objects instead of Strings.
    // *
    // * @param beginIndex
    // * span beginning index
    // * @param endIndex
    // * span ending index
    // * @param coveredText
    // * text covered by the span
    // * @param annotatorID
    // * annotator ID, see Annotation database for reference list
    // * @param annotationSetID
    // * annotation set ID, see Annotation database for reference list
    // * @param annotationID
    // * annotation ID, see Annotation database for reference list
    // * @param documentCollectionID
    // * document collection ID, see Annotation database for reference list
    // * @param documentID
    // * document ID
    // * @param documentSectionID
    // * document section ID, see Annotation database for reference list
    // * @param classMentionTypes
    // * list of class mentions
    // * @param classMentionSlotValues
    // * list of slot names accompanying class mention types
    // */
    // @SuppressWarnings("unchecked")
    // @Deprecated
    // public TextAnnotation(int beginIndex, int endIndex, String coveredText, int annotatorID, int annotationSetID,
    // String[] classMentionTypes, int annotationID, int documentCollectionID, String documentID, int documentSectionID,
    // String[] classMentionSlotValues) {
    //
    // // annotationType = TextAnnotationTypes.SEMANTIC;
    // Span span;
    // try {
    // span = new Span(beginIndex, endIndex);
    // this.spanList = new ArrayList<Span>();
    // spanList.add(span);
    // } catch (InvalidSpanException e) {
    // e.printStackTrace();
    // }
    //
    // // this.beginIndex = beginIndex;
    // // this.endIndex = endIndex;
    // this.coveredText = coveredText;
    // // this.annotatorID = annotatorID;
    // Annotator annotator = new Annotator(new Integer(annotatorID), "", "", "");
    // this.annotator = annotator;
    // // this.annotationSetID = annotationSetID;
    // annotationSets = new ArrayList<AnnotationSet>();
    // annotationSets.add(new AnnotationSet(new Integer(annotationSetID), "", ""));
    //
    // this.annotationID = annotationID;
    // this.documentCollectionID = documentCollectionID;
    // this.documentID = documentID;
    // this.documentSectionID = documentSectionID;
    // this.classMentionMap = new HashMap();
    // for (int i = 0; i < classMentionTypes.length; i++) {
    // String key = classMentionTypes[i];
    // String value = classMentionSlotValues[i];
    // classMentionMap.put(key, value);
    // }
    // }

    // /**
    // * This method returns a list of class mention types
    // *
    // * @return a list of the class mention types associated with the TextAnnotation
    // */
    // @Deprecated
    // @SuppressWarnings("unchecked")
    // public String[] getClassMentionTypes() {
    // ArrayList cmTypes = new ArrayList(classMentionMap.keySet());
    // return (String[]) cmTypes.toArray(new String[0]);
    // }
    //
    // /**
    // * This method returns a list of slot values corresponding the the class mention types
    // *
    // * @return a list of the slot values corresponding to the class mention types associated with the TextAnnotation
    // */
    // @Deprecated
    // @SuppressWarnings("unchecked")
    // public String[] getClassMentionSlotValues() {
    // ArrayList cmSlotValues = new ArrayList(classMentionMap.values());
    // return (String[]) cmSlotValues.toArray(new String[0]);
    // }
    //
    // @Deprecated
    // @SuppressWarnings("unchecked")
    // public Collection<ClassMention> getClassMentions() {
    // ArrayList<ClassMention> classMentions = new ArrayList<ClassMention>(classMentionMap.values());
    // return classMentions;
    // }
    //
    // /**
    // * This method returns a particular slot value for an inputted class mention type
    // *
    // * @param cmType
    // * the name of the class mention of interest
    // * @return the corresponding slot value for the inputted class mention type name
    // */
    // @Deprecated
    // public String getClassMentionSlotValueForType(String cmType) {
    // if (classMentionMap.containsKey(cmType)) {
    // return (String) classMentionMap.get(cmType);
    // } else {
    // return null;
    // }
    // }
    //
    // @Deprecated
    // public ClassMention getClassMentionForType(String cmType) {
    // if (classMentionMap.containsKey(cmType)) {
    // return (ClassMention) classMentionMap.get(cmType);
    // } else {
    // return null;
    // }
    // }
    //
    // /**
    // * This method adds a class mention type/slot value pair to the TextAnnotation
    // *
    // * @param type
    // * class mention type to add
    // * @param slotValue
    // * corresponding slot value to add
    // */
    // @SuppressWarnings("unchecked")
    // @Deprecated
    // public void addClassMention(String type, String slotValue) {
    // if (DEBUG) {
    // System.err.println("Adding class mention to text annotation: type=" + type + " slot=" + slotValue + ";");
    // }
    // classMentionMap.put(type, slotValue);
    // }
    //
    // @Deprecated
    // public void addClassMention(String type, ClassMention cm) {
    // if (DEBUG) {
    // System.err.println("Adding ClassMention to text annotation: type=" + type + ";");
    // }
    // classMentionMap.put(type, cm);
    // }
    //
    // /**
    // * This method sets the slot value for a given class mention type
    // *
    // * @param type
    // * class mention type to set
    // * @param newValue
    // * new slot value for the given class mention type
    // */
    // @SuppressWarnings("unchecked")
    // @Deprecated
    // public void setClassMentionSlotValueForType(String type, String newValue) {
    // if (classMentionMap.containsKey(type)) {
    // classMentionMap.remove(type);
    // classMentionMap.put(type, newValue);
    // }
    // }

    // /**
    // * Used before TextAnnotation could be associated with multiple Spans. This returns the start of the first span in the spanList.
    // *
    // * @deprecated
    // * @return
    // */
    // public int getBeginIndex() {
    // Span span = this.spanList.get(0);
    // return span.getSpanStart();
    // // return beginIndex;
    // }
    //
    // /**
    // * Used before TextAnnotation could be associated with multiple Spans. This method sets the start of the first span in the spanList.
    // *
    // * @deprecated
    // * @param beginIndex
    // */
    // public void setBeginIndex(int beginIndex) throws InvalidSpanException {
    // this.spanList.get(0).setSpanStart(beginIndex);
    // // this.beginIndex = beginIndex;
    // }
    //
    // /**
    // * Used before TextAnnotation could be associated with multiple Spans. This returns the end of the first span in the spanList.
    // *
    // * @deprecated
    // * @return
    // */
    // public int getEndIndex() {
    // Span span = this.spanList.get(0);
    // return span.getSpanEnd();
    // // return endIndex;
    // }
    //
    // /**
    // * Used before TextAnnotation could be associated with multiple Spans. This method sets the end of the first span in the spanList.
    // *
    // * @deprecated
    // * @param endIndex
    // */
    // public void setEndIndex(int endIndex) throws InvalidSpanException {
    // this.spanList.get(0).setSpanStart(endIndex);
    // // this.endIndex = endIndex;
    // }

    // /**
    // * Used before TextAnnotation could be associated with multiple Annotation Sets. This method returns the first Annotation Set ID in the
    // * annotationSetList.
    // *
    // * @deprecated
    // * @return
    // */
    // public int getAnnotationSetID() {
    // Integer setID = annotationSets.get(0).getAnnotationSetID();
    // return setID.intValue();
    // // return annotationSetID;
    // }
    //
    // /**
    // * Used before TextAnnotation could be associated with multiple Annotation Sets. This method sets the first Annotation Set ID in the
    // * annotationSetList.
    // *
    // * @deprecated
    // * @param annotationSetID
    // */
    // public void setAnnotationSetID(int annotationSetID) {
    // annotationSets.set(0, new AnnotationSet(new Integer(annotationSetID), "", ""));
    // // this.annotationSetID = annotationSetID;
    // }

    // @Override
    // public boolean equals(Object textAnnotationToEquate) {
    // if (!(textAnnotationToEquate instanceof TextAnnotation)) {
    // throw new ClassCastException("A TextAnnotation object expected.");
    // } else {
    // TextAnnotation ta = (TextAnnotation) textAnnotationToEquate;
    //
    // boolean metaDataMatches = metaDataEquals(ta);
    //
    // // /* document IDs must be equal */
    // // boolean equalDocumentID = this.documentID.equals(ta.getDocumentID());
    // //
    // // /* document collection ids must be equal */
    // // boolean equalDocumentCollectionID = this.documentCollectionID == ta.getDocumentCollectionID();
    // //
    // // /* spans must be equal -- all spans */
    // // boolean equalSpans = true;
    // // List<Span> spans = ta.getSpans();
    // // if (spanList.size() != spans.size()) {
    // // equalSpans = false;
    // // } else {
    // // for (int i = 0; i < spanList.size(); i++) {
    // // if (!spanList.get(i).equals(spans.get(i))) {
    // // equalSpans = false;
    // // break;
    // // }
    // // }
    // // }
    //
    // /*
    // * class mention must also be equal
    // */
    //
    // boolean classMentionsMatch = this.getClassMention().equals(ta.getClassMention(), false);
    //
    // return metaDataMatches & classMentionsMatch;
    // }
    // }

    // /**
    // * Check for equality among two TextAnnotation objects. The compareClassMentions flag is useful for recursively comparing a
    // * TextAnnotation/ClassMention structure. It is used to avoid an infinite loop where the TextAnnotation is compared, then the respective
    // * ClassMentions are compared, and then the TextAnnotations are compared again.
    // *
    // * @param ta
    // * @param compareClassMentions
    // * @return
    // */
    // public boolean equals(TextAnnotation ta, boolean compareClassMentions) {
    // if (compareClassMentions) {
    // return this.equals(ta);
    // } else {
    // boolean metaDataMatches = metaDataEquals(ta);
    // return metaDataMatches;
    // }
    // }

    // /**
    // * Compare the meta data of two annotations (document ID, document collection ID, and span(s))
    // *
    // * @param ta
    // * @return
    // */
    // public boolean metaDataEquals(TextAnnotation ta) {
    // /* document IDs must be equal */
    // boolean equalDocumentID = this.documentID.equals(ta.getDocumentID());
    //
    // /* document collection ids must be equal */
    // boolean equalDocumentCollectionID = this.documentCollectionID == ta.getDocumentCollectionID();
    //
    // /* spans must be equal -- all spans */
    // boolean equalSpans = true;
    // List<Span> spans = ta.getSpans();
    // if (spanList.size() != spans.size()) {
    // equalSpans = false;
    // } else {
    // for (int i = 0; i < spanList.size(); i++) {
    // if (!spanList.get(i).equals(spans.get(i))) {
    // equalSpans = false;
    // break;
    // }
    // }
    // }
    //
    // return equalSpans & equalDocumentID & equalDocumentCollectionID;
    //
    // }

    // public int compareTo(Object textAnnotationToCompare) {
    // if (!(textAnnotationToCompare instanceof TextAnnotation)) {
    // throw new ClassCastException("A TextAnnotation object expected.");
    // } else {
    //
    // return this.getFirstSpanStartIndex() - ((TextAnnotation) textAnnotationToCompare).getFirstSpanStartIndex();
    // }
    // }

    // /**
    // * must have overlapping span plus matching documentID, docCollectionID, etc.
    // * @return
    // */
    // public boolean strictlyOverlaps(TextAnnotation ta, boolean ignoreClass) {
    // /* document IDs must be equal */
    // boolean equalDocumentID = this.documentID.equals(ta.getDocumentID());
    //
    // /* document collection ids must be equal */
    // boolean equalDocumentCollectionID = this.documentCollectionID == ta.getDocumentCollectionID();
    //
    // /* spans must be equal -- all spans */
    // boolean overlappingSpans = overlaps(ta);
    //        
    // /*
    // * class mention must be equal - we currently only look at the top level class - this should look at all slots as well in the
    // * future
    // */
    //        
    // boolean equalClassMention = false;
    // if (ignoreClass) {
    // equalClassMention = true;
    // } else {
    // equalClassMention = this.classMention.equals(ta.getClassMention());
    // }
    //
    // return overlappingSpans & equalClassMention & equalDocumentID & equalDocumentCollectionID;
    // }
}
