# Supplementary material for: An open-source framework for large-scale, flexible evaluation of biomedical text mining systems
Source: J Biomed Discov Collab. 2008 Jan 29;3:1. doi: 10.1186/1747-5333-3-1 (PMC2276192; doi:10.1186/1747-5333-3-1)
Supplement: Additional file 1 — Evaluation platform source code. The additional file contains the software evaluation framework discussed in this paper. The most current release can be downloaded from SourceForge.net [1]. See the accompanying README file for instructions on installation and use. Also included in the distribution is a collection of UIMA wrappers for some commonly used BioNLP tools and annotated corpora. [file 1747-5333-3-1-S1.zip › bionlp_uima_repository-1.0.1/src/edu/uchsc/ccp/util/nlp/annotation/Span.java]

/*
 * Span.java
 * Copyright (C) 2007 Center for Computational Pharmacology, University of Colorado School of Medicine
 * 
 * This program is free software; you can redistribute it and/or
 * modify it under the terms of the GNU General Public License
 * as published by the Free Software Foundation; either version 2
 * of the License, or (at your option) any later version.
 *
 * This program is distributed in the hope that it will be useful,
 * but WITHOUT ANY WARRANTY; without even the implied warranty of
 * MERCHANTABILITY or FITNESS FOR A PARTICULAR PURPOSE.  See the
 * GNU General Public License for more details.
 *
 * You should have received a copy of the GNU General Public License
 * along with this program; if not, write to the Free Software
 * Foundation, Inc., 51 Franklin Street, Fifth Floor, Boston, MA  02110-1301, USA.
 * 
 */

package edu.uchsc.ccp.util.nlp.annotation;

import edu.uchsc.ccp.util.nlp.annotation.comparison.SloppySpanComparator;
import edu.uchsc.ccp.util.nlp.annotation.comparison.SpanComparator;
import edu.uchsc.ccp.util.nlp.annotation.comparison.StrictSpanComparator;

/**
 * The <code>Span</code> class is used to store the character offsets for a span of text. If an invalid span is detected, e.g. the end offset is
 * less than the start offset, an <code>InvalidSpanException</code> is thrown. The <code>Span</code> class is used by the
 * <code>TextAnnotation</code> class.
 * 
 * @author William A Baumgartner, Jr.
 * 
 */
public class Span implements Comparable {

    private int spanStart;

    private int spanEnd;

    public Span(int spanStart, int spanEnd) throws InvalidSpanException {
        this.spanStart = spanStart;
        this.spanEnd = spanEnd;
        validateSpan();
    }

    public int getSpanEnd() {
        return spanEnd;
    }

    public void setSpanEnd(int spanEnd) throws InvalidSpanException {
        this.spanEnd = spanEnd;
        validateSpan();
    }

    public int getSpanStart() {
        return spanStart;
    }

    public void setSpanStart(int spanStart) throws InvalidSpanException {
        this.spanStart = spanStart;
        validateSpan();
    }

    private void validateSpan() throws InvalidSpanException {
        if (spanStart > spanEnd) {
            throw new InvalidSpanException("Invalid span: Start of span is greater than end of span. spanStart=" + spanStart + "  spanEnd="
                    + spanEnd);
        }
    }

    /**
     * Return the length of the span
     * 
     * @return
     */
    public int length() {
        return spanEnd - spanStart;
    }

    /**
     * The default equals() method uses the StrictSpanComparator
     */
    @Override
    public boolean equals(Object spanToEquate) {
        if (!(spanToEquate instanceof Span)) {
            throw new ClassCastException("A Span object expected.");
        } else {
            SpanComparator sc = new StrictSpanComparator();
            Span span = (Span) spanToEquate;

            if (sc.compare(this, span) == 0) {
                return true;
            } else {
                return false;
            }
        }
    }

    /**
     * The overlaps() method uses the SloppySpanComparator
     * 
     * @param overlappingSpan
     * @return
     */
    public boolean overlaps(Span overlappingSpan) {
        SpanComparator sc = new SloppySpanComparator();
        if (sc.compare(this, overlappingSpan) == 0) {
            return true;
        } else {
            return false;
        }
    }

    /**
     * Returns true if this span starts before the inputted span, false otherwise. (Equal span starts result in false).
     * 
     * @param span
     * @return
     */
    public boolean startsBefore(Span span) {
        if (this.spanStart < span.getSpanStart()) {
            return true;
        } else {
            return false;
        }
    }

    /**
     * Returns true if this span ends before the inputted span, false otherwise. (Equal span ends result in false).
     * 
     * @param span
     * @return
     */
    public boolean endsBefore(Span span) {
        if (this.spanEnd < span.getSpanEnd()) {
            return true;
        } else {
            return false;
        }
    }

    @Override
    public int hashCode() {
        return this.toString().hashCode();
    }

    @Override
    public String toString() {
        return "[" + this.spanStart + ".." + this.spanEnd + "]";
    }

    @Override
    public Span clone() {
        Span newSpan = null;
        try {
            newSpan = new Span(this.spanStart, this.spanEnd);
        } catch (InvalidSpanException e) {
            e.printStackTrace();
        }
        return newSpan;
    }

    public int compareTo(Object spanToEquate) {
        if (spanToEquate instanceof Span) {
            SpanComparator sc = new StrictSpanComparator();
            Span span = (Span) spanToEquate;

            return sc.compare(this, span);
        } else {
            System.err.println("Error, cannot compare a Span to a " + spanToEquate.getClass().getName());
            return -1;
        }
    }

}
