# Supplementary material for: An open-source framework for large-scale, flexible evaluation of biomedical text mining systems
Source: J Biomed Discov Collab. 2008 Jan 29;3:1. doi: 10.1186/1747-5333-3-1 (PMC2276192; doi:10.1186/1747-5333-3-1)
Supplement: Additional file 1 — Evaluation platform source code. The additional file contains the software evaluation framework discussed in this paper. The most current release can be downloaded from SourceForge.net [1]. See the accompanying README file for instructions on installation and use. Also included in the distribution is a collection of UIMA wrappers for some commonly used BioNLP tools and annotated corpora. [file 1747-5333-3-1-S1.zip › bionlp_uima_repository-1.0.1/src/edu/uchsc/ccp/util/nlp/annotation/comparison/AnnotationComparator.java]

/*
 * AnnotationComparator.java
 * Copyright (C) 2007 Center for Computational Pharmacology, University of Colorado School of Medicine
 * 
 * This program is free software; you can redistribute it and/or
 * modify it under the terms of the GNU General Public License
 * as published by the Free Software Foundation; either version 2
 * of the License, or (at your option) any later version.
 *
 * This program is distributed in the hope that it will be useful,
 * but WITHOUT ANY WARRANTY; without even the implied warranty of
 * MERCHANTABILITY or FITNESS FOR A PARTICULAR PURPOSE.  See the
 * GNU General Public License for more details.
 *
 * You should have received a copy of the GNU General Public License
 * along with this program; if not, write to the Free Software
 * Foundation, Inc., 51 Franklin Street, Fifth Floor, Boston, MA  02110-1301, USA.
 * 
 */

package edu.uchsc.ccp.util.nlp.annotation.comparison;

import java.util.ArrayList;
import java.util.Comparator;
import java.util.List;

import edu.uchsc.ccp.util.nlp.annotation.TextAnnotation;
import edu.uchsc.ccp.util.nlp.mention.comparison.ClassMentionComparator;
import edu.uchsc.ccp.util.nlp.mention.comparison.IdenticalClassMentionComparator;
import edu.uchsc.ccp.util.nlp.stats.PRFResult;

/**
 * This class implements comparator functionality to compare two <code>TextAnnotations</code>.
 * <p>
 * The methods returns negative integer, zero, or a positive integer. Zero indicates that the two TextAnnotation objects are equal given the
 * comparison criteria. The negative and positive integer serve as an aggregate score derived from comparing both the span and class of each
 * TextAnnotation.
 * <p>
 * Span comparison results in 0 if the spans are equal given the comparison criteria, -1 of the span(s) from the first TextAnnotation preceeds the
 * span(s) of the second TextAnnotation, and 1 otherwise.
 * <p>
 * The class comparison returns larger number. 0 is returned for classes that match given the comparison criteria, however, -3 is returned
 * TextAnnotation according to their spans.
 * <p>
 * The AnnotationComparator returns an aggreate of the span and class comparison operations, thus enabling the ultimate result to be deciphered
 * externally of the Annotation Comparator. The default comparison utilizes the StrictSpanComparator and the IdenticalClassComparator
 * 
 * @author William A Baumgartner, Jr.
 * 
 */

public class AnnotationComparator implements Comparator<TextAnnotation> {

    /**
     * Default TextAnnotation comparison utilizes the StrictSpanComparator and the IdenticalMentionComparator family
     */
    public int compare(TextAnnotation ta1, TextAnnotation ta2) {
        return compare(ta1, ta2, new StrictSpanComparator(), new IdenticalClassMentionComparator());
    }

    /**
     * Compares two TextAnnotations using the supplied SpanComparator and ClassMentionComparator
     * 
     * @param ta1
     * @param ta2
     * @param spanComparator
     * @param classMentionComparator
     * @return
     */
    public int compare(TextAnnotation ta1, TextAnnotation ta2, SpanComparator spanComparator, ClassMentionComparator classMentionComparator) {
        return compare(ta1, ta2, spanComparator, classMentionComparator, -1);
    }

    /**
     * Default comparison of two lists of TextAnnotations utilizing the StrictSpanComparator and the IdenticalMentionComparator family
     * 
     * @param taList1
     * @param taList2
     * @return
     */
    public PRFResult compare(List<TextAnnotation> goldTaList, List<TextAnnotation> taList) {
        return compare(goldTaList, taList, new StrictSpanComparator(), new IdenticalClassMentionComparator());
    }

    /**
     * Compares two lists of TextAnnotations using the supplied SpanComparator and ClassMentionComparator
     * 
     * @param taList1
     * @param taList2
     * @param spanComparator
     * @param classMentionComparator
     * @return
     */
    public PRFResult compare(List<TextAnnotation> goldTaList, List<TextAnnotation> taList, SpanComparator spanComparator,
            ClassMentionComparator classMentionComparator) {
        return compare(goldTaList, taList, spanComparator, classMentionComparator, -1);
    }

    /**
     * Compares two TextAnnotations using the supplied SpanComparator and ClassMentionComparator, but only compares to the supplied comparison depth.
     * 
     * @param ta1
     * @param ta2
     * @param spanComparator
     * @param mentionComparator
     * @return
     */
    public int compare(TextAnnotation ta1, TextAnnotation ta2, SpanComparator spanComparator,
            ClassMentionComparator classMentionComparator, int maximumComparisonDepth) {
        /* span comparison is done during class comparison by default, therefore this is somewhat redundant.. */
        int spanComparisonResult = spanComparator.compare(ta1.getSpans(), ta2.getSpans());

        int mentionComparisonResult = classMentionComparator.compare(ta1.getClassMention(), ta2.getClassMention(), spanComparator,
                maximumComparisonDepth);

        int metaDataComparisonResult = metaDataCompare(ta1, ta2);

        return spanComparisonResult + mentionComparisonResult + metaDataComparisonResult;
    }

    /**
     * Compares two lists of TextAnnotations using the supplied SpanComparator and ClassMentionComparator, but only compares to the supplied
     * comparison depth.
     * 
     * @param taList1
     * @param taList2
     * @param spanComparator
     * @param classMentionComparator
     * @param maximumComparisonDepth
     * @return
     */
    public PRFResult compare(List<TextAnnotation> goldTaList, List<TextAnnotation> testTaList, SpanComparator spanComparator,
            ClassMentionComparator classMentionComparator, int maximumComparisonDepth) {

        boolean[] foundMatchForGold = new boolean[goldTaList.size()];
        boolean[] foundMatchForTest = new boolean[testTaList.size()];
        int fn = 0;

        /* keep track of the tp, fp, and fn annotations */
        List<TextAnnotation> tpAnnotations = new ArrayList<TextAnnotation>();
        List<TextAnnotation> fpAnnotations = new ArrayList<TextAnnotation>();
        List<TextAnnotation> fnAnnotations = new ArrayList<TextAnnotation>();

        for (int i = 0; i < goldTaList.size(); i++) {
            TextAnnotation goldTA = goldTaList.get(i);
            for (int j = 0; j < testTaList.size(); j++) {
                TextAnnotation testTA = testTaList.get(j);

                /* compare the two TextAnnotations */
                int comparisonResult = compare(goldTA, testTA, spanComparator, classMentionComparator, maximumComparisonDepth);

                if (comparisonResult == 0) {
                    /* we have found an exact match, so mark that appropriate gold annotation as matched */
                    foundMatchForGold[i] = true;
                    foundMatchForTest[j] = true;
                }
            }

            /*
             * after cycling through all of the annotations in the testTAList, if we did not find a match for this particular goldTA, then we need to
             * increment the False Negative count
             */
            if (!foundMatchForGold[i]) {
                fn++;
                fnAnnotations.add(goldTA);
            }
        }

        /*
         * now that we have cycled through the entire set of annotations, we can compute the number of True Positives and False Positives by examining
         * the foundMatchForTest array
         */
        int tp = 0;
        int fp = 0;
        for (int i = 0; i < foundMatchForTest.length; i++) {
            if (foundMatchForTest[i]) {
                tp++;
                tpAnnotations.add(testTaList.get(i));
            } else {
                fp++;
                fpAnnotations.add(testTaList.get(i));
            }
        }

        PRFResult prfResult = new PRFResult(tp, fp, fn);
        prfResult.setTPAnnotations(tpAnnotations);
        prfResult.setFPAnnotations(fpAnnotations);
        prfResult.setFNAnnotations(fnAnnotations);

        return prfResult;
    }

    /**
     * Compare the meta data of two annotations (document ID, document collection ID, and span(s)). A warning is issued if it is determined that two
     * annotations do not have identical meta data
     * 
     * @param ta
     * @return
     */
    public int metaDataCompare(TextAnnotation ta1, TextAnnotation ta2) {
        /* document IDs must be equal */
        boolean equalDocumentID = ta1.getDocumentID().equals(ta2.getDocumentID());

        /* document collection ids must be equal */
        boolean equalDocumentCollectionID = (ta1.getDocumentCollectionID() == ta2.getDocumentCollectionID());

        if (equalDocumentID & equalDocumentCollectionID) {
            return 0;
        } else {
            // warn("Detected the attempted comparison of two annotations with different meta data, implying they are from different document
            // collections, or different documents.");
            return -1000;
        }
    }
}
