# Supplementary material for: An open-source framework for large-scale, flexible evaluation of biomedical text mining systems
Source: J Biomed Discov Collab. 2008 Jan 29;3:1. doi: 10.1186/1747-5333-3-1 (PMC2276192; doi:10.1186/1747-5333-3-1)
Supplement: Additional file 1 — Evaluation platform source code. The additional file contains the software evaluation framework discussed in this paper. The most current release can be downloaded from SourceForge.net [1]. See the accompanying README file for instructions on installation and use. Also included in the distribution is a collection of UIMA wrappers for some commonly used BioNLP tools and annotated corpora. [file 1747-5333-3-1-S1.zip › bionlp_uima_repository-1.0.1/src/edu/uchsc/ccp/util/nlp/annotation/comparison/EntityPartsAnnotationComparator.java]

/*
 * EntityPartsAnnotationComparator.java
 * Copyright (C) 2007 Center for Computational Pharmacology, University of Colorado School of Medicine
 * 
 * This program is free software; you can redistribute it and/or
 * modify it under the terms of the GNU General Public License
 * as published by the Free Software Foundation; either version 2
 * of the License, or (at your option) any later version.
 *
 * This program is distributed in the hope that it will be useful,
 * but WITHOUT ANY WARRANTY; without even the implied warranty of
 * MERCHANTABILITY or FITNESS FOR A PARTICULAR PURPOSE.  See the
 * GNU General Public License for more details.
 *
 * You should have received a copy of the GNU General Public License
 * along with this program; if not, write to the Free Software
 * Foundation, Inc., 51 Franklin Street, Fifth Floor, Boston, MA  02110-1301, USA.
 * 
 */

package edu.uchsc.ccp.util.nlp.annotation.comparison;

import java.util.ArrayList;
import java.util.List;

import edu.uchsc.ccp.util.nlp.GenericTextUtils;
import edu.uchsc.ccp.util.nlp.annotation.AnnotationSet;
import edu.uchsc.ccp.util.nlp.annotation.TextAnnotation;
import edu.uchsc.ccp.util.nlp.mention.ClassMention;
import edu.uchsc.ccp.util.nlp.mention.comparison.ClassMentionComparator;
import edu.uchsc.ccp.util.nlp.stats.PRFResult;

/**
 * This class implements the functionality of the "Protein Name Parts" comparison metric described in Olson et al. 2002.
 * <p>
 * The usefulness of this kind of comparison is limited to simple entity mentions, therefore, the mention comparison will compare the entire mention
 * hierarchy, however, the entity parts computation will only take place on the base annotation span.
 * <p>
 * For example, if for some reason you wanted to run the entity-parts metric on a group of transport annotations, where each transport mention has
 * complex slot mentions (transported entities, source, destination, transport participants), then this method will
 * <p>
 * <ol>
 * <li> find equivalent transport annotations using the SloppySpanComparator
 * <li> if equivalent annotations are found, then the covered text for each annotation (and in this case, just for the transport annotation, not any
 * of its slot fillers) will be tokenized on whitespace, and the entity-parts metric will be done using those tokens.
 * </ol>
 * 
 * @author William A Baumgartner, Jr.
 * 
 */
public class EntityPartsAnnotationComparator extends AnnotationComparator {

    @Override
    public PRFResult compare(List<TextAnnotation> goldTaList, List<TextAnnotation> testTaList) {

        List<TextAnnotation> goldAnnotationPieces = new ArrayList<TextAnnotation>();
        List<TextAnnotation> testAnnotationPieces = new ArrayList<TextAnnotation>();

        /* for each gold annotation, split it and add its pieces to the pieces list */
        for (TextAnnotation ta : goldTaList) {
            List<TextAnnotation> pieces = tokenizeAnnotation(ta);
            goldAnnotationPieces.addAll(pieces);
        }

        /* for each test annotation, split it and add its pieces to the pieces list */
        for (TextAnnotation ta : testTaList) {
            List<TextAnnotation> pieces = tokenizeAnnotation(ta);
            testAnnotationPieces.addAll(pieces);
        }

        AnnotationComparator ac = new AnnotationComparator();
        return ac.compare(goldAnnotationPieces, testAnnotationPieces);

    }

    /**
     * Since this method returns an integer, it does not make sense to use it to compare the entity parts, however, in order to override the default
     * compare() method of AnnotationComparator which employs the strict span comparator, we will implement this method to return 0 if the resulting F
     * measure is 1.0, -1 otherwise.
     */
    @Override
    public int compare(TextAnnotation goldTA, TextAnnotation testTA) {
        List<TextAnnotation> goldTAList = new ArrayList<TextAnnotation>();
        List<TextAnnotation> testTAList = new ArrayList<TextAnnotation>();

        goldTAList.add(goldTA);
        testTAList.add(testTA);

        PRFResult prf = compare(goldTAList, testTAList);
        if (prf.getFmeasure() == 1.0) {
            return 0;
        } else {
            return -1;
        }

    }

    /*
     * Tokenize an annotation by whitespace.. this process removes any mention structure below the initial class mention.
     * 
     * Stopwords are not counted.
     */
    private static List<TextAnnotation> tokenizeAnnotation(TextAnnotation ta) {
        List<TextAnnotation> annotationsToReturn = new ArrayList<TextAnnotation>();

        String coveredText = ta.getCoveredText();
        String[] toks = coveredText.split(" ");

        int offset = ta.getAnnotationSpanStart();

        for (String tok : toks) {
            if (!GenericTextUtils.isStopWord(tok)) {
                /* if it's not a stop word, then create a TextAnnotation */
                if (!tok.equals(" ")) {
                    /* if it's not a space then create a TextAnnotation */
                    TextAnnotation newAnnot = new TextAnnotation(offset, offset + tok.length(), tok, ta.getAnnotator(), new AnnotationSet(
                            -1, "", ""), ta.getAnnotationID(), ta.getDocumentCollectionID(), ta.getDocumentID(), ta.getDocumentSectionID(),
                            new ClassMention(ta.getClassMention().getMentionName()));
                    annotationsToReturn.add(newAnnot);
                }
            }
            offset += (tok.length() + 1);
        }
        return annotationsToReturn;
    }

    /**
     * Overridden - note this ignores all extraneous input parameters and simple returns EntityPartsAnnotationComparator.compare(List<TextAnnotation>
     * goldTaList, List<TextAnnotation> testTaList)
     */
    @Override
    public PRFResult compare(List<TextAnnotation> goldTaList, List<TextAnnotation> testTaList, SpanComparator spanComparator,
            ClassMentionComparator classMentionComparator, int maximumComparisonDepth) {
        return compare(goldTaList, testTaList);
    }

    /**
     * Overridden - note this ignores all extraneous input parameters and simple returns EntityPartsAnnotationComparator.compare(List<TextAnnotation>
     * goldTaList, List<TextAnnotation> testTaList)
     */
    @Override
    public PRFResult compare(List<TextAnnotation> goldTaList, List<TextAnnotation> taList, SpanComparator spanComparator,
            ClassMentionComparator classMentionComparator) {
        return compare(goldTaList, taList);
    }

    /**
     * Overridden - note this ignores all extraneous input parameters and simple returns EntityPartsAnnotationComparator.compare(TextAnnotation ta1,
     * TextAnnotation ta2)
     */
    @Override
    public int compare(TextAnnotation ta1, TextAnnotation ta2, SpanComparator spanComparator,
            ClassMentionComparator classMentionComparator, int maximumComparisonDepth) {
        return compare(ta1, ta2);
    }

    /**
     * Overridden - note this ignores all extraneous input parameters and simple returns EntityPartsAnnotationComparator.compare(TextAnnotation ta1,
     * TextAnnotation ta2)
     */
    @Override
    public int compare(TextAnnotation ta1, TextAnnotation ta2, SpanComparator spanComparator, ClassMentionComparator classMentionComparator) {
        return compare(ta1, ta2);
    }

}
