# Supplementary material for: An open-source framework for large-scale, flexible evaluation of biomedical text mining systems
Source: J Biomed Discov Collab. 2008 Jan 29;3:1. doi: 10.1186/1747-5333-3-1 (PMC2276192; doi:10.1186/1747-5333-3-1)
Supplement: Additional file 1 — Evaluation platform source code. The additional file contains the software evaluation framework discussed in this paper. The most current release can be downloaded from SourceForge.net [1]. See the accompanying README file for instructions on installation and use. Also included in the distribution is a collection of UIMA wrappers for some commonly used BioNLP tools and annotated corpora. [file 1747-5333-3-1-S1.zip › bionlp_uima_repository-1.0.1/src/edu/uchsc/ccp/util/nlp/annotation/comparison/SharedEndSpanComparator.java]

/*
 * SharedEndSpanComparator.java
 * Copyright (C) 2007 Center for Computational Pharmacology, University of Colorado School of Medicine
 * 
 * This program is free software; you can redistribute it and/or
 * modify it under the terms of the GNU General Public License
 * as published by the Free Software Foundation; either version 2
 * of the License, or (at your option) any later version.
 *
 * This program is distributed in the hope that it will be useful,
 * but WITHOUT ANY WARRANTY; without even the implied warranty of
 * MERCHANTABILITY or FITNESS FOR A PARTICULAR PURPOSE.  See the
 * GNU General Public License for more details.
 *
 * You should have received a copy of the GNU General Public License
 * along with this program; if not, write to the Free Software
 * Foundation, Inc., 51 Franklin Street, Fifth Floor, Boston, MA  02110-1301, USA.
 * 
 */

package edu.uchsc.ccp.util.nlp.annotation.comparison;

import java.util.List;

import edu.uchsc.ccp.util.nlp.annotation.Span;

/**
 * 
 * For "shared end" comparison, the spans are required to have the same end index in order to return 0. If they do not share the same span end, then
 * if the span start for span1 is prior to the span start for span2, then -1 is returned, 1 otherwise.
 * 
 * @author William A Baumgartner, Jr.
 * 
 */
public class SharedEndSpanComparator extends SpanComparator {

    /**
     * Compare two spans to see if they share the same end.
     */
    @Override
    public int compare(Span span1, Span span2) {
        return sharesSpanEnd(span1, span2);
    }

    /**
     * Compare two lists of spans using the shared-end match criteria.
     * 
     * @param spanList1
     * @param spanList2
     * @return
     */
    @Override
    public int compare(List<Span> spanList1, List<Span> spanList2) {
        return sharesSpanEnd(spanList1, spanList2);
    }

}
