# Supplementary material for: An open-source framework for large-scale, flexible evaluation of biomedical text mining systems
Source: J Biomed Discov Collab. 2008 Jan 29;3:1. doi: 10.1186/1747-5333-3-1 (PMC2276192; doi:10.1186/1747-5333-3-1)
Supplement: Additional file 1 — Evaluation platform source code. The additional file contains the software evaluation framework discussed in this paper. The most current release can be downloaded from SourceForge.net [1]. See the accompanying README file for instructions on installation and use. Also included in the distribution is a collection of UIMA wrappers for some commonly used BioNLP tools and annotated corpora. [file 1747-5333-3-1-S1.zip › bionlp_uima_repository-1.0.1/src/edu/uchsc/ccp/util/nlp/annotation/comparison/SpanComparator.java]

/*
 * SpanComparator.java
 * Copyright (C) 2007 Center for Computational Pharmacology, University of Colorado School of Medicine
 * 
 * This program is free software; you can redistribute it and/or
 * modify it under the terms of the GNU General Public License
 * as published by the Free Software Foundation; either version 2
 * of the License, or (at your option) any later version.
 *
 * This program is distributed in the hope that it will be useful,
 * but WITHOUT ANY WARRANTY; without even the implied warranty of
 * MERCHANTABILITY or FITNESS FOR A PARTICULAR PURPOSE.  See the
 * GNU General Public License for more details.
 *
 * You should have received a copy of the GNU General Public License
 * along with this program; if not, write to the Free Software
 * Foundation, Inc., 51 Franklin Street, Fifth Floor, Boston, MA  02110-1301, USA.
 * 
 */

package edu.uchsc.ccp.util.nlp.annotation.comparison;

import java.util.Collections;
import java.util.Comparator;
import java.util.List;

import edu.uchsc.ccp.util.nlp.annotation.InvalidSpanException;
import edu.uchsc.ccp.util.nlp.annotation.Span;

/**
 * This class implements a variety of methods for comparing spans, as described in Olsson et al. 2002.
 * 
 * @author William A Baumgartner, Jr.
 * 
 */

public abstract class SpanComparator implements Comparator<Span> {

    /**
     * This method will be overridden by subclasses of SpanComparator
     */
    public abstract int compare(Span span1, Span span2);

    /**
     * 
     * This method will be overridden by subclasses of SpanComparator
     * 
     * @param spanList1
     * @param spanList2
     * @return
     */
    public abstract int compare(List<Span> spanList1, List<Span> spanList2);

    /**
     * Returns 0 if the spans are equal, -1 if span1 starts before span2, 1 if span1 starts after span2. <br>
     * If the spans start at the same index, then -1 if span1 ends before span2 and 1 if span1 ends after span2
     */
    public int matches(Span span1, Span span2) {
        if ((span1.getSpanStart() == span2.getSpanStart()) & (span1.getSpanEnd() == span2.getSpanEnd())) {
            /* if the spans are equal, then return 0 */
            return 0;
        } else if (span1.getSpanStart() == span2.getSpanStart()) {
            /* if the spans have equal span start indexes, then return -1 if span1 ends before span2, 1 otherwise */
            if (span1.endsBefore(span2)) {
                return -1;
            } else {
                return 1;
            }
        } else {
            /* the spans are not equal, and they don't have the same span start indexes, so return -1 if span1 starts before span2, 1 otherwise */
            if (span1.startsBefore(span2)) {
                return -1;
            } else {
                return 1;
            }
        }
    }

    /**
     * Compares a list of spans. If the lists have identical contents, return 0. If spanList1 starts before spanList2, return -1, otherwise return 1.<br>
     * Note: an empty list will also return 0. Note: the aggregate span is being checked here.. not the individual spans in the list.
     */
    public int matches(List<Span> spanList1, List<Span> spanList2) {
        SpanComparator sc = new StrictSpanComparator();
        /* sort the lists just to be certain */
        Collections.sort(spanList1, sc);
        Collections.sort(spanList2, sc);

        // if (spanList1.equals(spanList2)) {
        // /* if the lists are identical, return 0 */
        // return 0;
        // } else
        if (spanList1.size() == 0 & spanList2.size() > 0) {
            /* if list1 is empty, and list2 is non-empty, then return 1, as the empty list "comes after" the non-empty list */
            return 1;
        } else if (spanList1.size() > 0 & spanList2.size() == 0) {
            /* if list1 is non-empty and list2 is empty, then return -1, as the non-empty list "comes before" the empty list */
            return -1;
        } else if (spanList1.size() == 0 & spanList2.size() == 0) {
            /* if both lists are empty, consider them equal. */
            return 0;
        } else {
            /* there are members in both span lists, so pick the first and last member, since it is sorted, and use them to determine what to return. */
            Collections.sort(spanList1, sc);
            Collections.sort(spanList2, sc);
            Span firstSpanFromList1 = spanList1.get(0);
            Span firstSpanFromList2 = spanList2.get(0);
            Span lastSpanFromList1 = spanList1.get(spanList1.size() - 1);
            Span lastSpanFromList2 = spanList2.get(spanList2.size() - 1);

            try {
                Span compositeSpan1 = new Span(firstSpanFromList1.getSpanStart(), lastSpanFromList1.getSpanEnd());
                Span compositeSpan2 = new Span(firstSpanFromList2.getSpanStart(), lastSpanFromList2.getSpanEnd());
//
//                return sc.compare(compositeSpan1, compositeSpan2);
                
                if (spanList1.size() == spanList2.size()) {
                    for (int i = 0; i < spanList1.size(); i++) {
                        int ans = sc.compare(spanList1.get(i), spanList2.get(i));
                        if (ans != 0) {
                            return ans;
                        }
                    }
                    return 0;
                } else {
                    /* the number of spans is not the same, so they can't possibly be equal */
                    int ans = sc.compare(compositeSpan1, compositeSpan2);
                    if (ans != 0) {
                    return ans;
                    } else {
                        return 1;
                    }
                }

            } catch (InvalidSpanException e) {
                e.printStackTrace();
                return -1;
            }
        }
    }

    /**
     * Returns 0 if span1 and span2 overlap. Otherwise, it returns -1 if span1 starts before span2, and 1 if span1 starts after span2
     * 
     * @param span1
     * @param span2
     * @return
     */
    public int overlaps(Span span1, Span span2) {
        int s0start = span1.getSpanStart();
        int s0end = span1.getSpanEnd();
        int s1start = span2.getSpanStart();
        int s1end = span2.getSpanEnd();
        if ((s0start >= s1start & s0start < s1end) | (s0end > s1start & s0end <= s1end) | (s0start <= s1start & s0end > s1start)
                | (s0end >= s1end & s0start < s1end)) {
            return 0;
        } else {
            return matches(span1, span2);
        }
    }

    /**
     * Returns 0 if the span lists overlap. This method requires piecemeal overlap. That is, a list containing [1,5] [15,20] overlaps with a list
     * containing [3,6] but does not overlap with the list: [6,11] [22,25]. Otherwise, it returns -1 if span1 starts before span2, and 1 if span1
     * starts after span2
     * 
     * @param span1
     * @param span2
     * @return
     */
    public int overlaps(List<Span> spanList1, List<Span> spanList2) {
        SpanComparator sc = new SloppySpanComparator();
        if (spanList1.size() == 0 & spanList2.size() > 0) {
            /* if list1 is empty, and list2 is non-empty, then return 1, as the empty list "comes after" the non-empty list */
            return 1;
        } else if (spanList1.size() > 0 & spanList2.size() == 0) {
            /* if list1 is non-empty and list2 is empty, then return -1, as the non-empty list "comes before" the empty list */
            return -1;
        } else if (spanList1.size() == 0 & spanList2.size() == 0) {
            /* if both lists are empty, consider them overlapping - though this is weird. */
            return 0;
        } else {
            boolean spanOverlapDetected = false;
            for (Span span1 : spanList1) {
                for (Span span2 : spanList2) {
                    if (sc.compare(span1, span2) == 0) {
                        spanOverlapDetected = true;
                        break;
                    }
                }
                if (spanOverlapDetected) {
                    break;
                }
            }
            if (spanOverlapDetected) {
                return 0;
            } else {
                return matches(spanList1, spanList2);
            }
        }
    }

    /**
     * Returns 0 if span1 and span2 share the same start index. Otherwise, it returns -1 if span1 starts before span2, and 1 if span1 starts after
     * span2
     * 
     * @param span1
     * @param span2
     * @return
     */
    public int sharesSpanStart(Span span1, Span span2) {
        if (span1.getSpanStart() == span2.getSpanStart()) {
            return 0;
        } else {
            return matches(span1, span2);
        }
    }

    /**
     * Returns 0 if span1 and span2 share the same start index. Otherwise, it returns -1 if span1 starts before span2, and 1 if span1 starts after
     * span2
     * 
     * @param span1
     * @param span2
     * @return
     */
    public int sharesSpanStart(List<Span> spanList1, List<Span> spanList2) {
        SpanComparator sc = new SharedStartSpanComparator();
        if (spanList1.size() == 0 & spanList2.size() > 0) {
            /* if list1 is empty, and list2 is non-empty, then return 1, as the empty list "comes after" the non-empty list */
            return 1;
        } else if (spanList1.size() > 0 & spanList2.size() == 0) {
            /* if list1 is non-empty and list2 is empty, then return -1, as the non-empty list "comes before" the empty list */
            return -1;
        } else if (spanList1.size() == 0 & spanList2.size() == 0) {
            /* if both lists are empty, consider them overlapping - though this is weird. */
            return 0;
        } else {
            /* there are members in both span lists, so pick the first and last member, since it is sorted, and use them to determine what to return. */
            Collections.sort(spanList1, sc);
            Collections.sort(spanList2, sc);
            Span firstSpanFromList1 = spanList1.get(0);
            Span firstSpanFromList2 = spanList2.get(0);
            Span lastSpanFromList1 = spanList1.get(spanList1.size() - 1);
            Span lastSpanFromList2 = spanList2.get(spanList2.size() - 1);

            try {
                Span compositeSpan1 = new Span(firstSpanFromList1.getSpanStart(), lastSpanFromList1.getSpanEnd());
                Span compositeSpan2 = new Span(firstSpanFromList2.getSpanStart(), lastSpanFromList2.getSpanEnd());

                return sc.compare(compositeSpan1, compositeSpan2);
            } catch (InvalidSpanException e) {
                e.printStackTrace();
                return -1;
            }
        }
    }

    /**
     * Returns 0 if span1 and span2 share the same end index. Otherwise, it returns -1 if span1 starts before span2, and 1 if span1 starts after span2
     * 
     * @param span1
     * @param span2
     * @return
     */
    public int sharesSpanEnd(Span span1, Span span2) {
        if (span1.getSpanEnd() == span2.getSpanEnd()) {
            return 0;
        } else {
            return matches(span1, span2);
        }
    }

    /**
     * Returns 0 if span1 and span2 share the same end index. Otherwise, it returns -1 if span1 starts before span2, and 1 if span1 starts after span2
     * 
     * @param span1
     * @param span2
     * @return
     */
    public int sharesSpanEnd(List<Span> spanList1, List<Span> spanList2) {
        SpanComparator sc = new SharedEndSpanComparator();
        if (spanList1.size() == 0 & spanList2.size() > 0) {
            /* if list1 is empty, and list2 is non-empty, then return 1, as the empty list "comes after" the non-empty list */
            return 1;
        } else if (spanList1.size() > 0 & spanList2.size() == 0) {
            /* if list1 is non-empty and list2 is empty, then return -1, as the non-empty list "comes before" the empty list */
            return -1;
        } else if (spanList1.size() == 0 & spanList2.size() == 0) {
            /* if both lists are empty, consider them overlapping - though this is weird. */
            return 0;
        } else {
            /* there are members in both span lists, so pick the first and last member, since it is sorted, and use them to determine what to return. */
            Collections.sort(spanList1, sc);
            Collections.sort(spanList2, sc);
            Span firstSpanFromList1 = spanList1.get(0);
            Span firstSpanFromList2 = spanList2.get(0);
            Span lastSpanFromList1 = spanList1.get(spanList1.size() - 1);
            Span lastSpanFromList2 = spanList2.get(spanList2.size() - 1);

            try {
                Span compositeSpan1 = new Span(firstSpanFromList1.getSpanStart(), lastSpanFromList1.getSpanEnd());
                Span compositeSpan2 = new Span(firstSpanFromList2.getSpanStart(), lastSpanFromList2.getSpanEnd());

                return sc.compare(compositeSpan1, compositeSpan2);
            } catch (InvalidSpanException e) {
                e.printStackTrace();
                return -1;
            }
        }
    }

    /**
     * Returns 0 if span1 and span2 share the same start or end index (or both). Otherwise, return -1 if span1 starts before span2, and 1 if span1
     * starts after span2
     * 
     * @param span1
     * @param span2
     * @return
     */
    public int sharesSpanStartOrEnd(Span span1, Span span2) {
        if ((sharesSpanStart(span1, span2) == 0) | (sharesSpanEnd(span1, span2) == 0)) {
            return 0;
        } else {
            return matches(span1, span2);
        }
    }

    /**
     * Returns 0 if span1 and span2 share the same start or end index (or both). Otherwise, return -1 if span1 starts before span2, and 1 if span1
     * starts after span2
     * 
     * @param span1
     * @param span2
     * @return
     */
    public int sharesSpanStartOrEnd(List<Span> spanList1, List<Span> spanList2) {
        SpanComparator sc = new SharedStartOrEndSpanComparator();
        if (spanList1.size() == 0 & spanList2.size() > 0) {
            /* if list1 is empty, and list2 is non-empty, then return 1, as the empty list "comes after" the non-empty list */
            return 1;
        } else if (spanList1.size() > 0 & spanList2.size() == 0) {
            /* if list1 is non-empty and list2 is empty, then return -1, as the non-empty list "comes before" the empty list */
            return -1;
        } else if (spanList1.size() == 0 & spanList2.size() == 0) {
            /* if both lists are empty, consider them overlapping - though this is weird. */
            return 0;
        } else {
            /* there are members in both span lists, so pick the first and last member, since it is sorted, and use them to determine what to return. */
            Collections.sort(spanList1, sc);
            Collections.sort(spanList2, sc);
            Span firstSpanFromList1 = spanList1.get(0);
            Span firstSpanFromList2 = spanList2.get(0);
            Span lastSpanFromList1 = spanList1.get(spanList1.size() - 1);
            Span lastSpanFromList2 = spanList2.get(spanList2.size() - 1);

            try {
                Span compositeSpan1 = new Span(firstSpanFromList1.getSpanStart(), lastSpanFromList1.getSpanEnd());
                Span compositeSpan2 = new Span(firstSpanFromList2.getSpanStart(), lastSpanFromList2.getSpanEnd());

                return sc.compare(compositeSpan1, compositeSpan2);
            } catch (InvalidSpanException e) {
                e.printStackTrace();
                return -1;
            }
        }
    }

}
