# Supplementary material for: An open-source framework for large-scale, flexible evaluation of biomedical text mining systems
Source: J Biomed Discov Collab. 2008 Jan 29;3:1. doi: 10.1186/1747-5333-3-1 (PMC2276192; doi:10.1186/1747-5333-3-1)
Supplement: Additional file 1 — Evaluation platform source code. The additional file contains the software evaluation framework discussed in this paper. The most current release can be downloaded from SourceForge.net [1]. See the accompanying README file for instructions on installation and use. Also included in the distribution is a collection of UIMA wrappers for some commonly used BioNLP tools and annotated corpora. [file 1747-5333-3-1-S1.zip › bionlp_uima_repository-1.0.1/src/edu/uchsc/ccp/util/nlp/annotation/comparison/DocumentLevelAnnotationCreator.java]

/*
 * DocumentLevelAnnotationCreator.java
 * Copyright (C) 2007 Center for Computational Pharmacology, University of Colorado School of Medicine
 * 
 * This program is free software; you can redistribute it and/or
 * modify it under the terms of the GNU General Public License
 * as published by the Free Software Foundation; either version 2
 * of the License, or (at your option) any later version.
 *
 * This program is distributed in the hope that it will be useful,
 * but WITHOUT ANY WARRANTY; without even the implied warranty of
 * MERCHANTABILITY or FITNESS FOR A PARTICULAR PURPOSE.  See the
 * GNU General Public License for more details.
 *
 * You should have received a copy of the GNU General Public License
 * along with this program; if not, write to the Free Software
 * Foundation, Inc., 51 Franklin Street, Fifth Floor, Boston, MA  02110-1301, USA.
 * 
 */

package edu.uchsc.ccp.util.nlp.annotation.comparison;

import java.util.ArrayList;
import java.util.HashSet;
import java.util.List;
import java.util.Set;

import edu.uchsc.ccp.util.nlp.annotation.AnnotationSet;
import edu.uchsc.ccp.util.nlp.annotation.TextAnnotation;
import edu.uchsc.ccp.util.nlp.mention.ClassMention;
import edu.uchsc.ccp.util.nlp.mention.ComplexSlotMention;
import edu.uchsc.ccp.util.nlp.mention.SlotMention;

/**
 * This class creates document-level annotations for a given type. The user can optionally require a slot to be present in order for creation to
 * occur. This is useful for such tasks as creating document-level protein annotations where you want to require the presence of the entrez_id_slot so
 * that gene name normalization results can be computed. By requiring the presence of the entrez_id_slot, only proteins that have such a slot will
 * have a document-level counterpart created. If no such slot presence is requested, then document-level annotations are generated for all annotations
 * of the specified type.
 * 
 *  @author William A Baumgartner, Jr.
 * 
 */
public class DocumentLevelAnnotationCreator {

    private final boolean DEBUG = false;
    
    private String mentionType;

    private Set<String> requiredSlots;

    private Set<String> documentLevelAnnotationKeys;
    
    

    /**
     * This DocumentLevelAnnotationCreator will generate document-level annotations for all annotations of type mentionType.
     * 
     * @param mentionType
     */
    public DocumentLevelAnnotationCreator(String mentionType) {
        this(mentionType, null);
    }

    /**
     * This DocumentLevelAnnotationCreator will generate document-level annotations for only those annotations that have non-empty slots specified by
     * the requiredSlots Set.
     * 
     * @param mentionType
     * @param requiredSlots
     */
    public DocumentLevelAnnotationCreator(String mentionType, Set<String> requiredSlots) {
        this.mentionType = mentionType;
        this.requiredSlots = requiredSlots;
    }

    /**
     * Given a list of TextAnnotations, return a list of corresponding document-level annotations
     * 
     * @param inputAnnotations
     * @return
     */
    public List<TextAnnotation> createDocumentLevelAnnotations(List<TextAnnotation> inputAnnotations) {
        List<TextAnnotation> documentLevelAnnotations = new ArrayList<TextAnnotation>();

        debug("Converting annotation list into document level annotations...");
        /*
         * This set will hold a key representing the document-level annotations that have already been created, thus ensuring that each document-level
         * annotation is unique.
         */
        documentLevelAnnotationKeys = new HashSet<String>();

        for (TextAnnotation ta : inputAnnotations) {
            /* check to see if this annotation is of the type of interest */
            if (ta.getClassMention().getMentionName().toLowerCase().equals(mentionType.toLowerCase())) {
                debug("Found a " + mentionType + " annotation");
                if (requiredSlots != null) {
                    /* check to see if this annotation has non-empty required slots */
                    boolean hasRequiredSlots = true;
                    for (String requiredSlot : requiredSlots) {
                        List<SlotMention> slotMentions = ta.getClassMention().getSlotMentionsByName(requiredSlot);
                        int numSlotMentions = 0;
                        if (slotMentions != null) {
                            numSlotMentions = slotMentions.size();
                        }
                        List<ComplexSlotMention> complexSlotMentions = ta.getClassMention().getComplexSlotMentionsByName(requiredSlot);
                        int numComplexSlotMentions = 0;
                        if (complexSlotMentions != null) {
                            numComplexSlotMentions = complexSlotMentions.size();
                        }
                        if ((numSlotMentions + numComplexSlotMentions) < 1) {
                            hasRequiredSlots = false;
                            debug("Annotation does not have required slots");
                            break;
                        }
                    }
                    if (hasRequiredSlots) {
                        debug("Annotation has required slots, so creating a document-level annotation");
                        createDocumentLevelAnnotation(ta, documentLevelAnnotations);
                    }
                } else {
                    /* no slots are required, so create the document-level annotation */
                    debug("No slots required, so creating a document-level annotation");
                    createDocumentLevelAnnotation(ta, documentLevelAnnotations);
                }
            } else {
                // do nothing since this is not the mention type of interest
            }
        }

        return documentLevelAnnotations;
    }

    
    
    public List<TextAnnotation> createDocumentLevelAnnotations(List<TextAnnotation> inputAnnotations, Set<Integer> annotatorsToIgnore) {
        List<TextAnnotation> annotationsToKeep = new ArrayList<TextAnnotation>();
        
        for (TextAnnotation ta : inputAnnotations) {
            if (!annotatorsToIgnore.contains(ta.getAnnotationID())) {
                annotationsToKeep.add(ta);
            }
        }
        
        return createDocumentLevelAnnotations(annotationsToKeep);
        
    }
    
    /**
     * Convert the input TextAnnotation into a document-level annotation, check to see if this annotation already exists, if it does not, add it to
     * the list of documentLevelAnnotations
     * 
     * @param ta
     * @param documentLevelAnnotations
     */
    private void createDocumentLevelAnnotation(TextAnnotation ta, List<TextAnnotation> documentLevelAnnotations) {
        AnnotationSet annotationSet = new AnnotationSet(9999,"Document-level " + ta.getClassMention().getMentionName(),"Document-level annotation set.");
        /* Create a new class mention for this annotation- "DocumentLevel-" is appended to the class mention name */
        ClassMention documentLevelCM = new ClassMention("DocumentLevel-" + ta.getClassMention().getMentionName());
        for (SlotMention sm : ta.getClassMention().getSlotMentions()) {
            documentLevelCM.addSlotMention(sm);
        }
        for (ComplexSlotMention csm : ta.getClassMention().getComplexSlotMentions()) {
            documentLevelCM.addComplexSlotMention(csm);
        }
        /* create the document-level annotation */
        TextAnnotation documentLevelAnnot = new TextAnnotation(0,1,"",ta.getAnnotator(),null,-1, ta.getDocumentCollectionID(),ta.getDocumentID(), ta.getDocumentSectionID(),documentLevelCM);
        documentLevelAnnot.setAnnotationSets(ta.getAnnotationSets());
        documentLevelAnnot.addAnnotationSet(annotationSet);
        
        /* now we need to log the creation of this document-level annotation, and add it to the documentLevelAnnotations list if it is new */
        String key = documentLevelAnnot.getDocumentLevelSingleLineRepresentation(true);
        debug("Key = " + key);
        
        if (!documentLevelAnnotationKeys.contains(key)) {
            documentLevelAnnotations.add(documentLevelAnnot);
            documentLevelAnnotationKeys.add(key);
        } else {
            // do nothing, we don't need to add this document-level annotation since it already exisits
        }
        
    }
    
    
    private void debug(String message) {
        if (DEBUG) {
            System.err.println("DEBUG -- DocumentLevelAnnotationCreator: " + message);
        }
    }

}
