# Supplementary material for: An open-source framework for large-scale, flexible evaluation of biomedical text mining systems
Source: J Biomed Discov Collab. 2008 Jan 29;3:1. doi: 10.1186/1747-5333-3-1 (PMC2276192; doi:10.1186/1747-5333-3-1)
Supplement: Additional file 1 — Evaluation platform source code. The additional file contains the software evaluation framework discussed in this paper. The most current release can be downloaded from SourceForge.net [1]. See the accompanying README file for instructions on installation and use. Also included in the distribution is a collection of UIMA wrappers for some commonly used BioNLP tools and annotated corpora. [file 1747-5333-3-1-S1.zip › bionlp_uima_repository-1.0.1/src/edu/uchsc/ccp/util/nlp/annotation/Annotation_Util.java]

/*
 * Annotation_Util.java
 * Copyright (C) 2007 Center for Computational Pharmacology, University of Colorado School of Medicine
 * 
 * This program is free software; you can redistribute it and/or
 * modify it under the terms of the GNU General Public License
 * as published by the Free Software Foundation; either version 2
 * of the License, or (at your option) any later version.
 *
 * This program is distributed in the hope that it will be useful,
 * but WITHOUT ANY WARRANTY; without even the implied warranty of
 * MERCHANTABILITY or FITNESS FOR A PARTICULAR PURPOSE.  See the
 * GNU General Public License for more details.
 *
 * You should have received a copy of the GNU General Public License
 * along with this program; if not, write to the Free Software
 * Foundation, Inc., 51 Franklin Street, Fifth Floor, Boston, MA  02110-1301, USA.
 * 
 */

package edu.uchsc.ccp.util.nlp.annotation;

import java.io.BufferedReader;
import java.io.IOException;
import java.util.ArrayList;
import java.util.HashMap;
import java.util.List;
import java.util.Map;

import edu.uchsc.ccp.util.nlp.GenericTextUtils;
import edu.uchsc.ccp.util.nlp.mention.ClassMention;
import edu.uchsc.ccp.util.nlp.mention.ClassMentionTypes;
import edu.uchsc.ccp.util.nlp.mention.SlotMention;
import edu.uchsc.ccp.util.nlp.mention.SlotMentionTypes;

/**
 * This class contains some utility methods for dealing with text annotations.
 * 
 * @author William A Baumgartner, Jr.
 * 
 */
public class Annotation_Util {

    /**
     * Given a part of speech label, stem, lemma, and token number, create a <code>ClassMention</code> that represents a token.
     * 
     * @param posLabel
     *            part of speech label
     * @param stem
     *            the stem of the token
     * @param lemma
     *            the lemma of the token
     * @param tokenNumber
     *            the token number of the token
     * @return a <code>ClassMention</code> representing a token
     */
    public static ClassMention createTokenMention(String posLabel, String stem, String lemma, int tokenNumber) {
        ClassMention cm = new ClassMention(ClassMentionTypes.TOKEN);
        SlotMention sm;
        if (posLabel != null) {
            /* create POS slot */
            sm = new SlotMention(SlotMentionTypes.TOKEN_PARTOFSPEECH);
            sm.addSlotValue(posLabel);
            cm.addSlotMention(sm);
        }
        if (stem != null) {
            /* create stem slot */
            sm = new SlotMention(SlotMentionTypes.TOKEN_STEM);
            sm.addSlotValue(stem);
            cm.addSlotMention(sm);
        }
        if (lemma != null) {
            /* create lemma slot */
            sm = new SlotMention(SlotMentionTypes.TOKEN_LEMMA);
            sm.addSlotValue(lemma);
            cm.addSlotMention(sm);
        }
        if (Integer.valueOf(tokenNumber) != null) {
            /* create tokenNumber slot */
            sm = new SlotMention(SlotMentionTypes.TOKEN_NUMBER);
            sm.addSlotValue(Integer.toString(tokenNumber));
            cm.addSlotMention(sm);
        }
        return cm;
    }

    /**
     * This utility swaps annotation information from one <code>TextAnnotation</code> to another. The fields that are transferred are:
     * <ul>
     * <li>annotation ID</li>
     * <li>annotator</li>
     * <li>annotation sets</li>
     * <li>covered text</li>
     * <li>document collection ID</li>
     * <li>document ID</li>
     * <li>document section ID</li>
     * <li>spans</li>
     * </ul>
     * <p>
     * Note: class information does not get transferred.
     * 
     * @param fromTA
     *            the text annotation from which to transfer annotation information
     * @param toTA
     *            the text annotation to which to transfer annotation information
     */
    public static void swapAnnotationInfo(TextAnnotation fromTA, TextAnnotation toTA) {
        toTA.setAnnotationID(fromTA.getAnnotationID());

        toTA.setAnnotationSets(fromTA.getAnnotationSets());
        toTA.setAnnotator(fromTA.getAnnotator());
        toTA.setCoveredText(fromTA.getCoveredText());
        toTA.setDocumentCollectionID(fromTA.getDocumentCollectionID());
        toTA.setDocumentID(fromTA.getDocumentID());
        toTA.setDocumentSectionID(fromTA.getDocumentSectionID());
        for (Span span : fromTA.getSpans()) {
            toTA.addSpan(span.clone());
        }

    }

    /**
     * For a give <code>TextAnnotation</code> return a list of the slot values for a given slot. The slot is specified by using the slot name. This
     * name must reference a <code>SlotMention</code> (and not a <code>ComplexSlotMention</code>).
     * 
     * @param ta
     *            the <code>TextAnnotation</code> that contains the slot
     * @param slotName
     *            the name of the <code>SlotMention</code>, whose values will be retrieved.
     * @return a list of objects stored in the slot. Often these objects are <code>Strings</code>.
     */
    public static List<Object> getSlotValuesByName(TextAnnotation ta, String slotName) {
        List<SlotMention> slotMentions = ta.getClassMention().getSlotMentionsByName(slotName);
        List<Object> slotValues = new ArrayList<Object>();
        for (SlotMention sm : slotMentions) {
            slotValues.addAll(sm.getSlotValues());
        }
        return slotValues;
    }

    /**
     * This method loads annotations from a file. The file may have been created by <code>AnnotationToFileOutput</code>. The input format for the
     * file is one annotation per line: <br>
     * <br>
     * documentID|annotatorID|spanStart spanEnd|classMentionName|coveredText
     * 
     * @param annotationFile
     * @return
     */
    public static Map<String, List<TextAnnotation>> loadAnnotationsFromFile(String annotationFile) throws IOException {
        Map<String, List<TextAnnotation>> documentID2AnnotationsMap = new HashMap<String, List<TextAnnotation>>();

        BufferedReader br = GenericTextUtils.openReader(annotationFile);
        String line;
        while ((line = br.readLine()) != null) {
            /* parse the line */
            String[] toks = line.split("\\|");
            if (toks.length == 5) {
                String documentID = toks[0];
                int annotatorID = Integer.parseInt(toks[1]);
                String annotationType = toks[3];

                String[] spanToks = toks[2].split(" ");
                int spanStart = Integer.parseInt(spanToks[0]);
                int spanEnd = Integer.parseInt(spanToks[1]);
                String coveredText = toks[4];

                /* create a new text annotation */
                TextAnnotation ta = new TextAnnotation();
                ta.setDocumentID(documentID);
                ta.setAnnotationSpanEnd(spanEnd);
                ta.setAnnotationSpanStart(spanStart);
                ta.setCoveredText(coveredText);

                ClassMention cm = new ClassMention(annotationType);
                ta.setClassMention(cm);

                Annotator annotator = new Annotator(annotatorID, "", "", "");
                ta.setAnnotator(annotator);

                AnnotationSet tntAnnotationSet = new AnnotationSet(new Integer(-1), "Default", "Default");
                ta.addAnnotationSet(tntAnnotationSet);

                /*
                 * if the documentID is already in the Map, then add this textAnnotation to the List that is already stored, otherwise create a new
                 * list and add it to the Map
                 */

                if (documentID2AnnotationsMap.containsKey(documentID)) {
                    documentID2AnnotationsMap.get(documentID).add(ta);
                } else {
                    List<TextAnnotation> taList = new ArrayList<TextAnnotation>();
                    taList.add(ta);
                    documentID2AnnotationsMap.put(documentID, taList);
                }

            } else {
                error(": Expected 5 items on line in annotation file, but there were: " + toks.length + "  LINE=" + line);
            }
        }
        return documentID2AnnotationsMap;
    }

    private static void error(String message) {
        System.err.println("ERROR -- Annotation_Util: " + message);
    }

}
