# Supplementary material for: An open-source framework for large-scale, flexible evaluation of biomedical text mining systems
Source: J Biomed Discov Collab. 2008 Jan 29;3:1. doi: 10.1186/1747-5333-3-1 (PMC2276192; doi:10.1186/1747-5333-3-1)
Supplement: Additional file 1 — Evaluation platform source code. The additional file contains the software evaluation framework discussed in this paper. The most current release can be downloaded from SourceForge.net [1]. See the accompanying README file for instructions on installation and use. Also included in the distribution is a collection of UIMA wrappers for some commonly used BioNLP tools and annotated corpora. [file 1747-5333-3-1-S1.zip › bionlp_uima_repository-1.0.1/src/edu/uchsc/ccp/util/nlp/annotation/printer/AnnotationToFileOutput.java]

package edu.uchsc.ccp.util.nlp.annotation.printer;

import java.io.PrintStream;
import java.util.List;

import edu.uchsc.ccp.util.nlp.annotation.Annotator;
import edu.uchsc.ccp.util.nlp.annotation.Span;
import edu.uchsc.ccp.util.nlp.annotation.TextAnnotation;
import edu.uchsc.ccp.util.nlp.document.GenericDocument;
import edu.uchsc.ccp.util.nlp.mention.ClassMention;

/**
 * This Annotation Printer outputs annotation in a format that can be loaded by the AnnotationFromFileLoader. Currently, this will only work for
 * simple annotations, i.e. annotations that do not have slots. <br>
 * <br>
 * The output consists of a single annotation per line taking the format:<br>
 * <br>
 * documentID|annotatorID|spanStart spanEnd|classMentionName|coveredText
 * 
 * @author William A Baumgartner, Jr.
 */
public class AnnotationToFileOutput implements AnnotationPrinterUtil {

    public void printDocumentCollection(List<GenericDocument> documents, PrintStream ps) {
        for (GenericDocument gd : documents) {
            printDocument(gd, ps);
        }
    }

    public void printDocumentCollection(List<GenericDocument> documents) {
        printDocumentCollection(documents, System.out);
    }

    public void printDocument(GenericDocument gd) {
        printDocument(gd, System.out);
    }

    public void printDocument(GenericDocument gd, PrintStream ps) {
        List<TextAnnotation> annotations = gd.getAnnotations();

        for (TextAnnotation ta : annotations) {
            StringBuffer outputStr = new StringBuffer();

            ClassMention cm = ta.getClassMention();
            Annotator annotator = ta.getAnnotator();
            outputStr.append(ta.getDocumentID() + "|" + annotator.getAnnotatorID() + "|");

            List<Span> spanList = ta.getSpans();
            if (spanList.size() > 1) {
                int earliestSpanStart = Integer.MAX_VALUE;
                int latestSpanEnd = -1;
                for (Span span : spanList) {
                    if (span.getSpanStart() < earliestSpanStart) {
                        earliestSpanStart = span.getSpanStart();
                    }
                    if (span.getSpanEnd() > latestSpanEnd) {
                        latestSpanEnd = span.getSpanEnd();
                    }
                }
                outputStr.append(earliestSpanStart + " " + latestSpanEnd + "|");
            } else {
                outputStr.append(ta.getAnnotationSpanStart() + " " + ta.getAnnotationSpanEnd() + "|");
            }

            outputStr.append(cm.getMentionName() + "|" + ta.getCoveredText());

            ps.println(outputStr.toString());

        }
    }

}
