# Supplementary material for: An open-source framework for large-scale, flexible evaluation of biomedical text mining systems
Source: J Biomed Discov Collab. 2008 Jan 29;3:1. doi: 10.1186/1747-5333-3-1 (PMC2276192; doi:10.1186/1747-5333-3-1)
Supplement: Additional file 1 — Evaluation platform source code. The additional file contains the software evaluation framework discussed in this paper. The most current release can be downloaded from SourceForge.net [1]. See the accompanying README file for instructions on installation and use. Also included in the distribution is a collection of UIMA wrappers for some commonly used BioNLP tools and annotated corpora. [file 1747-5333-3-1-S1.zip › bionlp_uima_repository-1.0.1/src/edu/uchsc/ccp/util/nlp/annotation/printer/DefaultPrintOutput.java]

package edu.uchsc.ccp.util.nlp.annotation.printer;

import java.io.PrintStream;
import java.util.HashMap;
import java.util.List;

import edu.uchsc.ccp.util.nlp.annotation.TextAnnotation;
import edu.uchsc.ccp.util.nlp.document.DocumentSection;
import edu.uchsc.ccp.util.nlp.document.DocumentUtil;
import edu.uchsc.ccp.util.nlp.document.GenericDocument;

/**
 * This annotation printer implements a default output format for printing annotations from a <code>GenericDocument</code>.
 * 
 * @author William A Baumgartner, Jr.
 * 
 */
public class DefaultPrintOutput implements AnnotationPrinterUtil {
    private boolean useOneLineFormat = false;

    public void printDocumentCollection(List<GenericDocument> documents) {
        printDocumentCollection(documents, System.out);
    }

    public void printDocumentCollection(List<GenericDocument> documents, PrintStream ps) {
        for (GenericDocument gd : documents) {
            printDocument(gd, ps);
        }
    }

    public void printDocument(GenericDocument gd) {
        printDocument(gd, System.out);
    }

    public void setUseOneLineFormatStatus(boolean useOneLineFormat) {
        this.useOneLineFormat = useOneLineFormat;
    }

    public void printDocument(GenericDocument gd, PrintStream ps) {
        List<TextAnnotation> annotations = gd.getAnnotations();

        ps.println("==============================================================================");
        // print document information
        String docID = gd.getDocumentID();
        int docSize = gd.getDocumentText().length();
        ps.println("DOCUMENT ID: " + docID);

        // print document section information
        HashMap<Integer, String> docSectionIDNameHash = DocumentUtil.getSectionIDNameHash();
        List<DocumentSection> documentSections = gd.getDocumentSections();
        String sections = "";
        if (documentSections != null) {
            for (DocumentSection ds : documentSections) {
                sections += (docSectionIDNameHash.get(ds.getDocumentSectionID()) + "("
                        + (ds.getSectionEndIndex() - ds.getSectionStartIndex()) + ")  ");
            }
        }

        ps.println("DOCUMENT LENGTH: " + docSize);
        ps.println("DOCUMENT SECTIONS: " + sections);
        ps.println("DOCUMENT: " + gd.getDocumentText());

        // iterate and print annotations
        ps.println("------------------------------------------------------------------------------------");
        ps.println("------------------------------      ANNOTATIONS      -------------------------------");
        ps.println("------------------------------------------------------------------------------------");

        for (TextAnnotation ta : annotations) {
            if (useOneLineFormat) {
                ta.printAnnotationOnOneLine(ps);
            } else {
                ta.printAnnotation(ps);
            }
        }
        ps.println("==============================================================================");

    }

}
