# Supplementary material for: An open-source framework for large-scale, flexible evaluation of biomedical text mining systems
Source: J Biomed Discov Collab. 2008 Jan 29;3:1. doi: 10.1186/1747-5333-3-1 (PMC2276192; doi:10.1186/1747-5333-3-1)
Supplement: Additional file 1 — Evaluation platform source code. The additional file contains the software evaluation framework discussed in this paper. The most current release can be downloaded from SourceForge.net [1]. See the accompanying README file for instructions on installation and use. Also included in the distribution is a collection of UIMA wrappers for some commonly used BioNLP tools and annotated corpora. [file 1747-5333-3-1-S1.zip › bionlp_uima_repository-1.0.1/src/edu/uchsc/ccp/util/nlp/annotation/printer/SimpleCollectionReaderFormatOutput.java]

package edu.uchsc.ccp.util.nlp.annotation.printer;

import java.io.PrintStream;
import java.util.List;

import edu.uchsc.ccp.util.nlp.document.GenericDocument;

/**
 * This class outputs the document text and documentid into a format that can be read in by the <code>SimpleCollectionReader</code>, <br>
 * namely documentID|documentText
 * 
 * @author William A Baumgartner, Jr.
 * 
 */
public class SimpleCollectionReaderFormatOutput implements AnnotationPrinterUtil {
    private boolean useOneLineFormat = false;

    public void printDocumentCollection(List<GenericDocument> documents) {
        printDocumentCollection(documents, System.out);
    }

    public void printDocumentCollection(List<GenericDocument> documents, PrintStream ps) {
        for (GenericDocument gd : documents) {
            printDocument(gd, ps);
        }
    }

    public void printDocument(GenericDocument gd) {
        printDocument(gd, System.out);
    }

    public void setUseOneLineFormatStatus(boolean useOneLineFormat) {
        this.useOneLineFormat = useOneLineFormat;
    }

    public void printDocument(GenericDocument gd, PrintStream ps) {
        String documentID = gd.getDocumentID();
        String documentText = gd.getDocumentText();

        ps.println(documentID + "|" + documentText);
    }

}
