# Supplementary material for: An open-source framework for large-scale, flexible evaluation of biomedical text mining systems
Source: J Biomed Discov Collab. 2008 Jan 29;3:1. doi: 10.1186/1747-5333-3-1 (PMC2276192; doi:10.1186/1747-5333-3-1)
Supplement: Additional file 1 — Evaluation platform source code. The additional file contains the software evaluation framework discussed in this paper. The most current release can be downloaded from SourceForge.net [1]. See the accompanying README file for instructions on installation and use. Also included in the distribution is a collection of UIMA wrappers for some commonly used BioNLP tools and annotated corpora. [file 1747-5333-3-1-S1.zip › bionlp_uima_repository-1.0.1/src/edu/uchsc/ccp/util/nlp/mention/comparison/ClassMentionComparator.java]

package edu.uchsc.ccp.util.nlp.mention.comparison;

import edu.uchsc.ccp.util.nlp.annotation.comparison.SpanComparator;
import edu.uchsc.ccp.util.nlp.mention.ClassMention;

/**
 * This is an interface for comparing class mentions
 * 
 * @author William A Baumgartner, Jr.
 * 
 */
public interface ClassMentionComparator {

    /**
     * Compares two <code>ClassMention</code> objects using the specified <code>SpanComparator</code> to a user-specified depth in the mention
     * hierarchy.
     * 
     * @param classMention1
     *            a <code>ClassMention</code> to compare
     * @param classMention2
     *            the other <code>ClassMention</code> to compare
     * @param spanComparator
     *            the <code>SpanComparator</code> to use during the comparison
     * @param maximumComparisonDepth
     *            This parameter specifies how deep into the mention hierarchy the comparison should delve. A value of zero specifies that the
     *            comparison will look at only the types of the <code>ClassMention</code> objects. A value of 1 will include a comparison of the
     *            <code>ClassMention</code> type (name), but also of any <code>SlotMentions</code> and <code>ComplexSlotMentions</code>. See {@link MentionComparator} for a more detailed explanation.
     * @return 0 if the <code>ClassMention</code> objects are equal, otherwise, something other than zero
     */
    public int compare(ClassMention classMention1, ClassMention classMention2, SpanComparator spanComparator, int maximumComparisonDepth);
}
