# Supplementary material for: An open-source framework for large-scale, flexible evaluation of biomedical text mining systems
Source: J Biomed Discov Collab. 2008 Jan 29;3:1. doi: 10.1186/1747-5333-3-1 (PMC2276192; doi:10.1186/1747-5333-3-1)
Supplement: Additional file 1 — Evaluation platform source code. The additional file contains the software evaluation framework discussed in this paper. The most current release can be downloaded from SourceForge.net [1]. See the accompanying README file for instructions on installation and use. Also included in the distribution is a collection of UIMA wrappers for some commonly used BioNLP tools and annotated corpora. [file 1747-5333-3-1-S1.zip › bionlp_uima_repository-1.0.1/src/edu/uchsc/ccp/util/nlp/mention/comparison/IdenticalComplexSlotMentionComparator.java]

package edu.uchsc.ccp.util.nlp.mention.comparison;

import edu.uchsc.ccp.util.nlp.annotation.comparison.SpanComparator;
import edu.uchsc.ccp.util.nlp.mention.ClassMention;
import edu.uchsc.ccp.util.nlp.mention.ComplexSlotMention;
import edu.uchsc.ccp.util.nlp.mention.Mention;

/**
 * Implements the comparison of a pair of <code>ComplexSlotMentions</code>.
 * 
 * @author William A Baumgartner, Jr.
 * 
 */

public class IdenticalComplexSlotMentionComparator extends IdenticalMentionComparator implements ComplexSlotMentionComparator {

    /**
     * Compares two complex slot mentions. They must be ClassMentions or else an UnsupportedOperationException is thrown. The CSMs must have identical
     * mention names, and identical ClassMentions fillers.
     * 
     */
    @Override
    public int compare(Mention mention1, Mention mention2, SpanComparator spanComparator, int maximumComparisonDepth, int depth) {
        if ((mention1 instanceof ComplexSlotMention) & (mention2 instanceof ComplexSlotMention)) {
            return compare((ComplexSlotMention) mention1, (ComplexSlotMention) mention2, spanComparator, maximumComparisonDepth, depth);
        } else {
            throw new ClassCastException("Cannot support comparison between a ComplexSlotMention and a non-ComplexSlotMention");
        }
    }

    /**
     * Compares two complex slot mentions. The CSMs must have identical mention names, and identical ClassMentions fillers.
     * 
     * @param complexSlotMention1
     * @param complexSlotMention2
     * @param maximumComparisonDepth
     * @param depth
     * @param spanComparator
     * @param compareLinkedAnnotationSpans
     * @return
     */
    public int compare(ComplexSlotMention complexSlotMention1, ComplexSlotMention complexSlotMention2, SpanComparator spanComparator,
            int maximumComparisonDepth, int depth) {
        if (complexSlotMention1.getClassMentions().size() == complexSlotMention2.getClassMentions().size()) {
            /* if the cms's do not have an equal number of class mentions then return false */
            if (hasEquivalentMentionNames(complexSlotMention1, complexSlotMention2)) {
                /* initialize a new IdenticalClassMentionComparator to compare the ClassMentions contained in each CSM */
                IdenticalClassMentionComparator icc = new IdenticalClassMentionComparator();
                for (ClassMention cm : complexSlotMention1.getClassMentions()) {
                    boolean cmHasMatch = false;
                    for (ClassMention cmToCompare : complexSlotMention2.getClassMentions()) {
                        if (icc.compare(cm, cmToCompare, spanComparator, maximumComparisonDepth, depth) == 0) {
                            cmHasMatch = true;
                        }
                    }
                    if (!cmHasMatch) {
                        return complexSlotMention1.getSingleLineRepresentation().compareTo(
                                complexSlotMention2.getSingleLineRepresentation())
                                * MULTIPLIER;
                    }
                }
                /* if we get to this point, then all class mentions have a match, so return 0 */
                return 0;
            } else {
                /* the csm's have different mention names */
                return complexSlotMention1.getSingleLineRepresentation().compareTo(complexSlotMention2.getSingleLineRepresentation())
                        * MULTIPLIER;
            }
        } else {
            /* the csm's have an unequal number of class mentions */
            return complexSlotMention1.getSingleLineRepresentation().compareTo(complexSlotMention2.getSingleLineRepresentation())
                    * MULTIPLIER;
        }
    }

}
