# Supplementary material for: An open-source framework for large-scale, flexible evaluation of biomedical text mining systems
Source: J Biomed Discov Collab. 2008 Jan 29;3:1. doi: 10.1186/1747-5333-3-1 (PMC2276192; doi:10.1186/1747-5333-3-1)
Supplement: Additional file 1 — Evaluation platform source code. The additional file contains the software evaluation framework discussed in this paper. The most current release can be downloaded from SourceForge.net [1]. See the accompanying README file for instructions on installation and use. Also included in the distribution is a collection of UIMA wrappers for some commonly used BioNLP tools and annotated corpora. [file 1747-5333-3-1-S1.zip › bionlp_uima_repository-1.0.1/src/edu/uchsc/ccp/util/nlp/mention/comparison/IdenticalSlotMentionComparator.java]

package edu.uchsc.ccp.util.nlp.mention.comparison;

import edu.uchsc.ccp.util.nlp.annotation.comparison.SpanComparator;
import edu.uchsc.ccp.util.nlp.mention.Mention;
import edu.uchsc.ccp.util.nlp.mention.SlotMention;

/**
 * Implements the comparison of a pair of <code>SlotMentions</code>.
 * 
 * @author William A Baumgartner, Jr.
 * 
 */
public class IdenticalSlotMentionComparator extends IdenticalMentionComparator implements SlotMentionComparator {

    /**
     * Compare two slot mentions. They must be SlotMentions or else an UnsupportedOperationException is thrown. In order to be identical (and return 0),
     * they must have the name mention name, and the identical slot values
     */
    @Override
    public int compare(Mention mention1, Mention mention2, SpanComparator spanComparator, int maximumComparisonDepth, int depth) {
        if ((mention1 instanceof SlotMention) & (mention2 instanceof SlotMention)) {
            return compare((SlotMention) mention1, (SlotMention) mention2, spanComparator, maximumComparisonDepth, depth);
        } else {
            throw new ClassCastException("Cannot support comparison between a SlotMention and a non-SlotMention");
        }
    }

    /**
     * Compare two SlotMentions. In order to be identical (and return 0), they must have the same mention name, and the identical slot values
     * 
     * @param slotMention1
     * @param slotMention2
     * @param maximumComparisonDepth
     * @param depth
     * @param spanComparator
     * @param compareLinkedAnnotationSpans
     * @return
     */
    public int compare(SlotMention slotMention1, SlotMention slotMention2, SpanComparator spanComparator, int maximumComparisonDepth,
            int depth) {
        if (slotMention1.getSlotValues().size() == slotMention2.getSlotValues().size()) {
            /* quick check to make sure each slot mention has the same number of slot values */
            if (hasEquivalentMentionNames(slotMention1, slotMention2)) {
                for (Object slotValue : slotMention1.getSlotValues()) {
                    boolean objectHasMatch = false;
                    for (Object svToCompare : slotMention2.getSlotValues()) {
                        if (slotValue.equals(svToCompare)) {
                            objectHasMatch = true;
                        }
                    }
                    if (!objectHasMatch) {
                        /* if they do not match, then simply return the comparison between their single line representation strings */
                        return slotMention1.getSingleLineRepresentation().compareTo(slotMention2.getSingleLineRepresentation())
                                * MULTIPLIER;
                    }
                }
                /* if we get to this point, then all slot values have a match, so return 0 */
                return 0;
            } else {
                /* the sm's have different mention names */
                return slotMention1.getSingleLineRepresentation().compareTo(slotMention2.getSingleLineRepresentation()) * MULTIPLIER;
            }
        } else {
            /* the sm's have unequal number of slot values */
            return slotMention1.getSingleLineRepresentation().compareTo(slotMention2.getSingleLineRepresentation()) * MULTIPLIER;
        }

    }

}
