# Supplementary material for: An open-source framework for large-scale, flexible evaluation of biomedical text mining systems
Source: J Biomed Discov Collab. 2008 Jan 29;3:1. doi: 10.1186/1747-5333-3-1 (PMC2276192; doi:10.1186/1747-5333-3-1)
Supplement: Additional file 1 — Evaluation platform source code. The additional file contains the software evaluation framework discussed in this paper. The most current release can be downloaded from SourceForge.net [1]. See the accompanying README file for instructions on installation and use. Also included in the distribution is a collection of UIMA wrappers for some commonly used BioNLP tools and annotated corpora. [file 1747-5333-3-1-S1.zip › bionlp_uima_repository-1.0.1/src/edu/uchsc/ccp/util/nlp/mention/comparison/MentionComparator.java]

package edu.uchsc.ccp.util.nlp.mention.comparison;

import java.util.Comparator;
import java.util.List;

import edu.uchsc.ccp.util.nlp.annotation.comparison.SpanComparator;
import edu.uchsc.ccp.util.nlp.annotation.comparison.StrictSpanComparator;
import edu.uchsc.ccp.util.nlp.mention.ComplexSlotMention;
import edu.uchsc.ccp.util.nlp.mention.Mention;
import edu.uchsc.ccp.util.nlp.mention.SlotMention;

/**
 * This is an abstract class for mention comparators. Each level of comparison stops at the class mention level.<br>
 * Level 0: comparison of the classmention names.<br>
 * Level 1: comparison of the classmention names, and optionally their text annotation spans, and if they match, a comparison of the slotmentions and
 * their slot values, and a comparison of complexslotmentions and their classmentionnames<br>
 * Level 2: Comparison of the class mentions in level in the previous level that were only compared by mention name<br>
 * ...<br>
 * Level N: Comparison of the class mentions in level in the previous level that were only compared by mention name<br>
 * <br>
 * Example:<br>
 * TA1<br>
 * --- CM1<br>
 * ------ SM1a<br>
 * ---------SV1a<br>
 * ------ SM1b<br>
 * ---------SV1b<br>
 * ------ CSM1a<br>
 * --------- CM2 ==> TA2<br>
 * ------------ SM2a<br>
 * --------------- SV2a<br>
 * ------------ CSM2a<br>
 * --------------- CM3 ==> TA3<br>
 * ------ CSM1b<br>
 * --------- CM4 ==> TA4<br>
 * ------------ CSM4a<br>
 * -------------- CM5 ==> TA5<br>
 * <br>
 * Level 0: TA1 span and CM1 mention name compared<br>
 * Level 1: SM1a name and values, SM1b name and values, CM2 name, TA2 span, CM4 name, and TA4 span are also compared<br>
 * Level 2: SM2a name and values, CM3 name, TA3 span, CM5 name, TA5 span<br>
 * Level 3: CM3 and CM5 slots if there are any <br>
 * 
 * 
 * 
 * @author William A Baumgartner, Jr.
 * 
 */
public abstract class MentionComparator implements Comparator<Mention> {

    /**
     * So that differences found in mentions can be distinguished between differences found in spans, the mention comparators should return -3, 0, or
     * 3, therefore the MULTIPLIER variable is used to scale the compare() output.
     */
    protected final int MULTIPLIER = 3;

    /**
     * The default use of compare() will compare all depth levels of the mention heirarchy, and will compare any linked TextAnnotations using the
     * StrictSpanComparator. This is specified by a maximum depth of -1.<br>
     * <br>
     * So that differences found in mentions can be distinguished between differences found in spans, the mention comparators should return -3, 0, or
     * 3 (instead of -1, 0, or 1)
     * 
     * @param mention1
     * @param mention2
     */
    public int compare(Mention mention1, Mention mention2) {
        return compare(mention1, mention2, new StrictSpanComparator(), -1, 0);
    }

    public abstract int compare(Mention mention1, Mention mention2, SpanComparator spanComparator, int maximumComparisonDepth, int depth);

    public abstract boolean hasEquivalentMentionNames(Mention mention1, Mention mention2);

    /**
     * This method compares two lists of slot mentions by iterating through them. A quick check of the number of slot mentions in each list is made at
     * first to see if the individual comparisons can be avoided.
     */
    protected boolean equalSlotMentions(List<SlotMention> smList1, List<SlotMention> smList2, SpanComparator spanComparator,
            SlotMentionComparator slotMentionComparator, int maximumComparisonDepth, int depth) {
        if (smList1.size() != smList2.size()) {
            /* A quick check of the count of slot mentions */
            return false;
        } else {
            /*
             * iterate through each slot mention and see if it has a match in the other list. We must iterate because it is possible that there could
             * be two slot mentions with identical names. This is not ideal, but it is possible
             */
            for (SlotMention sm : smList1) {
                boolean slotMentionHasAMatch = false;
                for (SlotMention smToCompare : smList2) {
                    if (slotMentionComparator.compare(sm, smToCompare, spanComparator,maximumComparisonDepth, depth) == 0) {
                        slotMentionHasAMatch = true;
                    }
                }
                if (!slotMentionHasAMatch) {
                    return false;
                }
            }
            /* if we have made it this far, then all slot mentions have a match */
            return true;
        }
    }

    /**
     * This method compares two lists of complex slot mentions by iterating through them.
     */
    protected boolean equalComplexSlotMentions(List<ComplexSlotMention> csmList1, List<ComplexSlotMention> csmList2, SpanComparator spanComparator,
            ComplexSlotMentionComparator csmComparator, int maximumComparisonDepth, int depth) {
        if (csmList1.size() != csmList2.size()) {
            /* a quick check of the count of the complex slot mentions */
            return false;
        } else {
            /* iterate through each CSM and see if it has a match */
            for (ComplexSlotMention csm : csmList1) {
                boolean csmHashAMatch = false;
                for (ComplexSlotMention csmToCompare : csmList2) {
                    if (csmComparator.compare(csm, csmToCompare, spanComparator, maximumComparisonDepth, depth) == 0) {
                        csmHashAMatch = true;
                    }
                }
                if (!csmHashAMatch) {
                    return false;
                }
            }
            /* if we have made it this far, then all complex slot mentions have a match */
            return true;
        }

    }
}
