# Supplementary material for: An open-source framework for large-scale, flexible evaluation of biomedical text mining systems
Source: J Biomed Discov Collab. 2008 Jan 29;3:1. doi: 10.1186/1747-5333-3-1 (PMC2276192; doi:10.1186/1747-5333-3-1)
Supplement: Additional file 1 — Evaluation platform source code. The additional file contains the software evaluation framework discussed in this paper. The most current release can be downloaded from SourceForge.net [1]. See the accompanying README file for instructions on installation and use. Also included in the distribution is a collection of UIMA wrappers for some commonly used BioNLP tools and annotated corpora. [file 1747-5333-3-1-S1.zip › bionlp_uima_repository-1.0.1/src/edu/uchsc/ccp/util/nlp/mention/ClassMention.java]

package edu.uchsc.ccp.util.nlp.mention;

import java.io.PrintStream;
import java.util.ArrayList;
import java.util.Collections;
import java.util.List;

import edu.uchsc.ccp.util.nlp.annotation.TextAnnotation;
import edu.uchsc.ccp.util.nlp.mention.comparison.IdenticalClassMentionComparator;

/**
 * <p>
 * The architecture of the mention (annotation type) structure was designed to be flexible in its ability to represent virtually any frame-based
 * class. The design mirrors the mention structure used in Knowtator, an annotation tool developed within the Center for Computational Pharmacology.
 * In short, this structure is analogous to the classic frame/slot structure introduced by Minsky. The class mention (or concept mention as it is
 * described in the Knowtator documentation) can be thought of as a frame. It represents the semantic type of an annotation. Examples of class
 * mentions include, but are not limited to, things such as entities (protein, cell type, disease, etc.) or more complex relations (e.g. interaction,
 * transport, regulation, etc.). A class mention can have attributes. These attributes are represented as slot mentions (as a frame can have slots).
 * The current structure uses two types of slot mentions. Complex slot mentions are slots that have other class mentions as their fillers, while
 * non-complex slot mentions are filled by object, which are typically just <code>Strings</code>.
 * 
 * <p>
 * To illustrate the mention structure described here, let us use as an example the protein transport frame (shown below) and the example sentence:<br>
 * Src relocated the KDEL receptor from the Golgi apparatus to the endoplasmic reticulum. (PMID: 12975382)
 * 
 * <pre>
 *   protein transport
 *   - transported entity: The protein being transported
 *   - transporter: The protein doing the transporting
 *   - source: The cellular component where the transport event begins
 *   - destination: The cellular component where the transport event ends
 * </pre>
 * 
 * <p>
 * The mention of protein transport in the example sentence above can be represented using the following procedure:
 * <ol>
 * <li>Create an annotation for the text ``Src." Link this CCPTextAnnotation to a CCPClassMention of type protein. Add to the CCPClassMention a
 * CCPNonComplexSlotMention of type Entrez gene ID with a single slot value of ``6714."</li>
 * <li>Create an annotation for ``KDEL receptor" with a protein class mention containing an Entrez gene ID slot filled with ``10945"</li>
 * <li> Create an annotation for ``Golgi apparatus" with a class mention of type Golgi Apparatus.</li>
 * <li> Create an annotation for ``endoplasmic reticulum" with a class mention of type Endoplasmic Reticulum.</li>
 * <li> Create the protein transport annotation. This annotation will have four CCPComplexSlotMentions, one for each slot: transported entity,
 * transporter, source, and destination. The fillers for the four complex slot mentions will be the class mentions created earlier.</li>
 * </ol>
 * 
 * <p>
 * The generated protein transport class mention structure for this example is shown below.
 * 
 * <pre>
 *   class mention, name=&quot;protein transport&quot;
 *   - complex slot mention, name=&quot;transported entity&quot;
 *   - class mention, name=\textit{protein} ``KDEL receptor&quot;
 *   - non-complex slot mention, name=\textit{Entrez gene ID}, value=``6714&quot;
 *   - complex slot mention, name=\textit{transporter}
 *   - class mention, name=\textit{protein} ``Src&quot;
 *   - non-complex slot mention, name=\textit{Entrez gene ID}, value=``10945&quot;
 *   - complex slot mention, name=\textit{source}
 *   - class mention, name=\textit{Golgi Apparatus} ``Golgi apparatus&quot;
 *   - complex slot mention, name=\textit{destination}
 *   - class mention, name=\textit{Endoplasmic Reticulum} ``endoplasmic reticulum&quot;
 * </pre>
 * 
 * <p>
 * The CCPClassMention is the root of a flexible class structure that can store virtually any frame-based representation of a particular class. Common
 * class mention types include, but are not limited to, such things as entities (protein, cell type, cell line, disease, tissue, etc.) and frames
 * (interaction, transport, regulation, etc.).
 * <p>
 * A class mention optionally has slot mentions which represent attributes of that class. There are two types of slot mentions, complex and
 * non-complex. The difference between complex and non-complex slot mentions is simply the type of filler (or slot value) for each. Complex slot
 * mentions are filled with a class mention, whereas non-complex slot mentions are filled by simple Strings.
 * <p>
 * Just as CCPTextAnnotations are linked to a CCPClassMention, it is sometimes useful to be able to follow a CCPClassMention back to its corresponding
 * CCPTextAnnotation, therefore, this FSArray contains links to the CCPTextAnotation(s) for this class. [NOTE: The use of an array is probably not
 * needed here as there is typically only one occupant in the FSArray. This may be addressed in a future release.]
 * 
 * @author William A Baumgartner, Jr.
 * 
 */
/*
 * Changes: 04/30/06 - wab - added getSingleLineRepresentation() 06/07/06 - wab - added equals() - this should be further updated in the future.
 */

public class ClassMention extends Mention {
    private List<SlotMention> slotMentions;

    private List<ComplexSlotMention> complexSlotMentions;

    private List<TextAnnotation> textAnnotations;

    @Deprecated
    public ClassMention() {
        super();
        // initialize the mention collections
        slotMentions = new ArrayList<SlotMention>();
        complexSlotMentions = new ArrayList<ComplexSlotMention>();
        textAnnotations = new ArrayList<TextAnnotation>();

    }

    public ClassMention(String mentionName) {
        super(mentionName);
        // initialize the mention collections
        slotMentions = new ArrayList<SlotMention>();
        complexSlotMentions = new ArrayList<ComplexSlotMention>();
        textAnnotations = new ArrayList<TextAnnotation>();

    }

    public List<TextAnnotation> getTextAnnotations() {
        return textAnnotations;
    }

    public void setTextAnnotation(List<TextAnnotation> textAnnotations) {
        this.textAnnotations = textAnnotations;
    }

    public void addTextAnnotation(TextAnnotation textAnnotation) {
        textAnnotations.add(textAnnotation);
    }

    public List<ComplexSlotMention> getComplexSlotMentions() {
        return complexSlotMentions;
    }

    public void setComplexSlotMentions(List<ComplexSlotMention> complexSlotMentions) {
        this.complexSlotMentions = complexSlotMentions;
    }

    public List<SlotMention> getSlotMentions() {
        return slotMentions;
    }

    public void setSlotMentions(List<SlotMention> slotMentions) {
        this.slotMentions = slotMentions;
    }

    public void addComplexSlotMention(ComplexSlotMention complexSlotMention) {
        this.complexSlotMentions.add(complexSlotMention);
    }

    public void addSlotMention(SlotMention slotMention) {
        this.slotMentions.add(slotMention);
    }

    /**
     * Returns the unique names of all slotmentions
     * 
     * @return
     */
    public List<String> getSlotMentionNames() {
        List<String> slotMentionNames = new ArrayList<String>();

        for (SlotMention sm : this.slotMentions) {
            String name = sm.getMentionName();
            if (!slotMentionNames.contains(name)) {
                slotMentionNames.add(name);
            }
        }

        return slotMentionNames;
    }

    @Deprecated
    public SlotMention getSlotMentionByName(String slotMentionName) {
        for (SlotMention sm : this.getSlotMentions()) {
            if (sm.getMentionName().equalsIgnoreCase(slotMentionName)) {
                return sm;
            }
        }
        /* if we didn't find a slot by that name, create one and return it */
        SlotMention sm = new SlotMention(slotMentionName);
        this.addSlotMention(sm);
        return sm;
    }

    /**
     * Return all slot mentions for a given name. If there are no slot mentions for a given name, null is returned.
     * 
     * @param slotMentionName
     * @return
     */
    public List<SlotMention> getSlotMentionsByName(String slotMentionName) {
        List<SlotMention> slotMentions = new ArrayList<SlotMention>();
        for (SlotMention sm : this.getSlotMentions()) {
            if (sm.getMentionName().equalsIgnoreCase(slotMentionName)) {
                slotMentions.add(sm);
            }
        }
        if (slotMentions.size() > 0) {
            return slotMentions;
        } else {
            return null;
        }
    }

    @Deprecated
    public ComplexSlotMention getComplexSlotMentionByName(String complexSlotMentionName) {
        for (ComplexSlotMention csm : this.getComplexSlotMentions()) {
            if (csm.getMentionName().equalsIgnoreCase(complexSlotMentionName)) {
                return csm;
            }
        }
        /* if we didn't find a slot by that name, create one and return it. */
        ComplexSlotMention csm = new ComplexSlotMention(complexSlotMentionName);
        this.addComplexSlotMention(csm);
        return csm;
    }

    /**
     * Return all complex slot mentions for a given name. If there are no complex slot mentions for a given name, null is returned.
     * 
     * @param complexSlotMentionName
     * @return
     */
    public List<ComplexSlotMention> getComplexSlotMentionsByName(String complexSlotMentionName) {
        List<ComplexSlotMention> csmList = new ArrayList<ComplexSlotMention>();
        for (ComplexSlotMention csm : this.getComplexSlotMentions()) {
            if (csm.getMentionName().equalsIgnoreCase(complexSlotMentionName)) {
                csmList.add(csm);
            }
        }
        if (csmList.size() > 0) {
            return csmList;
        } else {
            return null;
        }
        // /* if we didn't find a slot by that name, create one and return it. */
        // ComplexSlotMention csm = new ComplexSlotMention(complexSlotMentionName);
        // this.addComplexSlotMention(csm);
        // return csm;
    }

    /**
     * Return the first slot mention
     * 
     * @return
     */
    public SlotMention getFirstSlotMention() {
        for (SlotMention sm : this.getSlotMentions()) {
            return sm;
        }
        return null;
    }

    /**
     * outputs a single line representation of this class mention. Slots are alphabetized before output so that they are always in the same order
     * 
     * @return
     */
    public String getSingleLineRepresentation() {
        TextAnnotation ta = getTextAnnotations().get(0);
        String repStr = " [" + getMentionName() + "]" + ta.getSingleLineRepresentation(true, false) + "(";

        Collections.sort(getComplexSlotMentions(), new MentionSortComparator());
        Collections.sort(getSlotMentions(), new MentionSortComparator());

        for (ComplexSlotMention csm : getComplexSlotMentions()) {
            repStr += csm.getSingleLineRepresentation();
        }
        for (SlotMention sm : getSlotMentions()) {
            repStr += sm.getSingleLineRepresentation();
        }

        repStr += ")";
        return repStr;
    }

    /**
     * similar to getSingleLineRepresentation, however this is a document-level representation, so no meta data are included (span info, covered text,
     * etc.)
     * 
     * @return
     */
    public String getDocumentLevelSingleLineRepresentation() {
        TextAnnotation ta = getTextAnnotations().get(0);
        String repStr = " [" + getMentionName() + "]" + ta.getDocumentLevelSingleLineRepresentation(false) + "(";

        Collections.sort(getComplexSlotMentions(), new MentionDocumentLevelSortComparator());
        Collections.sort(getSlotMentions(), new MentionDocumentLevelSortComparator());

        for (ComplexSlotMention csm : getComplexSlotMentions()) {
            repStr += csm.getDocumentLevelSingleLineRepresentation();
        }
        for (SlotMention sm : getSlotMentions()) {
            repStr += sm.getDocumentLevelSingleLineRepresentation();
        }

        repStr += ")";
        return repStr;
    }

    public static void printMention(ClassMention cm, PrintStream ps, int indentLevel) {
        String indentSpace = "-";
        for (int i = 0; i < indentLevel * 4; i++) {
            indentSpace += " ";
        }
        if (cm != null) {
            String annotationString = "";
            String spanStr = "";
            if (cm.getTextAnnotations().size() > 0) {
                annotationString = cm.getTextAnnotations().get(0).getCoveredText();
                spanStr = cm.getTextAnnotations().get(0).getAggregateSpan().toString();
            }
            
            
            ps.println(indentSpace + "CLASS MENTION: " + cm.getMentionName() + " \"" + annotationString + "\"\t" + spanStr);
            indentLevel++;
            for (SlotMention sm : cm.getSlotMentions()) {
                SlotMention.printMention(sm, ps, indentLevel);
            }
            for (ComplexSlotMention csm : cm.getComplexSlotMentions()) {
                ComplexSlotMention.printMention(csm, ps, indentLevel);
            }

        } else {
            ps.println(indentSpace + "CLASS MENTION: null");
        }

    }

    public String getHashKey() {

        // String key = this.getMentionName();
        // for (ComplexSlotMention csm : this.getComplexSlotMentions()) {
        // key += (" " + csm.getHashKey());
        // }
        // for (SlotMention sm : this.getSlotMentions()) {
        // key += (" " + sm.getHashKey());
        // }
        // return key;

        String hashKey = "";
        try {
            hashKey = textAnnotations.get(0).getHashKey();
        } catch (Exception e) {
            System.err
                    .println("ClassMention is missing referential TextAnnotation, therefore proper hashkey cannot be produced... ClassMention: ");
            printMention(this, System.out, 0);
            e.printStackTrace();
        }

        return hashKey;
    }

    /**
     * The default compareTo uses the IdenticalClassMentionComparator()
     */
    public int compareTo(Object o) {
        if (o instanceof ClassMention) {
            ClassMention cmToCompare = (ClassMention) o;
            IdenticalClassMentionComparator icmc = new IdenticalClassMentionComparator();
            return icmc.compare(this, cmToCompare);
        } else {
            System.err.println("Unexpected object when comparing to ClassMention: object = " + o.getClass().getName());
            return -1;
        }

    }

    /**
     * The default equals() method uses the IdenticalClassMentionComparator.
     */
    @Override
    public boolean equals(Object classMentionToEquate) {
        if (!(classMentionToEquate instanceof ClassMention)) {
            throw new ClassCastException("A ClassMention object expected.");
        } else {
            ClassMention cm = (ClassMention) classMentionToEquate;

            IdenticalClassMentionComparator icmc = new IdenticalClassMentionComparator();

            if (icmc.compare(this, cm) == 0) {
                return true;
            } else {
                return false;
            }
        }
    }

    // /**
    // * Check for equality among two class mentions, however this method provides an option for checking the linked TextAnnotation. If true, then the
    // * equals() method is used. If false, the class mention name and slots are compared, however the text annotations linked to the class mentions
    // * being compared are assumed to be equal. This flag enables the recursive comparison of two text annotations by avoiding an infinite loop where
    // * the text annotations are compared, then the class mentions are compared, and then the text annotations are compared again, etc.
    // *
    // * @param cm
    // * @param checkTextAnnotations
    // * @return
    // */
    // public boolean equals(ClassMention cm, boolean compareTextAnnotations) {
    // if (compareTextAnnotations) {
    // return this.equals(cm);
    // } else {
    // if (cm.getMentionName().equals(this.getMentionName())) {
    // boolean slotMentionsMatch = compareSlotMentions(cm.getSlotMentions());
    // boolean complexSlotMentionsMatch = compareComplexSlotMentions(cm.getComplexSlotMentions());
    // return slotMentionsMatch && complexSlotMentionsMatch;
    // } else {
    // return false;
    // }
    // }
    // }

    // public int compareTo(Object o) {
    // if (o instanceof ClassMention) {
    // ClassMention compareCM = (ClassMention) o;
    // return getSingleLineRepresentation().compareTo(compareCM.getSingleLineRepresentation());
    // } else {
    // System.err.println("Unexpected object when comparing to ClassMention: object = " + o.getClass().getName());
    // return -1;
    // }
    //
    // }
    //
    // /**
    // * NOTE: ClassMentions are currently considered equivalent if their mention names are identical. In the future, slots should be checked as well.
    // */
    // @Override
    // public boolean equals(Object classMentionToEquate) {
    // if (!(classMentionToEquate instanceof ClassMention)) {
    // throw new ClassCastException("A ClassMention object expected.");
    // } else {
    // ClassMention cm = (ClassMention) classMentionToEquate;
    //
    // if (cm.getMentionName().equals(this.getMentionName())) {
    // /*
    // * grab the text annotation that corresponds to this class mention and see if it is equal to the text annotation associated with the
    // * input class mention
    // */
    // boolean textAnnotationsMatch = compareTextAnnotations(cm.getTextAnnotations());
    // boolean slotMentionsMatch = compareSlotMentions(cm.getSlotMentions());
    // boolean complexSlotMentionsMatch = compareComplexSlotMentions(cm.getComplexSlotMentions());
    // return textAnnotationsMatch & slotMentionsMatch & complexSlotMentionsMatch;
    // } else {
    // return false;
    // }
    // }
    // }
    //
    // /**
    // * Check for equality among two class mentions, however this method provides an option for checking the linked TextAnnotation. If true, then the
    // * equals() method is used. If false, the class mention name and slots are compared, however the text annotations linked to the
    // * class mentions being compared are assumed to be equal. This flag enables the recursive comparison of two text annotations by avoiding an
    // * infinite loop where the text annotations are compared, then the class mentions are compared, and then the text annotations are compared
    // again,
    // * etc.
    // *
    // * @param cm
    // * @param checkTextAnnotations
    // * @return
    // */
    // public boolean equals(ClassMention cm, boolean compareTextAnnotations) {
    // if (compareTextAnnotations) {
    // return this.equals(cm);
    // } else {
    // if (cm.getMentionName().equals(this.getMentionName())) {
    // boolean slotMentionsMatch = compareSlotMentions(cm.getSlotMentions());
    // boolean complexSlotMentionsMatch = compareComplexSlotMentions(cm.getComplexSlotMentions());
    // return slotMentionsMatch && complexSlotMentionsMatch;
    // } else {
    // return false;
    // }
    // }
    // }
    //    
    // /**
    // * This method enables the user to compare class mentions/annotations to a given depth.<br>
    // * Depth &lt;0: compare at all depths (i.e. simply use the equals() method)
    // * Depth 0: Annotation matches, plus the top level class mention name
    // * Depth 1: Annotation matches, plus the top level class mention name, plus the slot values of that class mention, plus complex slot mention
    // names?
    // * Depth 2: Class mention names in complex slot mentions match
    // * Depth 3: Slots of class mentions in complex slot mentions match
    // * Depth 4: Repeat step at Depth #2
    // * @param cm
    // * @param compareTextAnnotations
    // * @param maxDepth
    // * @param currentDepth
    // * @return
    // */
    // public boolean equals(ClassMention cm, boolean compareTextAnnotations, int maxDepth, int currentDepth) {
    //        
    // }

    // /*
    // * This method compares the linked TextAnnotation objects with those of another ClassMention. We assume, however, that there will be only one
    // * linked TextAnnotation. This method does not deal with other cases, as they are not known to exist.
    // */
    // private boolean compareTextAnnotations(List<TextAnnotation> taListToCompare) {
    // if (this.getTextAnnotations().size() != taListToCompare.size()) {
    // return false;
    // } else if (this.getTextAnnotations().size() != 1) {
    // throw new UnsupportedOperationException(
    // "Comparison of class mentions with multiple text annotations is not supported at this time. # linked text annotations: " +
    // this.getTextAnnotations().size() + ", " + taListToCompare.size() + " -- " + this.getSingleLineRepresentation());
    // } else {
    // TextAnnotation ta = this.getTextAnnotations().get(0);
    // TextAnnotation taToCompare = taListToCompare.get(0);
    // /* check the text annotation, but do not check the class mentions again (hence the "false") */
    // return ta.equals(taToCompare, false);
    // }
    // }
    //
    // /*
    // * This method compares two lists of slot mentions by iterating through them. A quick check of the number of slot mentions in each list is made
    // at
    // * first to see if the individual comparisons can be avoided.
    // */
    // private boolean compareSlotMentions(List<SlotMention> smList) {
    // if (this.getSlotMentions().size() != smList.size()) {
    // /* A quick check of the count of slot mentions */
    // return false;
    // } else {
    // /*
    // * iterate through each slot mention and see if it has a match in the other list. We must iterate because it is possible that there could
    // * be two slot mentions with identical names. This is not ideal, but it is possible
    // */
    // for (SlotMention sm : this.getSlotMentions()) {
    // boolean slotMentionHasAMatch = false;
    // for (SlotMention smToCompare : smList) {
    // if (sm.equals(smToCompare)) {
    // slotMentionHasAMatch = true;
    // }
    // }
    // if (!slotMentionHasAMatch) {
    // return false;
    // }
    // }
    // /* if we have made it this far, then all slot mentions have a match */
    // return true;
    // }
    // }
    //
    // /* This method compares two lists of complex slot mentions by iterating through them. */
    // private boolean compareComplexSlotMentions(List<ComplexSlotMention> csmList) {
    // if (this.getComplexSlotMentions().size() != csmList.size()) {
    // /* a quick check of the count of the complex slot mentions */
    // return false;
    // } else {
    // /* iterate through each CSM and see if it has a match */
    // for (ComplexSlotMention csm : this.getComplexSlotMentions()) {
    // boolean csmHashAMatch = false;
    // for (ComplexSlotMention csmToCompare : csmList) {
    // if (csm.equals(csmToCompare)) {
    // csmHashAMatch = true;
    // }
    // }
    // if (!csmHashAMatch) {
    // return false;
    // }
    // }
    // /* if we have made it this far, then all complex slot mentions have a match */
    // return true;
    // }
    //        
    // }

}
