# Supplementary material for: An open-source framework for large-scale, flexible evaluation of biomedical text mining systems
Source: J Biomed Discov Collab. 2008 Jan 29;3:1. doi: 10.1186/1747-5333-3-1 (PMC2276192; doi:10.1186/1747-5333-3-1)
Supplement: Additional file 1 — Evaluation platform source code. The additional file contains the software evaluation framework discussed in this paper. The most current release can be downloaded from SourceForge.net [1]. See the accompanying README file for instructions on installation and use. Also included in the distribution is a collection of UIMA wrappers for some commonly used BioNLP tools and annotated corpora. [file 1747-5333-3-1-S1.zip › bionlp_uima_repository-1.0.1/src/edu/uchsc/ccp/util/nlp/mention/ClassMentionTypes.java]

package edu.uchsc.ccp.util.nlp.mention;

/**
 * This interface contains some common class mention types.
 * 
 * @author William A Baumgartner, Jr.
 * 
 */
public interface ClassMentionTypes {

    /** ClassMention Identifier - if this changes, Annotation DB must be adjusted accordingly */
    public static final String CLASS_MENTION_TYPE = "class mention";

    /** for Olga's concept recognizers */
    public final static String ORGAN = "organ";

    public final static String DISEASE = "disease";

    /** Document level Class Mentions */
    public final static String HTML_PARAGRAPH = "html paragraph";

    public final static String HTML_PARAGRAPH_START = "paragraph start";

    public final static String HTML_PARAGRAPH_END = "paragraph end";

    public final static String HTML_PARAGRAPH_TAG = "paragraph tag";

    public final static String DOCUMENT_TITLE = "title";

    public final static String DOCUMENT_SECTION_HEADING = "section heading";

    public final static String DOCUMENT_SUBSECTION_HEADING = "subsection heading";

    public final static String DOCUMENT_TABLE_LEGEND = "table caption";

    public final static String DOCUMENT_FIGURE_LEGEND = "figure caption";

    /** Syntactic Class Mentions */
    public static final String TOKEN = "token";

    public static final String PHRASE = "phrase";

    public static final String CLAUSE = "clause";

    public static final String SENTENCE = "sentence";

    // public static final String DOCUMENTSECTION = "documentSection";

    // public static final String TYPED_DEPENDENCY = "typedDependency";

    /** Semantic predicates */
    public static final String EXPRESSION = "expression";

    /** Semantic Class Mentions */
    public static final String PROTEIN = "protein";

    public static final String GENE = "gene";

    public static final String CELL_TYPE = "cell";

    public static final String PDG_ACTION = "action";

    public static final String TRANSPORT_GATED = "gated transport";

    public static final String GENE_OR_GENE_PRODUCT = "gene or gene product";

    public static final String MACROMOLECULE = "macromolecule";

    public static final String NUCLEIC_ACID = "nucleic acid";

    /* created originally for Bio1 corpus */
    public static final String CELL_LINE = "cell line";

    public static final String VIRUS = "virus";

    public static final String TISSUE = "tissue";

    public static final String SUBCELLULAR_LOCATION = "subcellular location";

    public static final String ORGANISM = "organism";

    public static final String DNA = "DNA";

    public static final String RNA = "RNA";

    /* created originally for iProLink corpus */
    public static final String PROTEIN_ACRONYM = "acronym";

    public static final String PROTEIN_COMPOUND = "compound protein";

    public static final String PROTEIN_LONG_FORM = "long form protein";

    /* for BioEI corpus */
    public static final String GENE_GENERIC = "generic gene";

    /** For Penn Bio Tagger */
    public static final String MALIGNANCY = "malignancy";

    public static final String VARIATION_EVENT = "variation-event";

    public static final String VARIATION_TYPE = "variation-type";

    /** For GENIA tagger */
    public static final String GENIA_other_artificial_source = "GENIA other artificial source";

    public static final String PROTEIN_COMPLEX = "protein complex";

    public static final String GENIA_other_organic_compound = "GENIA other organic compound";

    public static final String GENIA_RNA_substructure = "RNA substructure";

    public static final String GENIA_protein_substructure = "protein substructure";

    public static final String GENIA_carbohydrate = "carbohydrate";

    public static final String GENIA_nucleotide = "nucleotide";

    public static final String GENIA_peptide = "peptide";

    public static final String GENIA_multi_cell = "multi cell";

    public static final String GENIA_lipid = "lipid";

    public static final String GENIA_atom = "atom";

    public static final String GENIA_RNA_NA = "GENIA RNA N/A";

    public static final String GENIA_body_part = "body part";

    public static final String GENIA_polynucleotide = "polynucleotide";

    public static final String GENIA_inorganic = "inorganic";

    public static final String GENIA_protein_domain_or_region = "protein domain or region";

    public static final String GENIA_DNA_domain_or_region = "DNA domain or region";

    public static final String GENIA_DNA_substructure = "DNA substructure";

    public static final String GENIA_protein_family_or_group = "protein family or group";

    public static final String GENIA_cell_component = "cell component";

    public static final String GENIA_RNA_domain_or_region = "RNA domain or region";

    public static final String GENIA_other_name = "GENIA other name";

    public static final String GENIA_DNA_NA = "GENIA DNA N/A";

    public static final String GENIA_protein_NA = "GENIA protein N/A";

    public static final String GENIA_protein_subunit = "protein subunit";

    public static final String GENIA_RNA_family_or_group = "RNA family or group";

    public static final String GENIA_DNA_family_or_group = "DNA family or group";

    public static final String GENIA_mono_cell = "mono cell";

    /** for Mutation project */
    public static final String MUTATION_EVENT = "mutation event";

    public static final String SUBSTITUTION = "substitution";

    public static final String DELETION = "deletion";

    public static final String INSERTION = "insertion";

    public static final String BIOLOGICAL_SEQUENCE = "biological sequence";

    public static final String POLYPEPTIDE_SEQUENCE = "polypeptide sequence";

    public static final String BIOLOGICAL_SEQUENCE_POSITION = "biological sequence position";

    public static final String BIOLOGICAL_SEQUENCE_ELEMENT = "biological sequence element";

    public static final String AMINO_ACID = "amino acid";

    public static final String ALANINE = "Alanine, Ala, A";

    public static final String GLYCINE = "Glycine, Gly, G";

    public static final String VALINE = "Valine, Val, V";

    public static final String LEUCINE = "Leucine, Leu, L";

    public static final String ISOLEUCINE = "Isoleucine, Ile, I";

    public static final String METHIONINE = "Methionine, Met, M";

    public static final String PHENYLALANINE = "Phenylalanine, Phe, F";

    public static final String TYROSINE = "Tyrosine, Tyr, Y";

    public static final String TRYPTOPHAN = "Tryptophan, Trp, W";

    public static final String SERINE = "Serine, Ser, S";

    public static final String PROLINE = "Proline, Pro, P";

    public static final String THREONINE = "Threonine, Thr, T";

    public static final String CYSTEINE = "Cysteine, Cys, C";

    public static final String ASPARAGINE = "Asparagine, Asn, N";

    public static final String GLUTAMINE = "Glutamine, Gln, Q";

    public static final String LYSINE = "Lysine, Lys, K";

    public static final String HISTIDINE = "Histidine, His, H";

    public static final String ARGININE = "Arginine, Arg, R";

    public static final String ASPARTATE = "Aspartate, Asp, D";

    public static final String GLUTAMATE = "Glutamate, Glu, E";

    public static final String BIOLOGICAL_SUBSEQUENCE = "biological subsequence";

    public static final String POLYPEPTIDE_SUBSEQUENCE = "polypeptide subsequence";

    /** For Nominalization project */
    public static final String NOMINALIZATION = "nominalization";

    public static final String NOMINALIZATION_PHOSPHORYLATION = "Phosphorylation";

    public static final String NOMINALIZATION_MUTATION = "Mutation";

    public static final String NOMINALIZATION_FUNCTION = "Function";

    public static final String NOMINALIZATION_RESPONSE = "Response";

    public static final String NOMINALIZATION_REGULATION = "Regulation";

    public static final String NOMINALIZATION_DEVELOPMENT = "Development";

    public static final String NOMINALIZATION_GROWTH = "Growth";

    public static final String NOMINALIZATION_TRANSCRIPTION = "Transcription";

    public static final String NOMINALIZATION_ACTIVATION = "Activation";

    public static final String NOMINALIZATION_INTERACTION = "Interaction";

    public static final String NOMINALIZATION_EXPRESSION = "Expression";

    public static final String NOMINALIZATION_INHIBITION = "Inhibition";

    /** For MedLEE */
    public static final String UNDEFINED = "undefined";

    public static final String DOCUMENT_SECTION = "section";

    public static final String DOCUMENT_SUBSECTION = "subsection";

    /** For Species Classification */
    public static final String TAXON = "taxon";

}
