# Supplementary material for: An open-source framework for large-scale, flexible evaluation of biomedical text mining systems
Source: J Biomed Discov Collab. 2008 Jan 29;3:1. doi: 10.1186/1747-5333-3-1 (PMC2276192; doi:10.1186/1747-5333-3-1)
Supplement: Additional file 1 — Evaluation platform source code. The additional file contains the software evaluation framework discussed in this paper. The most current release can be downloaded from SourceForge.net [1]. See the accompanying README file for instructions on installation and use. Also included in the distribution is a collection of UIMA wrappers for some commonly used BioNLP tools and annotated corpora. [file 1747-5333-3-1-S1.zip › bionlp_uima_repository-1.0.1/src/edu/uchsc/ccp/util/nlp/mention/SlotMention.java]

package edu.uchsc.ccp.util.nlp.mention;

import java.io.PrintStream;
import java.util.ArrayList;
import java.util.List;

import edu.uchsc.ccp.util.nlp.annotation.comparison.SpanComparator;
import edu.uchsc.ccp.util.nlp.mention.comparison.IdenticalSlotMentionComparator;
import edu.uchsc.ccp.util.nlp.mention.comparison.SlotMentionComparator;

/**
 * The slot mention has slot values which are constrained to be <code>Objects</code>, but are typically filled with <code>Strings</code>. An
 * example of a non-complex slot mention would be the Entrez_Gene_ID slot for a gene class mention that might be filled with the <code>String</code>
 * "12345".
 * 
 * @author William A Baumgartner, Jr.
 * 
 */
public class SlotMention extends Mention {

    private List<Object> slotValues;

    @Deprecated
    public SlotMention() {
        super();
        slotValues = new ArrayList<Object>();
    }

    public SlotMention(String mentionName) {
        super(mentionName);
        slotValues = new ArrayList<Object>();
    }

    /**
     * Get the slot values
     * 
     * @return
     */
    public List<Object> getSlotValues() {
        return slotValues;
    }

    /**
     * Set the slot values
     * 
     * @param slotValues
     */
    public void setSlotValues(List<Object> slotValues) {
        this.slotValues = slotValues;
    }

    /**
     * Return the first slot value
     * 
     * @return
     */
    public Object getFirstSlotValue() {
        if (slotValues.size() > 0) {
            return slotValues.get(0);
        } else {
            return null;
        }
    }

    /**
     * Set the first slot value. If there is already a slotValue(s) in the list, then reset the value, else add a slotValue.
     * 
     * @param slotValue
     */
    public void setFirstSlotValue(Object slotValue) {
        /*
         * If there is already a slotValue(s) in the list, then reset the value, else add a slotValue
         */
        if (slotValues.size() > 0) {
            slotValues.set(0, slotValue);
        } else {
            addSlotValue(slotValue);
        }
    }

    /**
     * Add a slot value to this slot mention
     * 
     * @param slotValue
     */
    public void addSlotValue(Object slotValue) {
        this.slotValues.add(slotValue);
    }

    /**
     * Return a string representation of this SlotMention in a single line.<br>
     * Representation: " [mentionName]:value1:value2:value3..."
     * 
     * @return
     */
    @Override
    public String getSingleLineRepresentation() {
        String repStr = " [" + getMentionName() + "]:";

        for (Object object : getSlotValues()) {
            repStr += object.toString() + ":";
        }
        repStr = repStr.substring(0, repStr.length() - 1);
        return repStr;
    }

    public String getDocumentLevelSingleLineRepresentation() {
        String repStr = " [" + getMentionName() + "]:";

        for (Object object : getSlotValues()) {
            repStr += object.toString() + ":";
        }
        repStr = repStr.substring(0, repStr.length() - 1);
        return repStr;
    }

    /**
     * Output a description of this slot mention
     * 
     * @param sm
     * @param ps
     * @param indentLevel -
     *            controls the size of the indent from the left
     */
    public static void printMention(SlotMention sm, PrintStream ps, int indentLevel) {
        String indentSpace = "-";
        for (int i = 0; i < indentLevel * 4; i++) {
            indentSpace += " ";
        }
        ps.print(indentSpace + "SLOT MENTION: " + sm.getMentionName() + " with SLOT VALUE(s): ");
        for (Object value : sm.getSlotValues()) {
            ps.print(value + "  ");
        }
        ps.println();
    }

    /**
     * 
     * @return
     */
    @Deprecated
    public String getHashKey() {
        String key = this.getMentionName();
        for (Object obj : slotValues) {
            key += (" " + obj);
        }
        return key;
    }

    /**
     * Compares two slot mentions by comparing their single line representations. By default we use the IdenticalSlotMentionComparator
     */
    public int compareTo(Object o) {
        if (o instanceof SlotMention) {
            SlotMention smToCompare = (SlotMention) o;
            IdenticalSlotMentionComparator ismc = new IdenticalSlotMentionComparator();
            return ismc.compare(this, smToCompare);
            // return getSingleLineRepresentation().compareTo(compareSM.getSingleLineRepresentation());
        } else {
            System.err.println("Unexpected object when comparing to SlotMention: object = " + o.getClass().getName());
            return -1;
        }
    }

    /**
     * Two slot mentions are equal if their slot mention name is equal, and their slot values are equal
     */
    @Override
    public boolean equals(Object obj) {
        if (obj instanceof SlotMention) {
            SlotMention sm = (SlotMention) obj;
            /* There will be no text annotations linked to a slot mention, so null is inserted in place of a SpanComparator */
            return this.equals(sm, new IdenticalSlotMentionComparator(), null, -1, 0);
        } else {
            System.err.println("Cannot directly compare a SlotMention to " + obj.getClass().getName());
            return false;
        }
    }

    public boolean equals(SlotMention smToCompare, SlotMentionComparator slotMentionComparator, SpanComparator spanComparator,
            int maximumComparisonDepth, int depth) {
        if (slotMentionComparator.compare(this, smToCompare, spanComparator, maximumComparisonDepth, depth) == 0) {
            return true;
        } else {
            return false;
        }
    }

    // @Override
    // /** Two slot mentions are equal if their slot mention name is equal, and their slot values are equal */
    // public boolean equals(Object obj) {
    // if (obj instanceof SlotMention) {
    // SlotMention sm = (SlotMention) obj;
    // if (this.getSlotValues().size() == sm.getSlotValues().size()) {
    // /* quick check to make sure each slot mention has the same number of slot values */
    // if (this.getMentionName().toLowerCase().equals(sm.getMentionName().toLowerCase())) {
    // for (Object slotValue : this.getSlotValues()) {
    // boolean objectHasMatch = false;
    // for (Object svToCompare : sm.getSlotValues()) {
    // if (slotValue.equals(svToCompare)) {
    // objectHasMatch = true;
    // }
    // }
    // if (!objectHasMatch) {
    // return false;
    // }
    // }
    // /* if we get to this point, then all slot values have a match, so return true */
    // return true;
    // } else {
    // /* the sm's have different mention names */
    // return false;
    // }
    // } else {
    // /* the sm's have unequal number of slot values */
    // return false;
    // }
    // } else {
    // System.err.println("Cannot directly compare a SlotMention to " + obj.getClass().getName());
    // return false;
    // }
    // }

    @Override
    public int hashCode() {
        return getSingleLineRepresentation().hashCode();
    }

}
