# Supplementary material for: An open-source framework for large-scale, flexible evaluation of biomedical text mining systems
Source: J Biomed Discov Collab. 2008 Jan 29;3:1. doi: 10.1186/1747-5333-3-1 (PMC2276192; doi:10.1186/1747-5333-3-1)
Supplement: Additional file 1 — Evaluation platform source code. The additional file contains the software evaluation framework discussed in this paper. The most current release can be downloaded from SourceForge.net [1]. See the accompanying README file for instructions on installation and use. Also included in the distribution is a collection of UIMA wrappers for some commonly used BioNLP tools and annotated corpora. [file 1747-5333-3-1-S1.zip › bionlp_uima_repository-1.0.1/src/edu/uchsc/ccp/util/nlp/mention/SlotMentionTypes.java]

package edu.uchsc.ccp.util.nlp.mention;

/**
 * Some common slot mention types.
 * 
 * @author William A Baumgartner, Jr.
 * 
 */
public interface SlotMentionTypes {
    /** SlotMention Identifier - if this changes, Annotation DB must be adjusted accordingly */
    public static final String SLOT_MENTION_TYPE = "slot mention";

    // public static final String SLOT_VALUE_TYPE = "slot value";

    /** Document-level Slot Mentions */
    public static final String PROCESSED_TEXT_SLOT = "processed text";

    /** Syntactic Slot Mentions */
    public static final String TOKEN_PARTOFSPEECH = "partOfSpeech";

    public static final String TOKEN_LEMMA = "lemma";

    public static final String TOKEN_STEM = "stem";

    public static final String TOKEN_NUMBER = "tokenNumber";

    public static final String TOKEN_IS_ANAPHOR_FOR = "isAnaphorFor";

    public static final String TOKEN_TYPED_DEPENDENCY = "typedDependency";

    // public static final String TYPEDEPENDENCY_GOVERNOR_TOKEN = "governorToken";
    // public static final String TYPEDEPENDENCY_DEPENDENT_TOKEN = "dependentToken";
    // public static final String TYPEDEPENDENCY_RELATION = "relation";

    public static final String PHRASE_TYPE = "phraseType";

    public static final String PHRASE_LEVEL = "phraseLevel";

    public static final String PHRASE_NUMBER = "phraseNumber";

    public static final String CLAUSE_TYPE = "clauseType";

    public static final String CLAUSE_LEVEL = "clauseLevel";

    public static final String CLAUSE_NUMBER = "clauseNumber";

    /** Semantic Slot Mentions */
    public static final String PROTEIN_ENTREZGENEID = "entrez_gene_id";

    public static final String EXPRESSION_LOCATION = "location";

    public static final String EXPRESSION_EXPRESSED_GENE_OR_GENE_PRODUCT = "expressed gene or gene product";

    public static final String PART_OF = "part of";

    /** for Mutation project */
    public static final String BIOLOGICAL_SEQUENCE_SEQUENCE = "sequence";

    /** Document Section and SubSection slots */
    public static final String DOCUMENT_SECTION_NAME = "section name";

    public static final String DOCUMENT_SUBSECTION_NAME = "subsection name";

    public static final String TABLE_ID = "table id";

    public static final String FIGURE_ID = "figure id";

    /** for Olga's concept recognizers */
    public static final String MESH_ID = "MeshID";

    /** for MedLEE */
    public static final String MEDLEE_ID = "MedLEE ID";

    /** For Species Classification */
    public static final String NCBI_TAX_ID = "NCBI Taxon ID";

}
