# Supplementary material for: An open-source framework for large-scale, flexible evaluation of biomedical text mining systems
Source: J Biomed Discov Collab. 2008 Jan 29;3:1. doi: 10.1186/1747-5333-3-1 (PMC2276192; doi:10.1186/1747-5333-3-1)
Supplement: Additional file 1 — Evaluation platform source code. The additional file contains the software evaluation framework discussed in this paper. The most current release can be downloaded from SourceForge.net [1]. See the accompanying README file for instructions on installation and use. Also included in the distribution is a collection of UIMA wrappers for some commonly used BioNLP tools and annotated corpora. [file 1747-5333-3-1-S1.zip › bionlp_uima_repository-1.0.1/src/edu/uchsc/ccp/util/nlp/mention/ComplexSlotMention.java]

package edu.uchsc.ccp.util.nlp.mention;

import java.io.PrintStream;
import java.util.ArrayList;
import java.util.List;

import edu.uchsc.ccp.util.nlp.annotation.TextAnnotation;

/**
 * A slot mention is deemed "complex" when its slot filler is a class mention as opposed to an Object, which is typically a String.
 * <p>
 * An example of a complex slot mention is the "transported entity" slot for the protein-transport class which would be filled with a protein class
 * mention.
 * 
 * @author William A Baumgartner, Jr.
 * 
 */
public class ComplexSlotMention extends Mention {

    private List<ClassMention> classMentions;

    @Deprecated
    public ComplexSlotMention() {
        super();
        classMentions = new ArrayList<ClassMention>();
    }

    public ComplexSlotMention(String mentionName) {
        super(mentionName);
        classMentions = new ArrayList<ClassMention>();
    }

    /**
     * Get the class mentions that fill this complex slot
     * 
     * @return
     */
    public List<ClassMention> getClassMentions() {
        return classMentions;
    }

    /**
     * Set the class mentions that fill this complex slot
     * 
     * @param classMentions
     */
    public void setClassMentions(List<ClassMention> classMentions) {
        this.classMentions = classMentions;
    }

    /**
     * Add a class mention as a slot filler for this complex slot
     * 
     * @param cm
     */
    public void addClassMention(ClassMention cm) {
        this.classMentions.add(cm);
    }

    /**
     * Return a string representation of this ComplexSlotMention in a single line.<br>
     * Representation: " [mentionName]: [single-line-rep of ta linked to class mention]"
     * 
     * @return
     */
    public String getSingleLineRepresentation() {
        String repStr = " [" + getMentionName() + "]:";
        for (ClassMention cm : getClassMentions()) {
            // repStr += cm.getSingleLineRepresentation() + ":";
            TextAnnotation ta = cm.getTextAnnotations().get(0);
            repStr += ta.getSingleLineRepresentation(true, true);
        }
        // repStr = repStr.substring(0,repStr.length()-1);
        return repStr;
    }

    public String getDocumentLevelSingleLineRepresentation() {
        String repStr = " [" + getMentionName() + "]:";
        for (ClassMention cm : getClassMentions()) {
            TextAnnotation ta = cm.getTextAnnotations().get(0);
            repStr += ta.getDocumentLevelSingleLineRepresentation(true);
        }
        return repStr;
    }

    public static void printMention(ComplexSlotMention csm, PrintStream ps, int indentLevel) {
        String indentSpace = "-";
        for (int i = 0; i < indentLevel * 4; i++) {
            indentSpace += " ";
        }
        ps.println(indentSpace + "COMPLEX SLOT MENTION: " + csm.getMentionName());
        indentLevel++;
        for (ClassMention cm : csm.getClassMentions()) {
            ClassMention.printMention(cm, ps, indentLevel);
        }
    }

    public String getHashKey() {
        String key = this.getMentionName();
        for (ClassMention cm : classMentions) {
            key += (" " + cm.getHashKey());
        }
        return key;
    }

    public int compareTo(Object o) {
        if (o instanceof ComplexSlotMention) {
            ComplexSlotMention compareCSM = (ComplexSlotMention) o;
            return getSingleLineRepresentation().compareTo(compareCSM.getSingleLineRepresentation());
        } else {
            System.err.println("Unexpected object when comparing to ComplexSlotMention: object = " + o.getClass().getName());
            return -1;
        }
    }

    @Override
    /* Two complex slot mentions are equal if they have the same mention name, and their class mentions are also equal */
    public boolean equals(Object obj) {
        if (obj instanceof ComplexSlotMention) {
            ComplexSlotMention csm = (ComplexSlotMention) obj;
            if (this.getClassMentions().size() == csm.getClassMentions().size()) {
                /* if the cms's do not have an equal number of class mentions then return false */
                if (this.getMentionName().toLowerCase().equals(csm.getMentionName().toLowerCase())) {
                    for (ClassMention cm : this.getClassMentions()) {
                        boolean cmHasMatch = false;
                        for (ClassMention cmToCompare : csm.getClassMentions()) {
                            if (cm.equals(cmToCompare)) {
                                cmHasMatch = true;
                            }
                        }
                        if (!cmHasMatch) {
                            return false;
                        }
                    }
                    /* if we get to this point, then all class mentions have a match, so return true */
                    return true;
                } else {
                    /* the csm's have different mention names */
                    return false;
                }
            } else {
                /* the csm's have an unequal number of class mentions */
                return false;
            }
        } else {
            System.err.println("Cannot directly compare a ComplexSlotMention to " + obj.getClass().getName());
            return false;
        }

    }

    @Override
    public int hashCode() {
        return this.getSingleLineRepresentation().hashCode();
    }
}
