# Supplementary material for: An open-source framework for large-scale, flexible evaluation of biomedical text mining systems
Source: J Biomed Discov Collab. 2008 Jan 29;3:1. doi: 10.1186/1747-5333-3-1 (PMC2276192; doi:10.1186/1747-5333-3-1)
Supplement: Additional file 1 — Evaluation platform source code. The additional file contains the software evaluation framework discussed in this paper. The most current release can be downloaded from SourceForge.net [1]. See the accompanying README file for instructions on installation and use. Also included in the distribution is a collection of UIMA wrappers for some commonly used BioNLP tools and annotated corpora. [file 1747-5333-3-1-S1.zip › bionlp_uima_repository-1.0.1/src/edu/uchsc/ccp/util/nlp/mention/Mention.java]

package edu.uchsc.ccp.util.nlp.mention;

/**
 * The superclass for all mentions, <code>ClassMention</code>,<code>SlotMention</code>,<code>ComplexSlotMention</code>
 * 
 * @author William A Baumgartner, Jr.
 * 
 */
public class Mention implements Comparable {

    private String mentionName;

    /**
     * 
     */
    @Deprecated
    public Mention() {
        super();
        mentionName = "";
    }

    public Mention(String mentionName) {
        super();
        this.mentionName = mentionName;
    }

    public String getMentionName() {
        return mentionName;
    }

    @Deprecated
    public void setMentionName(String mentionName) {
        this.mentionName = mentionName;
    }

    public String getSingleLineRepresentation() {
        throw new UnsupportedOperationException("getSingleLineRepresenation() must be implemented by subclasses of the Mention class.");
    }

    public String getDocumentLevelSingleLineRepresentation() {
        throw new UnsupportedOperationException(
                "getDocumentLevelSingleLineRepresenation() must be implemented by subclasses of the Mention class.");
    }

    /**
     * Must be implemented by subclasses of Mention
     * 
     * @param o
     * @return
     */
    public int compareTo(Object o) {
        throw new UnsupportedOperationException("compareTo() must be implemented by subclasses of the Mention class.");
    }

}
