# Supplementary material for: An open-source framework for large-scale, flexible evaluation of biomedical text mining systems
Source: J Biomed Discov Collab. 2008 Jan 29;3:1. doi: 10.1186/1747-5333-3-1 (PMC2276192; doi:10.1186/1747-5333-3-1)
Supplement: Additional file 1 — Evaluation platform source code. The additional file contains the software evaluation framework discussed in this paper. The most current release can be downloaded from SourceForge.net [1]. See the accompanying README file for instructions on installation and use. Also included in the distribution is a collection of UIMA wrappers for some commonly used BioNLP tools and annotated corpora. [file 1747-5333-3-1-S1.zip › bionlp_uima_repository-1.0.1/src/edu/uchsc/ccp/util/nlp/mention/MentionSortComparator.java]

package edu.uchsc.ccp.util.nlp.mention;

import java.util.Comparator;

/**
 * Allows lists of mentions to be sorted by Collections.sort() so that the getSingleLineRepresentation() methods output the same string no matter what
 * order the mentions were added
 * 
 * @author William A Baumgartner, Jr.
 * 
 */
public class MentionSortComparator implements Comparator<Mention> {

    public int compare(Mention m1, Mention m2) {
            return m1.getSingleLineRepresentation().compareTo(m2.getSingleLineRepresentation());
    }

}
