# Supplementary material for: An open-source framework for large-scale, flexible evaluation of biomedical text mining systems
Source: J Biomed Discov Collab. 2008 Jan 29;3:1. doi: 10.1186/1747-5333-3-1 (PMC2276192; doi:10.1186/1747-5333-3-1)
Supplement: Additional file 1 — Evaluation platform source code. The additional file contains the software evaluation framework discussed in this paper. The most current release can be downloaded from SourceForge.net [1]. See the accompanying README file for instructions on installation and use. Also included in the distribution is a collection of UIMA wrappers for some commonly used BioNLP tools and annotated corpora. [file 1747-5333-3-1-S1.zip › bionlp_uima_repository-1.0.1/src/edu/uchsc/ccp/util/nlp/document/GenericDocument.java]

package edu.uchsc.ccp.util.nlp.document;

import java.io.PrintStream;
import java.util.ArrayList;
import java.util.HashMap;
import java.util.List;
import java.util.Map;

import edu.uchsc.ccp.util.nlp.annotation.TextAnnotation;

/**
 * This class provides a means to represent a document. Its original intent was to be used as a utility class for grouping annotations and document
 * sections together, therefore it is quite simple in construction. 
 * 
 * @author William A Baumgarnter, Jr.
 * 
 */
public class GenericDocument {

    private String titleText;

    private String abstractText;

    private String documentID;

    private int documentCollectionID;

    private List<String> secondaryDocumentIDs;

    /* This map should eventually take the place of the secondaryDocumentIDs list. This way, you can distinguish between different types of IDs */
    private Map<String, String> otherDocumentIDs;

    private String documentText;

    private List<DocumentSection> documentSections;

    private List<TextAnnotation> annotations;

    public GenericDocument(String documentID) {
        otherDocumentIDs = new HashMap<String, String>();
        secondaryDocumentIDs = new ArrayList<String>();
        this.documentID = documentID;
        annotations = new ArrayList<TextAnnotation>();
    }

    public GenericDocument() {
        otherDocumentIDs = new HashMap<String, String>();
        annotations = new ArrayList<TextAnnotation>();
        secondaryDocumentIDs = new ArrayList<String>();
    }

    /**
     * Retrieve any other identifiers associated with this document
     * 
     * @return
     */
    public Map<String, String> getOtherDocumentIDs() {
        return otherDocumentIDs;
    }

    /**
     * Insert a new document ID (other than the primary ID)
     * 
     * @param idType
     * @param id
     */
    public void addOtherDocumentID(String idType, String id) {
        otherDocumentIDs.put(idType, id);
    }

    public List<TextAnnotation> getAnnotations() {
        return annotations;
    }

    public void setAnnotations(List<TextAnnotation> annotations) {
        this.annotations = annotations;
    }

    public void addAnnotation(TextAnnotation annotation) {
        this.annotations.add(annotation);
    }

    @Deprecated
    public String getAbstractText() {
        return abstractText;
    }

    @Deprecated
    public void setAbstractText(String abstractText) {
        this.abstractText = abstractText;
    }

    @Deprecated
    public String getTitleText() {
        return titleText;
    }

    @Deprecated
    public void setTitleText(String titleText) {
        this.titleText = titleText;
    }

    public String getDocumentID() {
        return documentID;
    }

    public void setDocumentID(String documentID) {
        this.documentID = documentID;
    }

    public List<DocumentSection> getDocumentSections() {
        return documentSections;
    }

    public void addDocumentSection(DocumentSection ds) {
        if (documentSections != null) {
            documentSections.add(ds);
        } else {
            documentSections = new ArrayList<DocumentSection>();
            documentSections.add(ds);
        }
    }

    public void setDocumentSections(List<DocumentSection> documentSections) {
        this.documentSections = documentSections;
    }

    public String getDocumentText() {
        return documentText;
    }

    public void setDocumentText(String documentText) {
        this.documentText = documentText;
    }

    public int getDocumentCollectionID() {
        return documentCollectionID;
    }

    public void setDocumentCollectionID(int documentCollectionID) {
        this.documentCollectionID = documentCollectionID;
    }

    @Deprecated
    public List<String> getSecondaryDocumentIDs() {
        return secondaryDocumentIDs;
    }

    @Deprecated
    public void setSecondaryDocumentIDs(List<String> secondaryDocumentIDs) {
        this.secondaryDocumentIDs = secondaryDocumentIDs;
    }

    @Deprecated
    public void addSecondaryDocumentID(String secondaryDocID) {
        this.secondaryDocumentIDs.add(secondaryDocID);
    }

    public void printDocument(PrintStream ps) {
        ps.println("==============================================");
        ps.println("DOCUMENT: " + this.documentID);
        ps.println("TITLE: " + this.titleText);
        ps.println("ABSTRACT: " + this.abstractText);
        ps.println("DOCUMENT TEXT: " + this.documentText);
        ps.println("--------- ANNOTATIONS ---------");
        for (TextAnnotation ta : this.annotations) {
            ta.printAnnotation(ps);
        }
    }

}
