# Supplementary material for: An open-source framework for large-scale, flexible evaluation of biomedical text mining systems
Source: J Biomed Discov Collab. 2008 Jan 29;3:1. doi: 10.1186/1747-5333-3-1 (PMC2276192; doi:10.1186/1747-5333-3-1)
Supplement: Additional file 1 — Evaluation platform source code. The additional file contains the software evaluation framework discussed in this paper. The most current release can be downloaded from SourceForge.net [1]. See the accompanying README file for instructions on installation and use. Also included in the distribution is a collection of UIMA wrappers for some commonly used BioNLP tools and annotated corpora. [file 1747-5333-3-1-S1.zip › bionlp_uima_repository-1.0.1/src/edu/uchsc/ccp/util/nlp/document/DocumentSection.java]

package edu.uchsc.ccp.util.nlp.document;

/**
 * A class to represent a section of a document, e.g. the abstract, or the methods section.
 * 
 * @author William A Baumgartner, Jr.
 * 
 */
public class DocumentSection {

    private int documentSectionID;

    private int sectionStartIndex;

    private int sectionEndIndex;

    public int getDocumentSectionID() {
        return documentSectionID;
    }

    public void setDocumentSectionID(int documentSectionID) {
        this.documentSectionID = documentSectionID;
    }

    public int getSectionEndIndex() {
        return sectionEndIndex;
    }

    public void setSectionEndIndex(int sectionEndIndex) {
        this.sectionEndIndex = sectionEndIndex;
    }

    public int getSectionStartIndex() {
        return sectionStartIndex;
    }

    public void setSectionStartIndex(int sectionStartIndex) {
        this.sectionStartIndex = sectionStartIndex;
    }

}
