# Supplementary material for: An open-source framework for large-scale, flexible evaluation of biomedical text mining systems
Source: J Biomed Discov Collab. 2008 Jan 29;3:1. doi: 10.1186/1747-5333-3-1 (PMC2276192; doi:10.1186/1747-5333-3-1)
Supplement: Additional file 1 — Evaluation platform source code. The additional file contains the software evaluation framework discussed in this paper. The most current release can be downloaded from SourceForge.net [1]. See the accompanying README file for instructions on installation and use. Also included in the distribution is a collection of UIMA wrappers for some commonly used BioNLP tools and annotated corpora. [file 1747-5333-3-1-S1.zip › bionlp_uima_repository-1.0.1/src/edu/uchsc/ccp/util/nlp/document/DocumentUtil.java]

package edu.uchsc.ccp.util.nlp.document;

import java.util.HashMap;

/**
 * Some utility methods for dealing with <code>GenericDocuments</code>.
 * 
 * @author William A Baumgartner, Jr.
 * 
 */
public class DocumentUtil {

    /**
     * 
     * @return a mapping between section ID and section name as defined in <code>DocumentSectionTypes</code>.
     */
    public static HashMap<Integer, String> getSectionIDNameHash() {
        HashMap<Integer, String> idNameHash = new HashMap<Integer, String>();
        idNameHash.put(DocumentSectionTypes.OTHER_ID, DocumentSectionTypes.OTHER_NAME);
        idNameHash.put(DocumentSectionTypes.TITLE_ID, DocumentSectionTypes.TITLE_NAME);
        idNameHash.put(DocumentSectionTypes.ABSTRACT_ID, DocumentSectionTypes.ABSTRACT_NAME);
        return idNameHash;
    }

    /**
     * 
     * @return a mapping between section name and section ID as defined in <code>DocumentSectionTypes</code>.
     */
    public static HashMap<String, Integer> getSectionNameIDHash() {
        HashMap<String, Integer> nameIDHash = new HashMap<String, Integer>();
        nameIDHash.put(DocumentSectionTypes.OTHER_NAME, DocumentSectionTypes.OTHER_ID);
        nameIDHash.put(DocumentSectionTypes.TITLE_NAME, DocumentSectionTypes.TITLE_ID);
        nameIDHash.put(DocumentSectionTypes.ABSTRACT_NAME, DocumentSectionTypes.ABSTRACT_ID);
        return nameIDHash;
    }

}
