# Supplementary material for: An open-source framework for large-scale, flexible evaluation of biomedical text mining systems
Source: J Biomed Discov Collab. 2008 Jan 29;3:1. doi: 10.1186/1747-5333-3-1 (PMC2276192; doi:10.1186/1747-5333-3-1)
Supplement: Additional file 1 — Evaluation platform source code. The additional file contains the software evaluation framework discussed in this paper. The most current release can be downloaded from SourceForge.net [1]. See the accompanying README file for instructions on installation and use. Also included in the distribution is a collection of UIMA wrappers for some commonly used BioNLP tools and annotated corpora. [file 1747-5333-3-1-S1.zip › bionlp_uima_repository-1.0.1/src/edu/uchsc/ccp/util/nlp/stats/NLPStats.java]

package edu.uchsc.ccp.util.nlp.stats;

import java.util.Arrays;
import java.util.HashSet;
import java.util.Set;

/**
 * This class implements some commonly used statistics in the field of NLP, namely precision, recall, F-measure, and the Dice coefficient.
 * <p>
 * For a give count of true positives (TP), false positives (FP), and false negatives (FN), precision (P), recall (R), and F-measure (F) are computed
 * as:
 * <p>
 * P = TP/(TP+FP)
 * <p>
 * R = TP/(TP+FN)
 * <p>
 * F = 2PR/(P+R)
 * 
 * @author William A Baumgartner, Jr.
 * 
 */
public class NLPStats {

    /**
     * Given counts of TPs and FPs, compute the precision
     * 
     * @param tp
     *            the number of true positives
     * @param fp
     *            the number of false positives
     * @return TP/(TP+FP)
     */
    public static double computePrecision(int tp, int fp) {
        return ((double) tp) / ((double) (tp + fp));
    }

    /**
     * Given counts of TPs and FNs, compute the recall
     * 
     * @param tp
     *            the number of true positives
     * @param fn
     *            the number of false positives
     * @return TP/(TP+FN)
     */
    public static double computeRecall(int tp, int fn) {
        return ((double) tp) / ((double) (tp + fn));
    }

    /**
     * Given precision and recall, compute the F-measure
     * 
     * @param precision
     * @param recall
     * @return 2PR/(P+R)
     */
    public static double computeFMeasure(double precision, double recall) {
        return 2.0 * precision * recall / (precision + recall);
    }

    /**
     * Given counts of TPs, FPs, and FNs, compute the F-measure
     * 
     * @param tp
     * @param fp
     * @param fn
     * @return 2PR/(P+R)
     */
    public static double computeFMeasure(int tp, int fp, int fn) {
        return 2.0 * computePrecision(tp, fp) * computeRecall(tp, fn) / (computePrecision(tp, fp) + computeRecall(tp, fn));
    }

    /**
     * Computes the Dice Coefficient as described in Hersh et al. TREC Genomics Track Overview, 2003.
     * <p>
     * For two <code>Strings</code> A and B, define X as the number of words in A, Y as the number of words in B, and Z as the number of words
     * occurring in both A and B. The Dice coefficient is calculated as Dice(A,B) = (2*Z)/(X+Y)
     * 
     * @param aTokens
     *            a <code>Set</code> of tokens from <code>String</code> A
     * @param bTokens
     *            a <code>Set</code> of tokens from <code>String</code> B
     * @return the Dice Coefficient for the two sets of tokens
     */
    public static double computeClassicDice(Set<String> aTokens, Set<String> bTokens) {
        int numWordsInA = aTokens.size();
        int numWordsInB = bTokens.size();
        aTokens.retainAll(bTokens);
        int numWordsThatCoOccur = aTokens.size();

        double diceCoefficient = ((double) (2 * numWordsThatCoOccur)) / ((double) (numWordsInA + numWordsInB));
        return diceCoefficient;
    }

    /**
     * Computes the Dice Coefficient as described in Hersh et al. TREC Genomics Track Overview, 2003.
     * <p>
     * For two <code>Strings</code> A and B, define X as the number of words in A, Y as the number of words in B, and Z as the number of words
     * occurring in both A and B. The Dice coefficient is calculated as Dice(A,B) = (2*Z)/(X+Y)
     * <p>
     * This method tokenizes by splitting the input Strings at spaces.
     * 
     * @param aString
     *            a <code>String</code> to compare
     * @param bString
     *            another <code>String</code> to compare
     * @return the Dice Coefficient for the two input Strings
     */
    public static double computeClassicDice(String aString, String bString) {
        Set<String> aTokens = new HashSet<String>(Arrays.asList(aString.split(" ")));
        Set<String> bTokens = new HashSet<String>(Arrays.asList(bString.split(" ")));
        return computeClassicDice(aTokens, bTokens);

    }

}
