# Supplementary material for: An open-source framework for large-scale, flexible evaluation of biomedical text mining systems
Source: J Biomed Discov Collab. 2008 Jan 29;3:1. doi: 10.1186/1747-5333-3-1 (PMC2276192; doi:10.1186/1747-5333-3-1)
Supplement: Additional file 1 — Evaluation platform source code. The additional file contains the software evaluation framework discussed in this paper. The most current release can be downloaded from SourceForge.net [1]. See the accompanying README file for instructions on installation and use. Also included in the distribution is a collection of UIMA wrappers for some commonly used BioNLP tools and annotated corpora. [file 1747-5333-3-1-S1.zip › bionlp_uima_repository-1.0.1/src/edu/uchsc/ccp/util/nlp/stats/PRFResult.java]

package edu.uchsc.ccp.util.nlp.stats;

import java.io.PrintStream;
import java.util.ArrayList;
import java.util.List;

import edu.uchsc.ccp.util.nlp.annotation.TextAnnotation;

/**
 * This class is a data structure for cataloging the results of an NLP experiment. Not only are TP, FP, and FN counts logged, but the annotations that
 * were responsible for each TP, FP, and FN count are also recorded.
 * 
 * @author William A Baumgartner, Jr.
 * 
 */
public class PRFResult {

    private double precision;

    private double recall;

    private double fmeasure;

    private int truePositiveCount;

    private int falsePositiveCount;

    private int falseNegativeCount;

    /* These lists are used to store the annotations responsible for the TP, FP, and FN counts. */
    private List<TextAnnotation> tpAnnotations;

    private List<TextAnnotation> fpAnnotations;

    private List<TextAnnotation> fnAnnotations;

    /* A textual description of the NLP experiment cataloged by this PRFResult object */
    private String title;

    /**
     * Initialize a new PRFResult by inputting counts for true positives, false positives, and false negatives.
     * 
     * @param tp
     *            a count of true positives
     * @param fp
     *            a count of false positives
     * @param fn
     *            a count of false negatives
     */
    public PRFResult(int tp, int fp, int fn) {
        this.truePositiveCount = tp;
        this.falsePositiveCount = fp;
        this.falseNegativeCount = fn;

        // documentID2AnnotationsMap = new HashMap<String, Map<String, List<TextAnnotation>>>();
        tpAnnotations = new ArrayList<TextAnnotation>();
        fpAnnotations = new ArrayList<TextAnnotation>();
        fnAnnotations = new ArrayList<TextAnnotation>();

        computePRFStats();
    }

    /**
     * Initialize a new PRFResult by inputting counts for true positives, false positives, and false negatives.
     * 
     * @param tp
     *            a count of true positives
     * @param fp
     *            a count of false positives
     * @param fn
     *            a count of false negatives
     * @param title
     *            a textual description of the NLP experiment under study
     */
    public PRFResult(int tp, int fp, int fn, String title) {
        this.truePositiveCount = tp;
        this.falsePositiveCount = fp;
        this.falseNegativeCount = fn;
        this.title = title;

        // documentID2AnnotationsMap = new HashMap<String, Map<String, List<TextAnnotation>>>();
        tpAnnotations = new ArrayList<TextAnnotation>();
        fpAnnotations = new ArrayList<TextAnnotation>();
        fnAnnotations = new ArrayList<TextAnnotation>();

        computePRFStats();
    }

    /**
     * Update the precision, recall, and F-measure statistics for this PRFResult
     */
    private void computePRFStats() {
        this.precision = NLPStats.computePrecision(truePositiveCount, falsePositiveCount);
        this.recall = NLPStats.computeRecall(truePositiveCount, falseNegativeCount);
        this.fmeasure = NLPStats.computeFMeasure(truePositiveCount, falsePositiveCount, falseNegativeCount);
    }

    public double getFmeasure() {
        return fmeasure;
    }

    public double getPrecision() {
        return precision;
    }

    public double getRecall() {
        return recall;
    }

    public int getFalseNegativeCount() {
        return falseNegativeCount;
    }

    public void setFalseNegativeCount(int falseNegativeCount) {
        this.falseNegativeCount = falseNegativeCount;
        computePRFStats();
    }

    public int getFalsePositiveCount() {
        return falsePositiveCount;
    }

    public void setFalsePositiveCount(int falsePositiveCount) {
        this.falsePositiveCount = falsePositiveCount;
        computePRFStats();
    }

    public int getTruePositiveCount() {
        return truePositiveCount;
    }

    public void setTruePositiveCount(int truePositiveCount) {
        this.truePositiveCount = truePositiveCount;
        computePRFStats();
    }

    /**
     * Output to the given <code>PrintStream</code> the statistics recorded by this PRFResult
     * 
     * @param ps
     *            the <code>PrintStream</code> to use
     */
    public void printStats(PrintStream ps) {
        ps.println("---------------- " + title + " ----------------");
        ps.println("#TP:" + truePositiveCount + " #FP:" + falsePositiveCount + " #FN:" + falseNegativeCount);
        ps.println("----  P: " + this.getPrecision());
        ps.println("----  R: " + this.getRecall());
        ps.println("----  F: " + this.getFmeasure());
        ps.println("----------------------------------------------");
    }

    /**
     * Output to the given <code>PrintStream</code> the annotations responsible for the TP, FP, and FN statistics.
     * 
     * @param ps
     *            the <code>PrintStream</code> to use
     */
    public void printAnnotations(PrintStream ps) {
        for (TextAnnotation ta : tpAnnotations) {
            ps.println("TP -- " + ta.getSingleLineRepresentation(false, true));
        }
        for (TextAnnotation ta : fpAnnotations) {
            ps.println("FP -- " + ta.getSingleLineRepresentation(false, true));
        }
        for (TextAnnotation ta : fnAnnotations) {
            ps.println("FN -- " + ta.getSingleLineRepresentation(false, true));
        }
    }

    /**
     * Update this <code>PRFResult</code> object by adding the TP, FP, and FN counts from another <code>PRFResult</code> object. Note, at this
     * time, the annotations do not get passed along, only the counts. This is for space considerations when evaluating large document collections.
     * 
     * @param prf
     */
    public void add(PRFResult prf) {
        this.truePositiveCount = this.truePositiveCount + prf.getTruePositiveCount();
        this.falsePositiveCount = this.falsePositiveCount + prf.getFalsePositiveCount();
        this.falseNegativeCount = this.falseNegativeCount + prf.getFalseNegativeCount();
        computePRFStats();

    }

    public String getTitle() {
        return title;
    }

    public void setTitle(String title) {
        this.title = title;
    }

    /**
     * Retrieve the annotations responsible for the false negative counts
     * 
     * @return a list of <code>TextAnnotation</code> objects associated with the false negative counts
     */
    public List<TextAnnotation> getFNAnnotations() {
        return fnAnnotations;
    }

    /**
     * Add a false negative <code>TextAnnotation</code>
     * 
     * @param fnAnnotation
     */
    public void addFNAnnotation(TextAnnotation fnAnnotation) {
        fnAnnotations.add(fnAnnotation);
    }

    /**
     * Set the false negative <code>TextAnnotation</code> list
     * 
     * @param fnAnnotations
     */
    public void setFNAnnotations(List<TextAnnotation> fnAnnotations) {
        this.fnAnnotations = fnAnnotations;
    }

    /**
     * Retrieve the annotations responsible for the false positive counts
     * 
     * @return a list of <code>TextAnnotation</code> objects associated with the false positive counts
     */
    public List<TextAnnotation> getFPAnnotations() {
        return fpAnnotations;
    }

    /**
     * Add a false positive <code>TextAnnotation</code>
     * 
     * @param fpAnnotation
     */
    public void addFPAnnotation(TextAnnotation fpAnnotation) {
        fpAnnotations.add(fpAnnotation);
    }

    /**
     * Set the false positive <code>TextAnnotation</code> list
     * 
     * @param fpAnnotations
     */
    public void setFPAnnotations(List<TextAnnotation> fpAnnotations) {
        this.fpAnnotations = fpAnnotations;
    }

    /**
     * Retrieve the annotations responsible for the true positive counts
     * 
     * @return a list of <code>TextAnnotation</code> objects associated with the true positive counts
     */
    public List<TextAnnotation> getTPAnnotations() {
        return tpAnnotations;
    }

    /**
     * Add a true positive <code>TextAnnotation</code>
     * 
     * @param tpAnnotation
     */
    public void addTPAnnotation(TextAnnotation tpAnnotation) {
        tpAnnotations.add(tpAnnotation);
    }

    /**
     * Set the true positive <code>TextAnnotation</code> list
     * 
     * @param tpAnnotations
     */
    public void setTPAnnotations(List<TextAnnotation> tpAnnotations) {
        this.tpAnnotations = tpAnnotations;
    }

}
