# Supplementary material for: An open-source framework for large-scale, flexible evaluation of biomedical text mining systems
Source: J Biomed Discov Collab. 2008 Jan 29;3:1. doi: 10.1186/1747-5333-3-1 (PMC2276192; doi:10.1186/1747-5333-3-1)
Supplement: Additional file 1 — Evaluation platform source code. The additional file contains the software evaluation framework discussed in this paper. The most current release can be downloaded from SourceForge.net [1]. See the accompanying README file for instructions on installation and use. Also included in the distribution is a collection of UIMA wrappers for some commonly used BioNLP tools and annotated corpora. [file 1747-5333-3-1-S1.zip › bionlp_uima_repository-1.0.1/src/edu/uchsc/ccp/util/nlp/GenericTextUtils.java]

/*
 * GenericTextUtils.java
 * Copyright (C) 2007 Center for Computational Pharmacology, University of Colorado School of Medicine
 * 
 * This program is free software; you can redistribute it and/or
 * modify it under the terms of the GNU General Public License
 * as published by the Free Software Foundation; either version 2
 * of the License, or (at your option) any later version.
 *
 * This program is distributed in the hope that it will be useful,
 * but WITHOUT ANY WARRANTY; without even the implied warranty of
 * MERCHANTABILITY or FITNESS FOR A PARTICULAR PURPOSE.  See the
 * GNU General Public License for more details.
 *
 * You should have received a copy of the GNU General Public License
 * along with this program; if not, write to the Free Software
 * Foundation, Inc., 51 Franklin Street, Fifth Floor, Boston, MA  02110-1301, USA.
 * 
 */

package edu.uchsc.ccp.util.nlp;

import java.io.BufferedOutputStream;
import java.io.BufferedReader;
import java.io.File;
import java.io.FileInputStream;
import java.io.FileOutputStream;
import java.io.IOException;
import java.io.InputStreamReader;
import java.io.PrintStream;
import java.util.ArrayList;
import java.util.Arrays;
import java.util.Collections;
import java.util.HashMap;
import java.util.HashSet;
import java.util.List;
import java.util.Map;
import java.util.Set;
import java.util.regex.Matcher;
import java.util.regex.Pattern;
import java.util.regex.PatternSyntaxException;

import javax.xml.parsers.SAXParser;
import javax.xml.parsers.SAXParserFactory;

import org.xml.sax.XMLReader;

import edu.uchsc.ccp.util.RunExecutable;
import edu.uchsc.ccp.util.nlp.annotation.AnnotationSet;
import edu.uchsc.ccp.util.nlp.annotation.Annotator;
import edu.uchsc.ccp.util.nlp.annotation.TextAnnotation;
import edu.uchsc.ccp.util.nlp.mention.ClassMention;
import edu.uchsc.ccp.util.nlp.mention.ClassMentionTypes;

/**
 * This class encompasses a collection of utilities for processing and dealing with text.
 * 
 * @author William A. Baumgartner, Jr.
 * 
 */
public class GenericTextUtils {
    private final static boolean DEBUG = false;

    /**
     * Opens a PrintStream for printing to the given output file location
     * 
     * @param outputFileLocation
     *            path to the output file
     * @return an open PrintStream
     * @throws IOException
     */
    public static PrintStream openPrintStream(String outputFileLocation) throws IOException {
        return new PrintStream(new BufferedOutputStream(new FileOutputStream(outputFileLocation)));
    }

    /**
     * Opens a PrintStream for printing to the given output file location
     * 
     * @param outputFileLocation
     *            path to the output file
     * @param append
     * @return an open PrintStream
     * @throws IOException
     */
    public static PrintStream openPrintStream(String outputFileLocation, boolean append) throws IOException {
        return new PrintStream(new BufferedOutputStream(new FileOutputStream(outputFileLocation, append)));
    }

    /**
     * Opens a BufferedReader for reading from a text file
     * 
     * @param inputFileLocation
     *            path to the input file
     * @return an open BufferedReader
     * @throws IOException
     */
    public static BufferedReader openReader(String inputFileLocation) throws IOException {
        return new BufferedReader(new InputStreamReader(new FileInputStream(inputFileLocation)));
    }

    /**
     * Returns some sample text
     * 
     * @return a string of sample text
     */
    public static String exampleDocText() {
        return "I do not like Green Eggs and Ham. I do not like them Sam, I am. I do not like them here or there. I do not like them anywhere. I do not like them in a boat. I would not, could not, with a goat. I will not eat them in the rain. I do not like them on a train. I do not like them in a box. I will not eat them with a fox. I do not like them in a house. I would not, could not, with a mouse. I do not like Green Eggs and Ham. I do not like them. Sam, I am. ";
    }

    /**
     * Sorts a Hashmap by the values contained in the HashMap
     * 
     * @param inputMap
     *            the HashMap to be sorted
     * @return an ArrayList containing sorted KeyValuePairs
     */
    public static ArrayList<KeyValuePair> sortHashMapByValues(Map<String, Integer> inputMap) {

        ArrayList mapValues = new ArrayList<Integer>(inputMap.values());
        ArrayList mapKeys = new ArrayList<String>(inputMap.keySet());

        inputMap = new HashMap();
        ArrayList<KeyValuePair> kvlist = new ArrayList<KeyValuePair>();

        while (mapValues.size() > 0) {
            KeyValuePair kvp = new KeyValuePair((String) mapKeys.get(0), ((Integer) mapValues.get(0)).intValue());
            kvlist.add(kvp);
            mapValues.remove(0);
            mapKeys.remove(0);
        }

        Collections.sort(kvlist);
        return kvlist;
    }

    /**
     * This method performs the reverse of the Set.toString() method. It reads in a string with format "[A,B,C]" and returns a Set<String> with A, B,
     * and C as members of the set.<br>
     * <br>
     * NOTE: If the original set contained Strings with commas, then this method will be unreliable.
     * 
     * @param setString
     * @return
     */
    public static Set<String> getSetFromString(String setString) {
        Set<String> returnSet = new HashSet<String>();

        /* remove the leading and trailing square brackets */
        setString = setString.substring(1, setString.length() - 1);
        String[] toks = setString.split(",");
        for (String tok : toks) {
            returnSet.add(tok.trim());
        }
        return returnSet;
    }

    public static String[] STOPWORDS = { "i", "a", "is", "if", "be", "mm", "of", "no", "so", "mg", "ml", "as", "we", "at", "by", "in",
            "on", "it", "to", "do", "kg", "km", "an", "did", "due", "any", "for", "use", "may", "and", "etc", "are", "but", "can", "our",
            "how", "nor", "the", "has", "was", "had", "its", "all", "this", "done", "just", "also", "make", "upon", "show", "used", "very",
            "from", "most", "were", "must", "some", "what", "have", "than", "here", "that", "such", "when", "been", "with", "both", "them",
            "then", "into", "seem", "thus", "each", "made", "seen", "does", "they", "these", "about", "quite", "again", "which", "found",
            "might", "shown", "using", "among", "those", "shows", "since", "while", "being", "their", "often", "would", "there", "could",
            "during", "nearly", "having", "mostly", "enough", "always", "either", "mainly", "should", "showed", "before", "within",
            "theirs", "itself", "rather", "really", "almost", "perhaps", "through", "several", "another", "various", "further", "because",
            "neither", "between", "however", "without", "overall", "obtained", "although", "therefore", "regarding", "especially",
            "significantly" };

    private static List<String> STOPWORDLIST = Arrays.asList(STOPWORDS);

    /**
     * Removes stop words from the input text string. Stop words list taken from PUBMED.
     * 
     * @param queryStr
     *            the string to be processed
     * @return the input string without stop words
     */
    public static String removeStopWords(String queryStr) {

        
        
        for (int i = 0; i < STOPWORDS.length; i++) {
            // if (queryStr.indexOf(" " + STOPWORDS[i] + " ") > -1) {
            // System.out.println("Found stopword: " + stopwords[i]);
            queryStr = queryStr.replaceAll(("(^| )(" + STOPWORDS[i] + ")($| )"), " ");
            // }
        }

        return queryStr;
    }

    public static boolean isStopWord(String word) {
        if (STOPWORDLIST.contains(word.toLowerCase())) {
            return true;
        } else {
            return false;
        }
    }

    // public static List<TextAnnotation> tokenizeIntoSentences(String baseDirectory, String documentText) throws NoSuchMethodException {
    // }

    /**
     * This method tokenizes the input text into sentences via the KeX sentence tokenizing utility.<br>
     * <br>
     * It should be noted that sometimes the KeX sentence tokenizer modifies the output text (usually by adding or deleting a space) so that it is not
     * possible to determine the offset in the original text. When this occurs an error is displayed to the screen.
     * 
     * @param baseDirectory -
     *            location of oneline program (part of KeX Entity Identifier)
     * @param documentText -
     *            text to be tokenized into sentences (and words are delimited by whitespace)
     * @return an ArrayList containing two ArrayLists, the first containing Strings where each String is a sentence, and the second containing Strings
     *         where each String is a word (token).
     * 
     */
    public static List<TextAnnotation> tokenizeIntoSentences(String baseDirectory, String documentText, String documentID) {

        // System.err.println("Tokenizing into sentences...");

        final Annotator annotator = new Annotator(3, "KeX", "KeX", "Fukada");

        final String outputFile = "sentenceTok.out";
        final String inputFile = "sentenceTok.in";
        final String execFilename = "sentTok_exec.sh";

        final String workDirectory = baseDirectory + "/work";
        List<TextAnnotation> sentences = new ArrayList<TextAnnotation>();
        // List<TextAnnotation> words = new ArrayList<TextAnnotation>();

        try {
            PrintStream execFileStream = new PrintStream(new BufferedOutputStream(new FileOutputStream(baseDirectory + "/" + execFilename)));

            // load string into an input file
            PrintStream inputFileStream = new PrintStream(new BufferedOutputStream(new FileOutputStream(workDirectory + "/" + inputFile)));
            inputFileStream.println(documentText);
            inputFileStream.close();

            // delete output file if it exists
            File f = new File(workDirectory + "/" + outputFile);
            if (f.exists()) {
                f.delete();
            }

            // create execution script
            // KeX requires a system variable: KEX to be set
            execFileStream.println("export KEX=" + baseDirectory + ";");

            // KeX requires . to be in the path
            execFileStream.println("export PATH=$PATH:.;");

            // change to the base directory
            execFileStream.println("cd " + baseDirectory + "/bin;");

            // execute KeX
            execFileStream.println("./oneline " + workDirectory + "/" + inputFile + " > " + workDirectory + "/" + outputFile + ";");

            execFileStream.close();

            // make execFile executable
            RunExecutable.run("chmod 755 " + baseDirectory + "/" + execFilename, true);

            // run tokenizer
            System.out.print("running Sentence Tokenizer...");
            RunExecutable.run(baseDirectory + "/" + execFilename, true);
            // System.out.println("complete.");

            // get sentences from output file, load them into sentences
            // ArrayList
            BufferedReader br = new BufferedReader(new InputStreamReader(new FileInputStream(workDirectory + "/" + outputFile)));

            // System.err.println("Reading KeX output file...");

            String line;
            int sent_startLookingAtIndex = 0;
            while ((line = br.readLine()) != null) {
                /** KeX sometimes adds in underscores such as between in_vitro.. we remove these in order to match the original text */
                line = line.replaceAll("_", " ");
                line = line.replaceAll("\\.", ". ");
                // String[] span = GenericTextUtils.findSpan(line, " " + line + " ", documentText, sent_startLookingAtIndex);

                // System.err.println("Getting annotations... start looking at: " + sent_startLookingAtIndex);
                // System.err.println("Line: " + line);
                // System.err.println("DocumentText: " + documentText);

                if (line.trim().length() > 0) {
                    List<TextAnnotation> sentenceAnnots = GenericTextUtils.findTargetInText(line, documentText, sent_startLookingAtIndex,
                            documentID, ClassMentionTypes.SENTENCE, annotator, false);

                    if (sentenceAnnots.size() > 0) {
                        sent_startLookingAtIndex += sentenceAnnots.get(0).getCoveredText().length();

                        while (sentenceAnnots.get(0).getCoveredText().endsWith(" ")) {
                            sentenceAnnots.get(0).setAnnotationSpanEnd(sentenceAnnots.get(0).getAnnotationSpanEnd() - 1);
                            sentenceAnnots.get(0).setCoveredText(
                                    sentenceAnnots.get(0).getCoveredText()
                                            .substring(0, sentenceAnnots.get(0).getCoveredText().length() - 1));
                        }
                        sentences.addAll(sentenceAnnots);
                    }
                }

                // if (span[2] != null) {
                // sentences.add(span);
                // if (DEBUG) {
                // System.out.println("************************ FOUND SENTENCE: " + span[0] + " -- " + span[1] + "\t" + span[2]);
                // }
                // ArrayList wordtoks = GenericTextUtils.tokenizeIntoWords(line, span[2], Integer.parseInt(span[0]));
                // for (Iterator iterator = wordtoks.iterator(); iterator.hasNext();) {
                // String[] word_span = (String[]) iterator.next();
                // // System.out.println("WORD: " + word_span[0] + " -- " +
                // // word_span[1] + "\t" + word_span[2]);
                // words.add(word_span);
                // }
                // sent_startLookingAtIndex = Integer.parseInt(span[1]);
                // } else {
                // System.err.println("******************** MISSED SENTENCE: " + line);
                // }
            }

            br.close();

        } catch (IOException ioe) {
            System.err.println("IOException while creating kex_exec.sh file in KeXEISystem...");
            ioe.printStackTrace();
        }

        // ArrayList retArray = new ArrayList();
        // retArray.add(sentences);
        // retArray.add(words);
        return sentences;
    }

    // /**
    // * This simple method tokenizes an input text into words based solely on whitespace and returns not only the words, but their corresponding
    // spans
    // * as well.
    // *
    // * @param tokenizedSentence
    // * the text to be tokenized by whitespace (probably should have punctuation tokenized already)
    // * @param originalText
    // * the original (untokenized) text, used to compute word spans
    // * @param docStartIndex
    // * the offset for the beginning of the original text
    // * @return an ArrayList of String arrays containing the spans for each token {span start, span end}
    // */
    //
    // public static ArrayList tokenizeIntoWords(String tokenizedSentence, String originalText, int docStartIndex) {
    // // System.out.println("DOCSTARTINDEX = " + docStartIndex);
    // ArrayList words = new ArrayList();
    // String[] toks = tokenizedSentence.split("\\s+");
    // int word_startLookingAtIndex = 0;
    // for (int i = 0; i < toks.length; i++) {
    // // System.out.println("LOOKING FOR TOKEN: " + toks[i]);
    // String[] span = GenericTextUtils.findSpan(toks[i], toks[i], originalText, word_startLookingAtIndex);
    // // System.out.println("SPAN: " + span[0] + " -- " + span[1] + "\t" +
    // // span[2]);
    // word_startLookingAtIndex = Integer.parseInt(span[1]);
    // span[0] = Integer.toString(Integer.parseInt(span[0]) + docStartIndex);
    // span[1] = Integer.toString(Integer.parseInt(span[1]) + docStartIndex);
    // words.add(span);
    // }
    // return words;
    // }

    /**
     * Determines the document section identifier for a given span based on the document section IDs and span lengths provided.
     * 
     * @param spanStart
     *            the start of the span for the text whose document section ID is to be determined
     * @param sectionIDs
     *            an int[] containing the document section IDs associated with a given document
     * @param sectionLengths
     *            an int[] containing the lengths of each document section associated with a given document
     * @return The document section ID.
     */
    public static int determineDocumentSection(int spanStart, int[] sectionIDs, int[] sectionLengths) {

        if (DEBUG) {
            for (int i = 0; i < sectionIDs.length; i++) {
                System.out.println("----- SECID: " + sectionIDs[i] + "(" + sectionLengths[i] + ")");
            }
        }

        // determine document section
        int documentSectionIDIndex = 0;
        try {
            int cumulativeLength = -1;
            for (int j = 0; j < sectionIDs.length; j++) {
                if (spanStart > cumulativeLength) {
                    documentSectionIDIndex = j; // sectionIDs.get(j);
                    cumulativeLength += sectionLengths[j];
                    if (DEBUG) {
                        System.out.println("Span begin: " + spanStart + " < " + sectionLengths[j] + " = "
                                + sectionIDs[documentSectionIDIndex]);
                    }
                }
            }
            return sectionIDs[documentSectionIDIndex];
        } catch (NumberFormatException nfe) {
            System.err.println("Number Format Exception while determining document section...");
            System.err.println("span start = " + spanStart);
            return -1;
        }

    }

    /**
     * Prepares a string to be used in a Regular Expression search. This method places a backslash in front of characters that need to be escaped in
     * order to be recognized in a regular expression
     * 
     * @param regex
     *            the String to be converted into a Regular Expression search string
     * @return the converted String
     */
    public static String escapeCharacterForRegEx(String regex) {
        final String[] escapedChars = { "\\", "(", ")", "{", "}", "+", "*", "?", "[", "]", "^", "$", ".", "|" };
        final String escape = "\\";
        int splitIndex = -1;
        String tmpStr = "";
        for (int i = 0; i < escapedChars.length; i++) {
            // escape characters for substr
            if ((splitIndex = regex.indexOf(escapedChars[i])) > -1) {
                if (DEBUG) {
                    System.out.println("==== Found: " + escapedChars[i] + " in regex text  ====");
                }
                int fromIndex = 0;
                while (splitIndex > -1) { // check for mulitiple of same escapedChar in regex
                    // insert \ in front of the escaped character
                    tmpStr = regex.substring(0, splitIndex) + escape + regex.substring(splitIndex);
                    regex = tmpStr;
                    fromIndex = splitIndex + 2;
                    splitIndex = regex.indexOf(escapedChars[i], fromIndex);
                }
            }
        }
        return regex;
    }

    // /**
    // * This method is a utility for finding the span of a particular piece of text within the original document. The process works by
    // finding a larger neighborhood of text within the original document, then the span of interest within the neighborhood. The procedure
    // is designed to prevent errors due to multiple mentions of the same text within a document.
    // * @param subStr the text for which a span is desired
    // * @param neighborhood a neighborhood of text surrounding the subStr
    // * @param wholeStr the original document
    // * @param startLookingAtIndex the index within the original document to begin looking for the neighborhood text
    // * @return String array of size three; where String[0] = span start, String[1] = span end, String[2] = covered text
    // */
    // public static String[] findSpan(String subStr, String neighborhood, String wholeStr, int startLookingAtIndex) {
    // // create a regular expression for each gene - tok by space, then add
    // // //s? in between tokens
    // // this should work for all genes except those that appear >1 time in
    // // the text
    // // solution, keep track of index from where to start looking for
    // // matches.
    //
    // // neighborhood is used to find the general position of the substring in
    // // the whole string
    // // the neighborhood should consist of ~5 words to ensure uniqueness
    //
    // // returns span[0]: start index; span[1]: end index; span[2]: covered
    // // text
    //
    // if (DEBUG) {
    // System.out.println("UNprocessed substr: " + subStr);
    // System.out.println("UNProcessed neighborhood: " + neighborhood);
    // }
    //
    // String[] span = new String[3];
    // //String escapedChars = "(){}+*?[]^$.\\";
    // String[] escapedChars = { "\\", "(", ")", "{", "}", "+", "*", "?", "[", "]", "^", "$", "." };
    // String escape = "\\";
    // int splitIndex = -1;
    // String tmpStr = "";
    // for (int i = 0; i < escapedChars.length; i++) {
    // // escape characters for substr
    // if ((splitIndex = subStr.indexOf(escapedChars[i])) > -1) {
    // if (DEBUG) {
    // System.out.println("==== Found: " + escapedChars[i] + " in substr text ====");
    // }
    // int fromIndex = 0;
    // while (splitIndex > -1) { // check for mulitiple of same
    // // escapedChar in substr
    // // insert \ in front of the escaped character
    // tmpStr = subStr.substring(0, splitIndex) + escape + subStr.substring(splitIndex);
    // subStr = tmpStr;
    // fromIndex = splitIndex + 2;
    // splitIndex = subStr.indexOf(escapedChars[i], fromIndex);
    // }
    // }
    //
    // // escape characters for neighborhood
    // if ((splitIndex = neighborhood.indexOf(escapedChars[i])) > -1) {
    // if (DEBUG) {
    // System.out.println("==== Found: " + escapedChars[i] + " in neighborhood text ====");
    // }
    // int fromIndex = 0;
    // while (splitIndex > -1) { // check for mulitiple of same
    // // escapedChar in substr
    // // insert \ in front of the escaped character
    // tmpStr = neighborhood.substring(0, splitIndex) + escape + neighborhood.substring(splitIndex);
    // neighborhood = tmpStr;
    // fromIndex = splitIndex + 2;
    // splitIndex = neighborhood.indexOf(escapedChars[i], fromIndex);
    // }
    // }
    // }
    //
    // if (DEBUG) {
    // System.out.println("Processed substr: " + subStr);
    // System.out.println("Processed neighborhood: " + neighborhood);
    // }
    //
    // // create regex for substr
    // String[] toks = subStr.split(" ");
    // String regex_substr = "";
    // for (int i = 0; i < toks.length; i++) {
    // // if (escapedChars.indexOf(toks[i]) > -1) {
    // // regex += "\\";
    // // }
    // regex_substr += toks[i];
    // if (i < toks.length - 1) {
    // regex_substr += "\\s*";
    // } else {
    // regex_substr += "";
    // }
    // }
    //
    // // create regex for neighborhood
    // toks = neighborhood.split(" ");
    // String regex_neigh = "";
    // for (int i = 0; i < toks.length; i++) {
    // // if (escapedChars.indexOf(toks[i]) > -1) {
    // // regex += "\\";
    // // }
    // regex_neigh += toks[i];
    // if (i < toks.length - 1) {
    // regex_neigh += "\\s*";
    // } else {
    // regex_neigh += "";
    // }
    // }
    //
    // if (DEBUG) {
    // System.out.println("REGEX_SUBSTR:" + regex_substr);
    // System.out.println("REGEX_NEIGH:" + regex_neigh);
    // System.out.println("WHOLESTR: " + wholeStr);
    // }
    //
    // Pattern neighPattern = Pattern.compile(regex_neigh);
    // Matcher neighMatcher = neighPattern.matcher(wholeStr);
    //
    // if (neighMatcher.find(startLookingAtIndex)) {
    // if (DEBUG) {
    // System.out.println("FOUND NEIGHBORHOOD IN WHOLESTR");
    // }
    // Pattern subStrPattern = Pattern.compile(regex_substr);
    // Matcher subStrMatcher = subStrPattern.matcher(neighMatcher.group());
    // int offset = neighMatcher.start();
    // if (DEBUG) {
    // System.out.println("FOUND SUBSTRING IN NEIGHBORHOOD");
    // }
    // if (subStrMatcher.find()) {
    //                
    // span[0] = Integer.toString(subStrMatcher.start() + offset);
    // span[1] = Integer.toString(subStrMatcher.end() + offset);
    // span[2] = subStrMatcher.group();
    // }
    // }
    //
    // return span;
    // }

    /**
     * Taken from: http://userpage.fu-berlin.de/~ram/pub/pub_jf47hxhHHt/java_sax_parser_en
     * 
     * @return an XMLReader
     * @throws Exception
     */

    final public static XMLReader makeXMLReader() throws Exception {
        final SAXParserFactory saxParserFactory = SAXParserFactory.newInstance();
        final SAXParser saxParser = saxParserFactory.newSAXParser();
        final XMLReader parser = saxParser.getXMLReader();
        return parser;
    }

    /**
     * Replaces XML special characters with their ASCII equivalents &amp; --> &, etc.
     * 
     * @param line
     *            text to be converted
     * @return the converted text
     */
    public static String replaceXMLspecialCharacters(String line) {
        // # &amp;
        // # < - &lt;
        // # > - &gt;
        // # " - &quot;
        // # ' - &#39;
        line = line.replaceAll("&amp;", "&");
        line = line.replaceAll("&lt;", "<");
        line = line.replaceAll("&gt;", ">");
        line = line.replaceAll("&quot;", "\"");
        line = line.replaceAll("&#39", "'");
        return line;
    }

    /**
     * Returns a HashMap containing the linguistic annotation tags used by the Penn Treebank, and their corresponding clause, phrase, or token labels.<br>
     * Key = Tag, e.g. "NP"; Value = "clause" "phrase" or "token"
     * 
     * @return a HashMap containing tag/label pairs where the tags are Penn Treebank linguistic annotation tags and the labels are
     *         "clause","phrase",or "token"
     */
    public static HashMap<String, String> getPennTreebankTagLabelLookup() {
        HashMap<String, String> tagLabelsHash = new HashMap<String, String>();
        tagLabelsHash.put("ROOT", ClassMentionTypes.CLAUSE);
        tagLabelsHash.put("S", ClassMentionTypes.CLAUSE);
        tagLabelsHash.put("SBAR", ClassMentionTypes.CLAUSE);
        tagLabelsHash.put("SBARQ", ClassMentionTypes.CLAUSE);
        tagLabelsHash.put("SINV", ClassMentionTypes.CLAUSE);
        tagLabelsHash.put("SQ", ClassMentionTypes.CLAUSE);
        tagLabelsHash.put("ADJP", ClassMentionTypes.PHRASE);
        tagLabelsHash.put("ADVP", ClassMentionTypes.PHRASE);
        tagLabelsHash.put("CONJP", ClassMentionTypes.PHRASE);
        tagLabelsHash.put("FRAG", ClassMentionTypes.PHRASE);
        tagLabelsHash.put("INTJ", ClassMentionTypes.PHRASE);
        tagLabelsHash.put("LST", ClassMentionTypes.PHRASE);
        tagLabelsHash.put("NAC", ClassMentionTypes.PHRASE);
        tagLabelsHash.put("NP", ClassMentionTypes.PHRASE);
        tagLabelsHash.put("NX", ClassMentionTypes.PHRASE);
        tagLabelsHash.put("PP", ClassMentionTypes.PHRASE);
        tagLabelsHash.put("PRN", ClassMentionTypes.PHRASE);
        tagLabelsHash.put("PRT", ClassMentionTypes.PHRASE);
        tagLabelsHash.put("QP", ClassMentionTypes.PHRASE);
        tagLabelsHash.put("RRC", ClassMentionTypes.PHRASE);
        tagLabelsHash.put("UCP", ClassMentionTypes.PHRASE);
        tagLabelsHash.put("VP", ClassMentionTypes.PHRASE);
        tagLabelsHash.put("WHADJP", ClassMentionTypes.PHRASE);
        tagLabelsHash.put("WHADVP", ClassMentionTypes.PHRASE);
        tagLabelsHash.put("WHNP", ClassMentionTypes.PHRASE);
        tagLabelsHash.put("WHPP", ClassMentionTypes.PHRASE);
        tagLabelsHash.put("X", ClassMentionTypes.PHRASE);
        tagLabelsHash.put("CC", ClassMentionTypes.TOKEN);
        tagLabelsHash.put("CD", ClassMentionTypes.TOKEN);
        tagLabelsHash.put("DT", ClassMentionTypes.TOKEN);
        tagLabelsHash.put("EX", ClassMentionTypes.TOKEN);
        tagLabelsHash.put("FW", ClassMentionTypes.TOKEN);
        tagLabelsHash.put("IN", ClassMentionTypes.TOKEN);
        tagLabelsHash.put("JJ", ClassMentionTypes.TOKEN);
        tagLabelsHash.put("JJR", ClassMentionTypes.TOKEN);
        tagLabelsHash.put("JJS", ClassMentionTypes.TOKEN);
        tagLabelsHash.put("LS", ClassMentionTypes.TOKEN);
        tagLabelsHash.put("MD", ClassMentionTypes.TOKEN);
        tagLabelsHash.put("NN", ClassMentionTypes.TOKEN);
        tagLabelsHash.put("NNS", ClassMentionTypes.TOKEN);
        tagLabelsHash.put("NNP", ClassMentionTypes.TOKEN);
        tagLabelsHash.put("NNPS", ClassMentionTypes.TOKEN);
        tagLabelsHash.put("PDT", ClassMentionTypes.TOKEN);
        tagLabelsHash.put("POS", ClassMentionTypes.TOKEN);
        tagLabelsHash.put("PRP", ClassMentionTypes.TOKEN);
        tagLabelsHash.put("PRP$", ClassMentionTypes.TOKEN);
        tagLabelsHash.put("RB", ClassMentionTypes.TOKEN);
        tagLabelsHash.put("RBR", ClassMentionTypes.TOKEN);
        tagLabelsHash.put("RBS", ClassMentionTypes.TOKEN);
        tagLabelsHash.put("RP", ClassMentionTypes.TOKEN);
        tagLabelsHash.put("SYM", ClassMentionTypes.TOKEN);
        tagLabelsHash.put("TO", ClassMentionTypes.TOKEN);
        tagLabelsHash.put("UH", ClassMentionTypes.TOKEN);
        tagLabelsHash.put("VB", ClassMentionTypes.TOKEN);
        tagLabelsHash.put("VBD", ClassMentionTypes.TOKEN);
        tagLabelsHash.put("VBG", ClassMentionTypes.TOKEN);
        tagLabelsHash.put("VBN", ClassMentionTypes.TOKEN);
        tagLabelsHash.put("VBP", ClassMentionTypes.TOKEN);
        tagLabelsHash.put("VBZ", ClassMentionTypes.TOKEN);
        tagLabelsHash.put("WDT", ClassMentionTypes.TOKEN);
        tagLabelsHash.put("WP", ClassMentionTypes.TOKEN);
        tagLabelsHash.put("WP$", ClassMentionTypes.TOKEN);
        tagLabelsHash.put("WRB", ClassMentionTypes.TOKEN);

        return tagLabelsHash;
    }

    /**
     * This method simple returns text annotations created from finding the target string within the original text string using regular expressions
     * 
     * @param target
     * @param originalText
     * @param startLookingForMatchesAtIndex
     *            the index where we will start looking for matches within the original text
     * @param documentID
     *            this is optional. If one if provided it will be used, if null is provided, -1 will be used.
     * @param classMentionType
     *            this is also optional. If one is provided, a ClassMention of that type will be added to the TextAnnotation
     * @param annotator
     *            this is also options. If one is provided, it is added to the TextAnnotation. If it is null, a default annotator is added instead.
     * @return
     */
    public static List<TextAnnotation> findTargetInText(String targetText, String originalText, int startLookingForMatchesAtIndex,
            String documentID, String classMentionType, Annotator annotator, boolean unconstrained) {
        List<TextAnnotation> targetAnnotationsToReturn = new ArrayList<TextAnnotation>();

        /* Check for a null document ID. If one has not been provided, then just assign "-1" */
        if (documentID == null) {
            documentID = "-1";
        }

        try {
            /*
             * Convert targetText into pattern by making spaces optional. We do this primarily for the KeX gene finder which tokenizes parentheses. If
             * spaces are not made optional, then the target text will not be found with the regex.
             */
            /* get the length of the target text before adding escapes for special characters */
            int targetTextLength = targetText.length();
            targetText = GenericTextUtils.escapeCharacterForRegEx(targetText);
            targetText = targetText.replaceAll(" ", "\\\\s?");

            if (DEBUG) {
                System.out.println("DEBUG: GenericTextUtils -- TargetText Pattern: " + targetText + " start_looking_index: "
                        + startLookingForMatchesAtIndex);
            }
            /* Initialize the pattern to search for the targetText within the originalText */
            Pattern pattern;
            /*
             * if the pattern is a word, we want to use the pattern below so that we don't find words inside of words, however, if it is a symbol e.g. / ( ),
             * etc. then we want to be able to find the symbol in between two words e.g. p53/p35. We will make the assumption here that if the target
             * is only 1 character wide, then we will search for it anywhere, but in a case sensitive manner.
             * 
             * if the target text is a number, then we use the less constrained search as well
             */
            if (unconstrained) {
                pattern = Pattern.compile("(.*?)(" + targetText + ")(.*?)");
            } else {

                if (targetTextLength > 1 && !isNumber(targetText)) {
                    // pattern = Pattern.compile("(^|[^a-z])(" + targetText + ")($|[^a-z])", Pattern.CASE_INSENSITIVE);
                    // pattern = Pattern.compile("(^|[\\W])(" + targetText + ")($|[\\W])");
                    pattern = Pattern.compile("(^|[^a-zA-Z])(" + targetText + ")($|[^a-zA-Z])");
                } else {
                    pattern = Pattern.compile("(.*?)(" + targetText + ")(.*?)");
                }
            }
            // pattern = Pattern.compile("(^|.*?)(" + targetText + ")($|.*?)");

            Matcher matcher = pattern.matcher(originalText);
            while (matcher.find(startLookingForMatchesAtIndex)) {
                // System.err.println("Creating new text annotation...: " + targetText + ";;");
                TextAnnotation ta = new TextAnnotation();
                ta.setDocumentID(documentID);
                ta.setAnnotationSpanEnd(matcher.end(2));
                ta.setAnnotationSpanStart(matcher.start(2));
                ta.setCoveredText(originalText.substring(ta.getAnnotationSpanStart(), ta.getAnnotationSpanEnd()));

                // /* adjust spans if there are spaces at the end of the annotation */
                // while (ta.getCoveredText().endsWith(" ")) {
                // ta.setAnnotationSpanEnd(ta.getAnnotationSpanEnd()-1);
                // ta.setCoveredText(originalText.substring(ta.getAnnotationSpanStart(), ta.getAnnotationSpanEnd()));
                // }

                if (annotator != null) {
                    ta.setAnnotator(annotator);
                } else {
                    ta.setAnnotator(new Annotator(new Integer(-1), "", "", ""));
                }

                if (classMentionType != null) {
                    ClassMention cm = new ClassMention();
                    cm.setMentionName(classMentionType);
                    ta.setClassMention(cm);
                }

                final AnnotationSet annotationSet = new AnnotationSet(-1, "Default", "Default");
                ta.addAnnotationSet(annotationSet);

                /* add the newly created TextAnnotation to the list to be returned */
                targetAnnotationsToReturn.add(ta);

                if (DEBUG) {
                    // System.out.print("DEBUG GenericTextUtils -- ");
                    // ta.printAnnotation(System.out);
                    System.out.println("DEBUG GenericTextUtils -- docID:" + documentID + " matched:" + matcher.group(2) + " ["
                            + matcher.start(2) + ".." + matcher.end(2) + "]" + " text before it:" + matcher.group());
                }

                /* we must update the startLookingForMatchesAtIndex variable, or else we end up in an infinite loop. */
                startLookingForMatchesAtIndex = ta.getAnnotationSpanEnd();
            }
        } catch (PatternSyntaxException pse) {
            pse.printStackTrace();
        }

        return targetAnnotationsToReturn;
    }

    public static boolean isNumber(String possibleNumber) {
        try {
            Double d = new Double(possibleNumber);
        } catch (NumberFormatException npe) {
            return false;
        }
        return true;
    }

    public static int findFirstNonHTMLCharacter(String htmlText) {

        // System.err.println("FINDING FIRST HTML: " + htmlText);
        /* return -1 if text is completely HTML tags */
        String testForAllHTML = htmlText.replaceAll("<.*?>", "").trim();
        if (testForAllHTML.length() == 0) {
            return -1;
        }

        int removedCharsCount = 0;
        /* Is the first non-space character a "<" */
        while (htmlText.trim().charAt(0) == '<') {
            int gtIndex = htmlText.indexOf('>') + 1;
            removedCharsCount += gtIndex;
            htmlText = htmlText.substring(gtIndex);
            // System.out.println("REMOVED... " + htmlText);
            /* remove any leading spaces of &nbsp; */
            while (htmlText.startsWith(" ") | htmlText.startsWith("&nbsp;")) {
                if (htmlText.startsWith(" ")) {
                    htmlText = htmlText.substring(1);
                    removedCharsCount++;
                } else {
                    htmlText = htmlText.substring(6);
                    removedCharsCount += 6;
                }
            }
            if (htmlText.length() == 0) {
                return -1;
            }
        }

        return removedCharsCount;
    }

    public static int findLastNonHTMLCharacter(String htmlText) {

        int originalLength = htmlText.length();

        /* return -1 if text is completely HTML tags */
        String testForAllHTML = htmlText.replaceAll("<.*?>", "").trim();
        if (testForAllHTML.length() == 0) {
            return -1;
        }

        int removedCharsCount = 0;

        /* Is the last non-space character a "<" */
        int htmlTextLength = htmlText.length();
        // System.out.println("CHECKING TEXT: Length= " + htmlTextLength + ": " + htmlText + ";;");
        /* remove any trailing spaces or &nbsp; */
        while (htmlText.endsWith(" ") | htmlText.endsWith("&nbsp;")) {
            if (htmlText.endsWith(" ")) {
                htmlText = htmlText.substring(0, htmlTextLength - 1);
                removedCharsCount++;
            } else {
                htmlText = htmlText.substring(0, htmlTextLength - 6);
                removedCharsCount += 6;
            }
            htmlTextLength = htmlText.length();
            if (htmlTextLength == 0) {
                return -1;
            }
        }

        while (htmlText.charAt(htmlTextLength - 1) == '>') {
            int ltIndex = htmlText.lastIndexOf('<');
            removedCharsCount += (htmlTextLength - ltIndex);
            htmlText = htmlText.substring(0, ltIndex);
            htmlTextLength = htmlText.length();

            /* remove any trailing spaces or &nbsp; */
            while (htmlText.endsWith(" ") | htmlText.endsWith("&nbsp;")) {
                if (htmlText.endsWith(" ")) {
                    htmlText = htmlText.substring(0, htmlTextLength - 1);
                    removedCharsCount++;
                } else {
                    htmlText = htmlText.substring(0, htmlTextLength - 6);
                    removedCharsCount += 6;
                }
                htmlTextLength = htmlText.length();
            }
            // System.out.println("REMOVED... " + htmlText);
        }

        return originalLength - removedCharsCount;
    }

    // /* replace all newline characters */
    // htmlText = htmlText.replaceAll("\\n", "");
    // htmlText = htmlText.replaceAll("\\r", "");
    //        
    // String patternStr;
    //        
    // if (reversed) {
    // patternStr = ">.*?<";
    // } else {
    // patternStr = "<.*?>";
    // }
    //        
    // String testForAllHTML = htmlText.replaceAll(patternStr, "").trim();
    // if (testForAllHTML.length() == 0) {
    // return -1;
    // }
    //        
    // Pattern p = Pattern.compile("(" + patternStr + ")");
    // Matcher matcher;
    //        
    // System.out.println("LOOKING FOR HTML TAGS... PATTERN=" + patternStr + " Text= " + htmlText);
    //        
    // /* remove html tags */
    // int removedCharsCount = 0;
    // while (htmlText.trim().matches("^(" + patternStr + ")")) {
    // System.out.println("HAS HTML TAG...");
    // matcher = p.matcher(htmlText);
    // if (matcher.find()) {
    // removedCharsCount += matcher.end(1);
    // htmlText = htmlText.substring(matcher.end(1));
    // System.out.println("REMOVED HTML TAG: " + htmlText);
    // } else {
    // System.err.println("WARNING -- HTMLParagraphProcessor: Expected matcher to match...");
    // }
    // }
    //        
    // /* remove any leading spaces */
    // while (htmlText.charAt(0) == ' ') {
    // htmlText = htmlText.substring(1);
    // removedCharsCount++;
    // }
    //        
    // return removedCharsCount;
    // }

    // public static int findLastNonHTMLCharacter(String htmlText) {
    //        
    // StringBuilder sb = new StringBuilder(htmlText);
    // htmlText = sb.reverse().toString();
    // //System.out.println("REVERSED: " + htmlText);
    // int value = findFirstNonHTMLCharacter(htmlText, true);
    // if (value == -1) {
    // return -1;
    // } else {
    // return htmlText.length() - value;
    // }
    //    
    // // Pattern p = Pattern.compile("(<.*?>)$");
    // // Matcher matcher;
    // //
    // // /* remove html tags */
    // // int removedCharsCount = 0;
    // // while (htmlText.trim().matches("<.*?>$")) {
    // // matcher = p.matcher(htmlText);
    // // if (matcher.find()) {
    // // removedCharsCount += (htmlText.length() - matcher.start(1));
    // // htmlText = htmlText.substring(0,matcher.start(1));
    // // System.out.println("MATCHED: " + matcher.group(1) + "[" + matcher.start(1)+ ".." + matcher.end(1) + "]");
    // // System.out.println("REMOVED: " + htmlText);
    // //
    // // /* remove any trailing spaces */
    // //
    // // int htmlTextLength = htmlText.length();
    // // while (htmlText.charAt(htmlTextLength -1) == ' ') {
    // // htmlText = htmlText.substring(0, htmlText.length() -1);
    // // htmlTextLength = htmlText.length();
    // // removedCharsCount++;
    // // }
    // //
    // // } else {
    // // System.err.println("WARNING -- HTMLParagraphProcessor: Expected matcher to match...");
    // // }
    // // }
    // //
    // //
    // //
    // // return removedCharsCount;
    // }

    // public static void main(String[] args) {
    // String htmlText = "This research begins with the premise, pioneered by Block et<SUP> </SUP>al. (1<A HREF=\"#B1\"><IMG BORDER=1
    // WIDTH=8 HEIGHT=7 ALT=\"Go\" SRC=\"/icons/fig-down.gif\"></A>), that using nationally representative dietary data in<SUP> </SUP>a
    // systematic way to create an FFQ nutrient database will provide<SUP> </SUP>the most unbiased nutrient estimates for an FFQ to be used
    // among<SUP> </SUP>US adults. This reasoning is based on the premise that non-data-driven<SUP> </SUP>methods will necessarily involve
    // more extensive judgments and<SUP> </SUP>assumptions on the part of investigators that may not accurately<SUP> </SUP>represent current
    // food consumption and composition and that<SUP> </SUP>are not reproducible across investigators. Although all methods<SUP>
    // </SUP>require some degree of judgment and decision making (such as<SUP> </SUP>in the food grouping step), the more this is minimized,
    // the<SUP> </SUP>more likely that the instruments will reflect the reality of<SUP> </SUP>consumption in the population.<SUP> </SUP>";
    //        
    // int firstNonHtmlChar = GenericTextUtils.findFirstNonHTMLCharacter(htmlText);
    // System.out.println(htmlText.substring(firstNonHtmlChar));
    //        
    // htmlText = "<A HREF=\"blah\">This research begins with the premise, pioneered by Block et<SUP> </SUP>al. (1<A HREF=\"#B1\"><IMG
    // BORDER=1 WIDTH=8 HEIGHT=7 ALT=\"Go\" SRC=\"/icons/fig-down.gif\"></A>), that using nationally representative dietary data in<SUP>
    // </SUP>a systematic way to create an FFQ nutrient database will provide<SUP> </SUP>the most unbiased nutrient estimates for an FFQ to
    // be used among<SUP> </SUP>US adults. This reasoning is based on the premise that non-data-driven<SUP> </SUP>methods will necessarily
    // involve more extensive judgments and<SUP> </SUP>assumptions on the part of investigators that may not accurately<SUP> </SUP>represent
    // current food consumption and composition and that<SUP> </SUP>are not reproducible across investigators. Although all methods<SUP>
    // </SUP>require some degree of judgment and decision making (such as<SUP> </SUP>in the food grouping step), the more this is minimized,
    // the<SUP> </SUP>more likely that the instruments will reflect the reality of<SUP> </SUP>consumption in the population.<SUP> </SUP>";
    // firstNonHtmlChar = GenericTextUtils.findFirstNonHTMLCharacter(htmlText);
    // System.out.println(htmlText.substring(firstNonHtmlChar));
    //        
    //        
    // htmlText = "<A HREF=\"blah\"> <A HREF=\"blah\"> <A HREF=\"blah\"><A HREF=\"blah\"> <A HREF=\"blah\"> This research begins with the
    // premise, pioneered by Block et<SUP> </SUP>al. (1<A HREF=\"#B1\"><IMG BORDER=1 WIDTH=8 HEIGHT=7 ALT=\"Go\"
    // SRC=\"/icons/fig-down.gif\"></A>), that using nationally representative dietary data in<SUP> </SUP>a systematic way to create an FFQ
    // nutrient database will provide<SUP> </SUP>the most unbiased nutrient estimates for an FFQ to be used among<SUP> </SUP>US adults. This
    // reasoning is based on the premise that non-data-driven<SUP> </SUP>methods will necessarily involve more extensive judgments and<SUP>
    // </SUP>assumptions on the part of investigators that may not accurately<SUP> </SUP>represent current food consumption and composition
    // and that<SUP> </SUP>are not reproducible across investigators. Although all methods<SUP> </SUP>require some degree of judgment and
    // decision making (such as<SUP> </SUP>in the food grouping step), the more this is minimized, the<SUP> </SUP>more likely that the
    // instruments will reflect the reality of<SUP> </SUP>consumption in the population.<SUP> </SUP>";
    // firstNonHtmlChar = GenericTextUtils.findFirstNonHTMLCharacter(htmlText);
    // System.out.println(htmlText.substring(firstNonHtmlChar));
    // }

    // public static void main(String[] args) {
    // System.out.println("INPUT DOC TEXT LENGTH: " + args[1].length());
    // ArrayList ar = GenericTextUtils.tokenizeIntoSentences(args[0], args[1]);
    // ArrayList sentences = (ArrayList) ar.get(0);
    // ArrayList words = (ArrayList) ar.get(1);
    //
    // for (Iterator iter = sentences.iterator(); iter.hasNext();) {
    // String[] sent_span = (String[]) iter.next();
    // System.out.println("SENTENCE: " + sent_span[0] + " -- " + sent_span[1] + "\t" + sent_span[2]);
    // }
    //
    // for (Iterator iter = words.iterator(); iter.hasNext();) {
    // String[] word_span = (String[]) iter.next();
    // System.out.println("WORD: " + word_span[0] + " -- " + word_span[1] + "\t" + word_span[2]);
    //
    // }
    //
    // }

    public static String getTokensBefore(int numTokens, int index, String documentText) {
        StringBuilder sb = new StringBuilder(documentText);
        String reverseDocText = sb.reverse().toString();
        int revIndex = documentText.length() - index;

        String revNextToken = getTokensAfter(numTokens, revIndex, reverseDocText);
        sb = new StringBuilder(revNextToken);
        return sb.reverse().toString();
    }

    public static String getTokensAfter(int numTokens, int index, String documentText) {
        int nextSpaceIndex = index;
        for (int i = 0; i < numTokens; i++) {
            nextSpaceIndex = documentText.indexOf(" ", nextSpaceIndex + 1);
            if (nextSpaceIndex == -1) {
                break;
            }
        }
        if (nextSpaceIndex == -1) {
            if (index < documentText.length()) {
                /* return the end of the document text */
                return documentText.substring(index, documentText.length());
            } else {
                return "";
            }
        } else {
            return documentText.substring(index, nextSpaceIndex);
        }
    }

}
