# Supplementary material for: An open-source framework for large-scale, flexible evaluation of biomedical text mining systems
Source: J Biomed Discov Collab. 2008 Jan 29;3:1. doi: 10.1186/1747-5333-3-1 (PMC2276192; doi:10.1186/1747-5333-3-1)
Supplement: Additional file 1 — Evaluation platform source code. The additional file contains the software evaluation framework discussed in this paper. The most current release can be downloaded from SourceForge.net [1]. See the accompanying README file for instructions on installation and use. Also included in the distribution is a collection of UIMA wrappers for some commonly used BioNLP tools and annotated corpora. [file 1747-5333-3-1-S1.zip › bionlp_uima_repository-1.0.1/src/edu/uchsc/ccp/util/nlp/KeyValuePair.java]

/*
 * KeyValuePair.java
 * Copyright (C) 2007 Center for Computational Pharmacology, University of Colorado School of Medicine
 * 
 * This program is free software; you can redistribute it and/or
 * modify it under the terms of the GNU General Public License
 * as published by the Free Software Foundation; either version 2
 * of the License, or (at your option) any later version.
 *
 * This program is distributed in the hope that it will be useful,
 * but WITHOUT ANY WARRANTY; without even the implied warranty of
 * MERCHANTABILITY or FITNESS FOR A PARTICULAR PURPOSE.  See the
 * GNU General Public License for more details.
 *
 * You should have received a copy of the GNU General Public License
 * along with this program; if not, write to the Free Software
 * Foundation, Inc., 51 Franklin Street, Fifth Floor, Boston, MA  02110-1301, USA.
 * 
 */

package edu.uchsc.ccp.util.nlp;

/**
 * This class is a utility class used for interacting with HashMaps, and potentially and application requiring Key/Value pairings.
 * 
 * @author William A. Baumgartner, Jr.
 * 
 */
public class KeyValuePair implements Comparable {
    private String key;

    private int value;

    /**
     * Construct a new KeyValuePair with the given input arguments.
     * 
     * @param key
     *            the key
     * @param value
     *            the value
     */
    public KeyValuePair(String key, int value) {
        this.key = key;
        this.value = value;
    }

    /**
     * Returns the key
     * 
     * @return a string containing the key
     */
    public String getKey() {
        return key;
    }

    /**
     * Sets the key
     * 
     * @param key
     *            a string containing the key
     */
    public void setKey(String key) {
        this.key = key;
    }

    /**
     * Returns the value
     * 
     * @return an int value
     */
    public int getValue() {
        return value;
    }

    /**
     * Sets the value
     * 
     * @param value
     *            an int value
     */
    public void setValue(int value) {
        this.value = value;
    }

    /*
     * (non-Javadoc)
     * 
     * @see java.lang.Comparable#compareTo(java.lang.Object) see Comparator example: http://www.onjava.com/lpt/a/3286
     */
    /**
     * This method enables comparison between two KeyValuePairs.
     * 
     * @param anotherKVP
     *            the KeyValuePair to compare with
     */
    public int compareTo(Object anotherKVP) {
        if (!(anotherKVP instanceof KeyValuePair))
            throw new ClassCastException("A KeyValuePair object expected.");
        int anotherKVPValue = ((KeyValuePair) anotherKVP).getValue();
        String anotherKPVKey = ((KeyValuePair) anotherKVP).getKey();

        // sort by value (the number of times the token was seen) then alphabetically by key (the token)
        if (anotherKVPValue != this.value) {
            return anotherKVPValue - this.value;
        } else {
            return (this.key).compareTo(anotherKPVKey);
        }
    }
}
