# Supplementary material for: An open-source framework for large-scale, flexible evaluation of biomedical text mining systems
Source: J Biomed Discov Collab. 2008 Jan 29;3:1. doi: 10.1186/1747-5333-3-1 (PMC2276192; doi:10.1186/1747-5333-3-1)
Supplement: Additional file 1 — Evaluation platform source code. The additional file contains the software evaluation framework discussed in this paper. The most current release can be downloaded from SourceForge.net [1]. See the accompanying README file for instructions on installation and use. Also included in the distribution is a collection of UIMA wrappers for some commonly used BioNLP tools and annotated corpora. [file 1747-5333-3-1-S1.zip › bionlp_uima_repository-1.0.1/src/edu/uchsc/ccp/util/nlp/parser/corpus/Bio1CorpusParser.java]

package edu.uchsc.ccp.util.nlp.parser.corpus;

import java.io.BufferedReader;
import java.io.IOException;
import java.util.ArrayList;
import java.util.List;
import java.util.regex.Matcher;
import java.util.regex.Pattern;

import edu.uchsc.ccp.util.nlp.GenericTextUtils;
import edu.uchsc.ccp.util.nlp.annotation.AnnotationSet;
import edu.uchsc.ccp.util.nlp.annotation.Annotator;
import edu.uchsc.ccp.util.nlp.annotation.TextAnnotation;
import edu.uchsc.ccp.util.nlp.document.GenericDocument;
import edu.uchsc.ccp.util.nlp.mention.ClassMentionTypes;

/**
 * A parser for the Bio1 corpus. This class outputs the original text and accompanying annotations for each Bio1 corpus document. Titles and abstracts
 * are output as separate documents. <br>
 * <br>
 * Output Classes:<br>
 * <ul>
 * <li>protein</li>
 * <li>DNA</li>
 * <li>RNA</li>
 * <li>cell line</li>
 * <li>cell type</li>
 * <li>virus</li>
 * <li>tissue</li>
 * <li>organism</li>
 * <li>organism type 2</li>
 * <li>subcellular location</li>
 * </ul>
 * The Bio1 corpus is available here: http://research.nii.ac.jp/~collier/resources/bio1.1.xml
 * 
 * @author William A Baumgartner, Jr.
 * 
 */
public class Bio1CorpusParser extends CorpusParser {

    public static final int DOCUMENT_COLLECTION_ID = 8;

    /* allBio1Documents holds [id, text] pairs for the documents in the collection */
    private static List<String[]> allBio1Documents;

    private static List<TextAnnotation> allBio1Annotations;

    private static final String END_TAG = "NAME";

    private static final String PROTEIN_TAG = "NAME cl=\"PROTEIN\"";

    private static final String DNA_TAG = "NAME cl=\"DNA\"";

    private static final String RNA_TAG = "NAME cl=\"RNA\"";

    private static final String CELL_TYPE_TAG = "NAME cl=\"SOURCE.ct\"";

    private static final String CELL_LINE_TAG = "NAME cl=\"SOURCE.cl\"";

    private static final String VIRUS_TAG = "NAME cl=\"SOURCE.vi\"";

    private static final String ORGANISM_TAG = "NAME cl=\"SOURCE.mo\"";

    private static final String ORGANISM_TAG2 = "NAME cl=\"SOURCE.mu\"";

    private static final String SUBCELLULAR_LOCATION_TAG = "NAME cl=\"SOURCE.sl\"";

    private static final String TISSUE_TAG = "NAME cl=\"SOURCE.ti\"";

    private static int annotationID = 0;

    private GenericDocument nextTitleDocument = null;

    private GenericDocument nextAbstractDocument = null;

    private boolean returnedTitleDocument = false;

    private boolean returnedAbstractDocument = false;

    private BufferedReader br;

    private final Annotator annotator;

    private final AnnotationSet annotationSet;

    // public static List<TextAnnotation> getTextAnnotations() {
    // return allBio1Annotations;
    // }
    //
    // public static List<String[]> getDocuments() {
    // return allBio1Documents;
    // }

    public Bio1CorpusParser(String bio1CorpusFile) throws IOException {
        br = GenericTextUtils.openReader(bio1CorpusFile);

        /* initialize annotator and annotationSet */
        annotator = new Annotator(new Integer(10), "", "Bio1", "NII");
        annotationSet = new AnnotationSet(new Integer(7), "Bio1 Gold Annotations", "Annotations extracted from the Bio1 corpus.");
    }

    @Override
    public boolean hasNext() {
        /* if we have not yet returned the abstract document, then return true */
        if (returnedTitleDocument && !returnedAbstractDocument) {
            return true;
        } else {
            /* we have already returned the abstract document, so check to see if there are new title and abstract documents to return */
            try {
                return hasNextDocument();
            } catch (IOException e) {
                error("Error while parsing the Bio1 corpus file.");
                e.printStackTrace();
                return false;
            }
        }
    }

    @Override
    public GenericDocument next() {
        if (!returnedTitleDocument) {
            returnedTitleDocument = true;
            return nextTitleDocument;
        } else {
            returnedAbstractDocument = true;
            return nextAbstractDocument;
        }
    }

    private boolean hasNextDocument() throws IOException {
        returnedTitleDocument = false;
        returnedAbstractDocument = false;

        String line;

        Pattern idPattern = Pattern.compile("UI\\s+-\\s?(\\d+)");
        Pattern titlePattern = Pattern.compile("TI\\s+-\\s?(.*)");
        Pattern abstractPattern = Pattern.compile("AB\\s+-\\s?(.*)");
        Matcher m;

        String titleText = null;
        String abstractText = null;
        String id = null;
        boolean inAbstract = false;
        boolean inTitle = false;

        while ((line = br.readLine()) != null) {
            if (line.startsWith("UI  -")) {
                m = idPattern.matcher(line);
                if (m.find()) {
                    id = m.group(1);
                } else {
                    warn("ID expected but not found.");
                }
            } else if (line.startsWith("TI  - ")) {
                m = titlePattern.matcher(line);
                if (m.find()) {
                    titleText = m.group(1);
                    inTitle = true;
                    inAbstract = false;
                } else {
                    warn("Title expected but not found.");
                }
            } else if (line.startsWith("AB  - ")) {
                m = abstractPattern.matcher(line);
                if (m.find()) {
                    abstractText = m.group(1);
                    inAbstract = true;
                    inTitle = false;
                } else {
                    warn("Abstract expected but not found.");
                }
            } else if (line.startsWith("</abstract>")) {
                inAbstract = false;

//                System.out.println("ID: " + id);
//                System.out.println("TITLE: " + titleText);
//                System.out.println("ABSTRACT: " + abstractText);

                /* search the titlefor entities */
                String documentID = id + "-t";

                List<TextAnnotation> titleAnnotations = parseForBio1Annotations(titleText, documentID, Bio1CorpusParser.DOCUMENT_COLLECTION_ID,
                        annotator, annotationSet);

                /* store the untagged title text */
                titleText = generateUntaggedText(titleText);

                /* now search the abstract */
                documentID = id + "-a";

                List<TextAnnotation> abstractAnnotations = parseForBio1Annotations(abstractText, documentID,
                        Bio1CorpusParser.DOCUMENT_COLLECTION_ID, annotator, annotationSet);

                /* store the untagged abstract text */
                abstractText = generateUntaggedText(abstractText);

                /* validity check - make sure covered text in annotations matches the text in the now untagged titleText and abstractText Strings */
                for (TextAnnotation ta : titleAnnotations) {
                    String coveredTextInTA = ta.getCoveredText();
                    String coveredTextInString = titleText.substring(ta.getAnnotationSpanStart(), ta.getAnnotationSpanEnd());
                    if (!coveredTextInTA.equals(coveredTextInString)) {
                        warn("Covered text does not line up with span: CoveredTextInTA: " + coveredTextInTA + "  CoveredTextInString: " + coveredTextInString);
                    }
                }

                for (TextAnnotation ta : abstractAnnotations) {
                    String coveredTextInTA = ta.getCoveredText();
                    String coveredTextInString = abstractText.substring(ta.getAnnotationSpanStart(), ta.getAnnotationSpanEnd());
                    if (!coveredTextInTA.equals(coveredTextInString)) {
                        warn("Covered text does not line up with span: CoveredTextInTA: " + coveredTextInTA + "  CoveredTextInString: " + coveredTextInString);
                    }
                }

                /* create two new Generic Documents, one for the title and one for the abstract */
                nextTitleDocument = new GenericDocument();
                nextTitleDocument.setDocumentText(titleText);
                nextTitleDocument.setAnnotations(titleAnnotations);
                nextTitleDocument.setDocumentID(id + "-t");

                nextAbstractDocument = new GenericDocument();
                nextAbstractDocument.setDocumentText(abstractText);
                nextAbstractDocument.setAnnotations(abstractAnnotations);
                nextAbstractDocument.setDocumentID(id + "-a");

                return true;

            } else if (line.startsWith("<abstract>")) {
                /* reset id, title, and abstract strings */
                id = null;
                titleText = null;
                abstractText = null;
                inAbstract = false;
            } else if (line.startsWith("\\n")) {
                /* do nothing */
            } else {
                /* there are line breaks in the abstract, so if we are in the abstract, we add the line to the abstract text */
                if (inAbstract) {
                    abstractText += (" " + line);
                } else if (inTitle) {
                    titleText += (" " + line);
                } else {
//                   warn("Unexpected tag at beginning of line: " + line);
                }
            }
        }
        return false;
    }

    /**
     * Removes HTML tags specific to this corpus and returns untagged text.
     * 
     * @param taggedText
     * @return
     */
    private String generateUntaggedText(String taggedText) {
        /* remove html tags from the tagged text */
        taggedText = taggedText.replaceAll(GenericTextUtils.escapeCharacterForRegEx("<" + PROTEIN_TAG + ">"), "");
        taggedText = taggedText.replaceAll(GenericTextUtils.escapeCharacterForRegEx("<" + CELL_LINE_TAG + ">"), "");
        taggedText = taggedText.replaceAll(GenericTextUtils.escapeCharacterForRegEx("<" + CELL_TYPE_TAG + ">"), "");
        taggedText = taggedText.replaceAll(GenericTextUtils.escapeCharacterForRegEx("<" + VIRUS_TAG + ">"), "");
        taggedText = taggedText.replaceAll(GenericTextUtils.escapeCharacterForRegEx("<" + ORGANISM_TAG + ">"), "");
        taggedText = taggedText.replaceAll(GenericTextUtils.escapeCharacterForRegEx("<" + ORGANISM_TAG2 + ">"), "");
        taggedText = taggedText.replaceAll(GenericTextUtils.escapeCharacterForRegEx("<" + TISSUE_TAG + ">"), "");
        taggedText = taggedText.replaceAll(GenericTextUtils.escapeCharacterForRegEx("<" + SUBCELLULAR_LOCATION_TAG + ">"), "");
        taggedText = taggedText.replaceAll(GenericTextUtils.escapeCharacterForRegEx("<" + DNA_TAG + ">"), "");
        taggedText = taggedText.replaceAll(GenericTextUtils.escapeCharacterForRegEx("<" + RNA_TAG + ">"), "");
        taggedText = taggedText.replaceAll(GenericTextUtils.escapeCharacterForRegEx("</" + END_TAG + ">"), "");
        return taggedText;
    }

    /**
     * This method parses the corpus in one pass... useful when all annotations are needed at one time, for instance when inserting them into a
     * database. This method was created prior to implementing the Iterator interface, thus some code duplication exists. TODO: Rewrite method to
     * utilize Iterator methods, thereby removing duplicate code
     * 
     * @param br
     * @throws IOException
     */
    public static void parseBio1Corpus(BufferedReader br) throws IOException {
        /* initialize document and annotation storage */
        allBio1Annotations = new ArrayList<TextAnnotation>();
        allBio1Documents = new ArrayList<String[]>();

        /* initialize annotator and annotationSet */
        Annotator annotator = new Annotator(new Integer(10), "", "Bio1", "NII");
        AnnotationSet annotationSet = new AnnotationSet(new Integer(7), "Bio1 Gold Annotations",
                "Annotations extracted from the Bio1 corpus.");

        String line;

        Pattern idPattern = Pattern.compile("UI\\s+-\\s?(\\d+)");
        Pattern titlePattern = Pattern.compile("TI\\s+-\\s?(.*)");
        Pattern abstractPattern = Pattern.compile("AB\\s+-\\s?(.*)");
        Matcher m;

        String titleText = null;
        String abstractText = null;
        String id = null;
        boolean inAbstract = false;
        boolean inTitle = false;

        while ((line = br.readLine()) != null) {
            if (line.startsWith("UI  -")) {
                m = idPattern.matcher(line);
                if (m.find()) {
                    id = m.group(1);
                } else {
                    System.err.println("WARNING -- Bio1Parser: ID expected but not found.");
                }
            } else if (line.startsWith("TI  - ")) {
                m = titlePattern.matcher(line);
                if (m.find()) {
                    titleText = m.group(1);
                    inTitle = true;
                    inAbstract = false;
                } else {
                    System.err.println("WARNING -- Bio1Parser: Title expected but not found.");
                }
            } else if (line.startsWith("AB  - ")) {
                m = abstractPattern.matcher(line);
                if (m.find()) {
                    abstractText = m.group(1);
                    inAbstract = true;
                    inTitle = false;
                } else {
                    System.err.println("WARNING -- Bio1Parser: Abstract expected but not found.");
                }
            } else if (line.startsWith("</abstract>")) {
                inAbstract = false;

                System.out.println("ID: " + id);
                System.out.println("TITLE: " + titleText);
                System.out.println("ABSTRACT: " + abstractText);

                /* search the titlefor entities */
                String documentID = id + "-t";

                List<TextAnnotation> titleAnnotations = parseForBio1Annotations(titleText, documentID, Bio1CorpusParser.DOCUMENT_COLLECTION_ID,
                        annotator, annotationSet);

                // List<TextAnnotation> proteinAnnotations = XMLEntityExtractor.parseEntitiesFromSparseUntokenizedXML(titleText, PROTEIN_TAG,
                // END_TAG, documentID, documentCollectionID, ClassMentionTypes.PROTEIN, annotator, annotationSet);
                // List<TextAnnotation> cellTypeAnnotations = XMLEntityExtractor.parseEntitiesFromSparseUntokenizedXML(titleText,
                // CELL_TYPE_TAG, END_TAG, documentID, documentCollectionID, ClassMentionTypes.CELL_TYPE, annotator, annotationSet);
                // List<TextAnnotation> cellLineAnnotations = XMLEntityExtractor.parseEntitiesFromSparseUntokenizedXML(titleText,
                // CELL_LINE_TAG, END_TAG, documentID, documentCollectionID, ClassMentionTypes.CELL_LINE, annotator, annotationSet);
                // List<TextAnnotation> virusAnnotations = XMLEntityExtractor.parseEntitiesFromSparseUntokenizedXML(titleText, VIRUS_TAG,
                // END_TAG, documentID, documentCollectionID, ClassMentionTypes.VIRUS, annotator, annotationSet);
                // List<TextAnnotation> organismAnnotations = XMLEntityExtractor.parseEntitiesFromSparseUntokenizedXML(titleText,
                // ORGANISM_TAG, END_TAG, documentID, documentCollectionID, ClassMentionTypes.ORGANISM, annotator, annotationSet);
                // List<TextAnnotation> tissueAnnotations = XMLEntityExtractor.parseEntitiesFromSparseUntokenizedXML(titleText, TISSUE_TAG,
                // END_TAG, documentID, documentCollectionID, ClassMentionTypes.TISSUE, annotator, annotationSet);
                // List<TextAnnotation> subcellularLocationAnnotations = XMLEntityExtractor.parseEntitiesFromSparseUntokenizedXML(titleText,
                // SUBCELLULAR_LOCATION_TAG, END_TAG, documentID, documentCollectionID, ClassMentionTypes.SUBCELLULAR_LOCATION,
                // annotator, annotationSet);
                // List<TextAnnotation> dnaAnnotations = XMLEntityExtractor.parseEntitiesFromSparseUntokenizedXML(titleText, DNA_TAG, END_TAG,
                // documentID, documentCollectionID, ClassMentionTypes.DNA, annotator, annotationSet);
                // List<TextAnnotation> rnaAnnotations = XMLEntityExtractor.parseEntitiesFromSparseUntokenizedXML(titleText, RNA_TAG, END_TAG,
                // documentID, documentCollectionID, ClassMentionTypes.RNA, annotator, annotationSet);
                //
                // /* add all title annotations to the allBio1Annotations list */
                // allBio1Annotations.addAll(proteinAnnotations);
                // allBio1Annotations.addAll(cellLineAnnotations);
                // allBio1Annotations.addAll(cellTypeAnnotations);
                // allBio1Annotations.addAll(virusAnnotations);
                // allBio1Annotations.addAll(organismAnnotations);
                // allBio1Annotations.addAll(tissueAnnotations);
                // allBio1Annotations.addAll(subcellularLocationAnnotations);
                // allBio1Annotations.addAll(dnaAnnotations);
                // allBio1Annotations.addAll(rnaAnnotations);

                /* store the untagged title text */
                /* remove html tags from the title text */
                titleText = titleText.replaceAll(GenericTextUtils.escapeCharacterForRegEx("<" + PROTEIN_TAG + ">"), "");
                titleText = titleText.replaceAll(GenericTextUtils.escapeCharacterForRegEx("<" + CELL_LINE_TAG + ">"), "");
                titleText = titleText.replaceAll(GenericTextUtils.escapeCharacterForRegEx("<" + CELL_TYPE_TAG + ">"), "");
                titleText = titleText.replaceAll(GenericTextUtils.escapeCharacterForRegEx("<" + VIRUS_TAG + ">"), "");
                titleText = titleText.replaceAll(GenericTextUtils.escapeCharacterForRegEx("<" + ORGANISM_TAG + ">"), "");
                titleText = titleText.replaceAll(GenericTextUtils.escapeCharacterForRegEx("<" + ORGANISM_TAG2 + ">"), "");
                titleText = titleText.replaceAll(GenericTextUtils.escapeCharacterForRegEx("<" + TISSUE_TAG + ">"), "");
                titleText = titleText.replaceAll(GenericTextUtils.escapeCharacterForRegEx("<" + SUBCELLULAR_LOCATION_TAG + ">"), "");
                titleText = titleText.replaceAll(GenericTextUtils.escapeCharacterForRegEx("<" + DNA_TAG + ">"), "");
                titleText = titleText.replaceAll(GenericTextUtils.escapeCharacterForRegEx("<" + RNA_TAG + ">"), "");
                titleText = titleText.replaceAll(GenericTextUtils.escapeCharacterForRegEx("</" + END_TAG + ">"), "");

                String[] t = new String[2];
                t[0] = documentID;
                t[1] = titleText;
                allBio1Documents.add(t);

                /* now search the abstract */
                documentID = id + "-a";

                List<TextAnnotation> abstractAnnotations = parseForBio1Annotations(abstractText, documentID,
                        Bio1CorpusParser.DOCUMENT_COLLECTION_ID, annotator, annotationSet);

                // proteinAnnotations = XMLEntityExtractor.parseEntitiesFromSparseUntokenizedXML(abstractText, PROTEIN_TAG, END_TAG,
                // documentID, documentCollectionID, ClassMentionTypes.PROTEIN, annotator, annotationSet);
                // cellTypeAnnotations = XMLEntityExtractor.parseEntitiesFromSparseUntokenizedXML(abstractText, CELL_TYPE_TAG, END_TAG,
                // documentID, documentCollectionID, ClassMentionTypes.CELL_TYPE, annotator, annotationSet);
                // cellLineAnnotations = XMLEntityExtractor.parseEntitiesFromSparseUntokenizedXML(abstractText, CELL_LINE_TAG, END_TAG,
                // documentID, documentCollectionID, ClassMentionTypes.CELL_LINE, annotator, annotationSet);
                // virusAnnotations = XMLEntityExtractor.parseEntitiesFromSparseUntokenizedXML(abstractText, VIRUS_TAG, END_TAG, documentID,
                // documentCollectionID, ClassMentionTypes.VIRUS, annotator, annotationSet);
                // organismAnnotations = XMLEntityExtractor.parseEntitiesFromSparseUntokenizedXML(abstractText, ORGANISM_TAG, END_TAG,
                // documentID, documentCollectionID, ClassMentionTypes.ORGANISM, annotator, annotationSet);
                // tissueAnnotations = XMLEntityExtractor.parseEntitiesFromSparseUntokenizedXML(abstractText, TISSUE_TAG, END_TAG, documentID,
                // documentCollectionID, ClassMentionTypes.TISSUE, annotator, annotationSet);
                // subcellularLocationAnnotations = XMLEntityExtractor.parseEntitiesFromSparseUntokenizedXML(abstractText,
                // SUBCELLULAR_LOCATION_TAG, END_TAG, documentID, documentCollectionID, ClassMentionTypes.SUBCELLULAR_LOCATION,
                // annotator, annotationSet);
                // dnaAnnotations = XMLEntityExtractor.parseEntitiesFromSparseUntokenizedXML(abstractText, DNA_TAG, END_TAG, documentID,
                // documentCollectionID, ClassMentionTypes.DNA, annotator, annotationSet);
                // rnaAnnotations = XMLEntityExtractor.parseEntitiesFromSparseUntokenizedXML(abstractText, RNA_TAG, END_TAG, documentID,
                // documentCollectionID, ClassMentionTypes.RNA, annotator, annotationSet);
                //
                // /* add all title annotations to the allBio1Annotations list */
                // allBio1Annotations.addAll(proteinAnnotations);
                // allBio1Annotations.addAll(cellLineAnnotations);
                // allBio1Annotations.addAll(cellTypeAnnotations);
                // allBio1Annotations.addAll(virusAnnotations);
                // allBio1Annotations.addAll(organismAnnotations);
                // allBio1Annotations.addAll(tissueAnnotations);
                // allBio1Annotations.addAll(subcellularLocationAnnotations);
                // allBio1Annotations.addAll(dnaAnnotations);
                // allBio1Annotations.addAll(rnaAnnotations);

                /* store the untagged abstract text */
                /* remove html tags from the abstract text */
                abstractText = abstractText.replaceAll(GenericTextUtils.escapeCharacterForRegEx("<" + PROTEIN_TAG + ">"), "");
                abstractText = abstractText.replaceAll(GenericTextUtils.escapeCharacterForRegEx("<" + CELL_LINE_TAG + ">"), "");
                abstractText = abstractText.replaceAll(GenericTextUtils.escapeCharacterForRegEx("<" + CELL_TYPE_TAG + ">"), "");
                abstractText = abstractText.replaceAll(GenericTextUtils.escapeCharacterForRegEx("<" + VIRUS_TAG + ">"), "");
                abstractText = abstractText.replaceAll(GenericTextUtils.escapeCharacterForRegEx("<" + ORGANISM_TAG + ">"), "");
                abstractText = abstractText.replaceAll(GenericTextUtils.escapeCharacterForRegEx("<" + ORGANISM_TAG2 + ">"), "");
                abstractText = abstractText.replaceAll(GenericTextUtils.escapeCharacterForRegEx("<" + TISSUE_TAG + ">"), "");
                abstractText = abstractText.replaceAll(GenericTextUtils.escapeCharacterForRegEx("<" + SUBCELLULAR_LOCATION_TAG + ">"), "");
                abstractText = abstractText.replaceAll(GenericTextUtils.escapeCharacterForRegEx("<" + DNA_TAG + ">"), "");
                abstractText = abstractText.replaceAll(GenericTextUtils.escapeCharacterForRegEx("<" + RNA_TAG + ">"), "");
                abstractText = abstractText.replaceAll(GenericTextUtils.escapeCharacterForRegEx("</" + END_TAG + ">"), "");

                String[] a = new String[2];
                a[0] = documentID;
                a[1] = abstractText;
                allBio1Documents.add(a);

                /* validity check - make sure covered text in annotations matches the text in the now untagged titleText and abstractText Strings */
                for (TextAnnotation ta : titleAnnotations) {
                    String coveredTextInTA = ta.getCoveredText();
                    String coveredTextInString = titleText.substring(ta.getAnnotationSpanStart(), ta.getAnnotationSpanEnd());
                    if (!coveredTextInTA.equals(coveredTextInString)) {
                        System.err.println("WARNING -- Bio1Parser: Covered text does not line up with span: CoveredTextInTA: "
                                + coveredTextInTA + "  CoveredTextInString: " + coveredTextInString);
                    }
                }

                for (TextAnnotation ta : abstractAnnotations) {
                    String coveredTextInTA = ta.getCoveredText();
                    String coveredTextInString = abstractText.substring(ta.getAnnotationSpanStart(), ta.getAnnotationSpanEnd());
                    if (!coveredTextInTA.equals(coveredTextInString)) {
                        System.err.println("WARNING -- Bio1Parser: Covered text does not line up with span: CoveredTextInTA: "
                                + coveredTextInTA + "  CoveredTextInString: " + coveredTextInString);
                    }
                }

                allBio1Annotations.addAll(titleAnnotations);
                allBio1Annotations.addAll(abstractAnnotations);

                System.out.println("ABSTRACT: " + abstractText);

            } else if (line.startsWith("<abstract>")) {
                /* reset id, title, and abstract strings */
                id = null;
                titleText = null;
                abstractText = null;
                inAbstract = false;
            } else if (line.startsWith("\\n")) {
                /* do nothing */
            } else {
                /* there are line breaks in the abstract, so if we are in the abstract, we add the line to the abstract text */
                if (inAbstract) {
                    abstractText += (" " + line);
                } else if (inTitle) {
                    titleText += (" " + line);
                } else {
                    System.err.println("WARNING -- Bio1Parser: Unexpected tag at beginning of line: " + line);
                }
            }
        }
    }

//    /**
//     * This method will store in a database the annotations generated by parsing the contents of the file. Database properties are currently set in
//     * the AnnotationDBProperties interface.
//     * 
//     * @throws IOException
//     */
//    public static void storeOutput() throws IOException {
//        /* now store results in the database */
//        /* now add documents to the database */
//        for (String[] idTextPair : allBio1Documents) {
//            String documentID = idTextPair[0];
//            String documentText = idTextPair[1];
//
//            documentText = documentText.replaceAll("'", "''");
//
//            char TorA = documentID.charAt(documentID.length() - 1);
//
//            String sqlStr = "INSERT INTO BIO1_CORPUS VALUES ('" + documentID + "', '" + Character.toUpperCase(TorA) + "', '" + documentText
//                    + "')";
//            System.out.println("SQLSTR: " + sqlStr);
//            Database_Util.execute(AnnotationDBProperties.CONNECTION_PROPERTIES_FILE, sqlStr);
//        }
//
//        String sqlldrFileName = "bio1_Annotations.sqlldr";
//        String runLoadFileName = "loadBio1Annotations.sh";
//
//        /* add the annotations to the database in the form of an sqlldr file */
//        /* create the sqlldr input file */
//        PrintStream sqlldrFileStream = GenericTextUtils.openPrintStream(AnnotationDBProperties.EXTERNAL_BASE_ANNOTATION_DIR
//                + "/inputFiles/" + sqlldrFileName);
//        AnnotationDB_Util.printTextAnnotationListToSqlldrFile(sqlldrFileStream, allBio1Annotations, new ArrayList<String>(), true,
//                AnnotationDBProperties.CONNECTION_PROPERTIES_FILE, false);
//        sqlldrFileStream.close();
//
//        /* add the parsed gene annotations to the database */
//        AnnotationDB_Util.loadAnnotationsIntoDB(AnnotationDBProperties.EXTERNAL_BASE_ANNOTATION_DIR,
//                AnnotationDBProperties.LOCAL_BASE_ANNOTATION_DIR, sqlldrFileName, AnnotationDBProperties.SQLLDR_CONTROL_FILE_TEMPLATE,
//                runLoadFileName, AnnotationDBProperties.ANNOTATION_DB_STATUS_FLAG_FILE, true);
//
//    }

    private static List<TextAnnotation> parseForBio1Annotations(String inputText, String documentID, int documentCollectionID,
            Annotator annotator, AnnotationSet annotationSet) {
        annotationID = 0;
        List<TextAnnotation> bio1EntityAnnotations = new ArrayList<TextAnnotation>();

        // Stack<TextAnnotation> openEntities = new Stack<TextAnnotation>();

        int offsetAdjustment = 0;

        Pattern p = Pattern.compile("<NAME cl=\"(.*?)\">(.*?)</NAME>");
        Matcher m = p.matcher(inputText);

        while (m.find()) {
            String clsName = m.group(1);
            String coveredText = m.group(2);

            offsetAdjustment += (clsName.length() + 12);

            int spanStart = m.start(2) - offsetAdjustment;
            int spanEnd = m.end(2) - offsetAdjustment;

            offsetAdjustment += 7; /* for </NAME> */

            String classMentionType = "";
            if (clsName.equals("PROTEIN")) {
                classMentionType = ClassMentionTypes.PROTEIN;
            } else if (clsName.equals("DNA")) {
                classMentionType = ClassMentionTypes.DNA;
            } else if (clsName.equals("RNA")) {
                classMentionType = ClassMentionTypes.RNA;
            } else if (clsName.equals("SOURCE.ct")) {
                classMentionType = ClassMentionTypes.CELL_TYPE;
            } else if (clsName.equals("SOURCE.cl")) {
                classMentionType = ClassMentionTypes.CELL_LINE;
            } else if (clsName.equals("SOURCE.mo") || clsName.equals("SOURCE.mu")) {
                classMentionType = ClassMentionTypes.ORGANISM;
            } else if (clsName.equals("SOURCE.vi")) {
                classMentionType = ClassMentionTypes.VIRUS;
            } else if (clsName.equals("SOURCE.ti")) {
                classMentionType = ClassMentionTypes.TISSUE;
            } else if (clsName.equals("SOURCE.sl")) {
                classMentionType = ClassMentionTypes.SUBCELLULAR_LOCATION;
            } else {
                System.err.println("WARNING -- Bio1Parser: Class type not recognized: " + clsName
                        + " ******************************************************");
            }

            TextAnnotation ta = createTextAnnotation(documentID, documentCollectionID, spanStart, spanEnd, classMentionType, coveredText,
                    annotator, annotationSet, annotationID++);
            bio1EntityAnnotations.add(ta);
        }

        return bio1EntityAnnotations;
    }

    /**
     * The documents in the Bio1 corpus overlap somewhat with those in the GENIA corpus. This method examines that overlap.
     * 
     * @param bio1CorpusFile
     * @param geniaCorpusXMLFile
     * @throws IOException
     */
    public static void determineOverlapWithGENIA(String bio1CorpusFile, String geniaCorpusXMLFile) throws IOException {
        List<String> bio1IDs = extractIDs(bio1CorpusFile);
        compareWithGENIACorpus(bio1IDs, geniaCorpusXMLFile);
    }

    /**
     * This method extracts document IDs from the Bio1 corpus. It is used to determine the overlap with the GENIA corpus.
     * 
     * @param corpusFile
     * @return
     * @throws IOException
     */
    private static List<String> extractIDs(String corpusFile) throws IOException {
        List<String> extractedIDs = new ArrayList<String>();
        BufferedReader br = GenericTextUtils.openReader(corpusFile);

        Pattern idPattern = Pattern.compile("UI\\s+-\\s+(\\d+)");
        Matcher m;

        String line;
        while ((line = br.readLine()) != null) {
            if (line.startsWith("UI  -")) {
                m = idPattern.matcher(line);
                if (m.find()) {
                    String idStr = m.group(1);
                    extractedIDs.add(idStr.trim());
                } else {
                    System.err.println("WARNING -- Bio1Parser: ID expected but not found.");
                }
            }
        }
        System.out.println("DEBUG -- Bio1Parser: Extracted " + extractedIDs.size() + " IDs from the Bio1 corpus file.");
        return extractedIDs;
    }

    /**
     * This method extracts the document IDs from the Genia corpus and compares them to the Bio1 corpus document IDs.
     * 
     * @param bio1IDs
     * @param geniaCorpusXMLFile
     * @throws IOException
     */
    private static void compareWithGENIACorpus(List<String> bio1IDs, String geniaCorpusXMLFile) throws IOException {

        BufferedReader br = GenericTextUtils.openReader(geniaCorpusXMLFile);

        Pattern idPattern = Pattern.compile("<bibliomisc>MEDLINE:(\\d+)</bibliomisc>");
        Matcher m;

        int overlappingIDCount = 0;

        String line;
        while ((line = br.readLine()) != null) {
            if (line.startsWith("<bibliomisc>")) {
                m = idPattern.matcher(line);
                if (m.find()) {
                    String idStr = m.group(1);
                    if (bio1IDs.contains(idStr)) {
                        overlappingIDCount++;
                        System.out.println("Found overlapping ID: " + idStr);
                    }
                } else {
                    System.err.println("WARNING -- Bio1Parser: ID expected but not found.");
                }
            }
        }
        System.out
                .println("DEBUG -- Bio1Parser: Discovered " + overlappingIDCount + " overlapping IDs between the Bio1 and GENIA corpora.");
    }

    // private void error(String message) {
    // System.err.println("ERROR -- Bio1Parser: " + message);
    // }

    public void close() throws IOException {
        if (br != null) {
            br.close();
        }
    }

    /**
     * To determine overlap in documents with GENIA:<br>
     * args[0] = parse or compare; if parse, the Bio1 corpus is parsed. If compare, the overlap of ids with GENIA is computed<br>
     * args[1] = bio1 corpus file <br>
     * args[2] = genia xml corpus file<br>
     * args[3] = connectionpropertiesfile
     * 
     * @param args
     */
    public static final void main(String[] args) {
        try {
            if (args[0].equals("compare")) {
                Bio1CorpusParser.determineOverlapWithGENIA(args[1], args[2]);
            } else if (args[0].equals("parse")) {
                // BufferedReader corpusReader = GenericTextUtils.openReader(args[1]);
                // Bio1Parser.parseBio1Corpus(corpusReader);
                // corpusReader.close();
                // Bio1Parser.storeOutput();

                Bio1CorpusParser bio1parser = new Bio1CorpusParser(args[1]);
                while (bio1parser.hasNext()) {
                    GenericDocument nextDocument = bio1parser.next();
                    nextDocument.printDocument(System.out);
                }
            } else {
                System.err.println("Invalid input parameter... expecting 'compare' or 'parse'");
            }
        } catch (IOException e) {
            e.printStackTrace();
        }
    }

}
