# Supplementary material for: An open-source framework for large-scale, flexible evaluation of biomedical text mining systems
Source: J Biomed Discov Collab. 2008 Jan 29;3:1. doi: 10.1186/1747-5333-3-1 (PMC2276192; doi:10.1186/1747-5333-3-1)
Supplement: Additional file 1 — Evaluation platform source code. The additional file contains the software evaluation framework discussed in this paper. The most current release can be downloaded from SourceForge.net [1]. See the accompanying README file for instructions on installation and use. Also included in the distribution is a collection of UIMA wrappers for some commonly used BioNLP tools and annotated corpora. [file 1747-5333-3-1-S1.zip › bionlp_uima_repository-1.0.1/src/edu/uchsc/ccp/util/nlp/parser/corpus/BioIECorpusParser.java]

package edu.uchsc.ccp.util.nlp.parser.corpus;

import java.io.BufferedReader;
import java.io.File;
import java.io.IOException;
import java.util.ArrayList;
import java.util.HashSet;
import java.util.List;
import java.util.Set;
import java.util.regex.Matcher;
import java.util.regex.Pattern;

import edu.uchsc.ccp.util.nlp.GenericTextUtils;
import edu.uchsc.ccp.util.nlp.annotation.AnnotationSet;
import edu.uchsc.ccp.util.nlp.annotation.Annotator;
import edu.uchsc.ccp.util.nlp.annotation.TextAnnotation;
import edu.uchsc.ccp.util.nlp.document.GenericDocument;
import edu.uchsc.ccp.util.nlp.mention.ClassMentionTypes;

/**
 * Parser for the BioIE corpus. <br>
 * <br>
 * Output Classes:<br>
 * <ul>
 * <li>protein</li>
 * <li>rna</li>
 * <li>generic gene</li>
 * </ul>
 * The BioIE corpora can be downloaded here:  http://bioie.ldc.upenn.edu/publications/latest_release/data/
 * 
 * @author William A Baumgartner, Jr.
 * 
 */
public class BioIECorpusParser extends CorpusParser {
    public final static int DOCUMENT_COLLECTION_ID = 11;
    
    private final static boolean DEBUG = false;

    private static List<TextAnnotation> allAnnotations = new ArrayList<TextAnnotation>();

    private static List<String[]> allDocuments = new ArrayList<String[]>();

    private static Set<String> typeSet = new HashSet<String>();

    private static final String GENE_PROTEIN_TYPE = "gene-protein";

    private static final String GENE_RNA_TYPE = "gene-rna";

    private static final String GENE_GENERIC_TYPE = "gene-generic";


    private static String documentID;

    private final static Annotator annotator = new Annotator(new Integer(12), "", "BioIE", "UPenn");

    private final static AnnotationSet annotationSet = new AnnotationSet(new Integer(10), "BioIE Oncology Gold Annotations",
            "Annotations extracted from the BioIE oncology corpus.");

    private static int titleOffsetCount = 0;

    private static int abstractOffsetCount = 0;

    private static List<Integer> titleLineBreakIndexes = new ArrayList<Integer>();

    private static List<Integer> abstractLineBreakIndexes = new ArrayList<Integer>();

    private String[] corpusFileList;

    private int currentFileIndex;

    private File corpusDirectory;

    private static GenericDocument nextTitleDocument = null;

    private static GenericDocument nextAbstractDocument = null;

    private boolean returnedTitleDocument = false;

    private boolean returnedAbstractDocument = false;

    private static int annotationID = 0;

    /**
     * The corpus directory must contain the source files and word-freak annotation files
     * 
     * @param corpusDirectory
     */
    public BioIECorpusParser(String corpusDirectory) {
        File dir = new File(corpusDirectory);
        if (dir.isDirectory()) {
            this.corpusFileList = dir.list();
        } else {
            error("Input parameter: '" + corpusDirectory + "' must be a directory. Please adjust and try again");
            System.exit(-1);
        }
        this.corpusDirectory = new File(corpusDirectory);
        this.currentFileIndex = 0;
    }

    @Override
    public boolean hasNext() {
        /* if we have not yet returned the abstract document, then return true */
        if (returnedTitleDocument && !returnedAbstractDocument) {
            return true;
        } else {
            /* we have already returned the abstract document, so check to see if there are new title and abstract documents to return */
            try {
                return hasNextDocument();
            } catch (IOException e) {
                error("Error while parsing the Bio1 corpus file.");
                e.printStackTrace();
                return false;
            }
        }
    }

    @Override
    public GenericDocument next() {
        if (!returnedTitleDocument) {
            returnedTitleDocument = true;
            return nextTitleDocument;
        } else {
            returnedAbstractDocument = true;
            return nextAbstractDocument;
        }
    }

    public void close() throws IOException {
    }

    private boolean hasNextDocument() throws IOException {
        /* check for completion */
        if (currentFileIndex != corpusFileList.length) {
            String currentFilePath = corpusDirectory.getAbsolutePath() + "/" + corpusFileList[currentFileIndex++];
            returnedAbstractDocument = false;
            returnedTitleDocument = false;
            annotationID = 0;
            File f = new File(currentFilePath);
            /* ignore the corpus-list and tag-list files */
            if (f.isFile()) {
                if (f.getName().endsWith(".src")) {
                    /* process each file */

                    BufferedReader br = GenericTextUtils.openReader(currentFilePath);
                    int numBlankLines = countBlankLines(br);
                    br.close();
                    br = GenericTextUtils.openReader(currentFilePath);
                    String[] titleAbstractText = BioIECorpusParser.parseBioIE_SourceFile(br, numBlankLines);
                    br.close();

                    br = GenericTextUtils.openReader(currentFilePath + ".ann");
                    BioIECorpusParser.parseBioIE_AnnotationFile(br, documentID, titleAbstractText[0], titleAbstractText[1]);
                    br.close();
                    return true;
                } else {
                    /* we have probably come across a .ann file, so move on to the next... */
                    return hasNextDocument();
                }
            } else {
                /*
                 * do nothing.. i.e. don't recurse into any directories within the corpusDirectory, but we should check for other documents.. this
                 * case will only occur if the user has added an extra directory
                 */
                return hasNextDocument();
            }
        } else {
            /* we have cycled through all of the corpus documents, so return false */
            return false;
        }
    }

    public static void reset() {
        titleLineBreakIndexes = new ArrayList<Integer>();
        abstractLineBreakIndexes = new ArrayList<Integer>();
        allAnnotations = new ArrayList<TextAnnotation>();
        allDocuments = new ArrayList<String[]>();
    }

    public static List<TextAnnotation> getTextAnnotations() {
        return allAnnotations;
    }

    public static List<String[]> getDocuments() {
        return allDocuments;
    }

    /* counts the number of blank lines before the PMID line */
    private static int countBlankLines(BufferedReader br) throws IOException {
        int numBlankLines = 0;
        String line;
        boolean stopCounting = false;
        while ((line = br.readLine()) != null) {
            if (line.trim().startsWith("PMID")) {
                stopCounting = true;
            }
            if (line.trim().startsWith("Publication Types:")) {
                stopCounting = true;
            }
            if (line.length() == 0 && !stopCounting) {
                numBlankLines++;
            }
        }
        return numBlankLines;
    }

    public static void processBioIECorpusDirectory(String directory) throws IOException {
        allAnnotations = new ArrayList<TextAnnotation>();
        allDocuments = new ArrayList<String[]>();

        File dir = new File(directory);
        if (dir.isDirectory()) {

            String[] files = dir.list();

            for (String file : files) {
                File f = new File(dir.getAbsolutePath() + "/" + file);
                /* ignore the corpus-list and tag-list files */
                if (f.isFile()) {
                    if (f.getName().endsWith(".src")) {
                        /* process each file */

                        BufferedReader br = GenericTextUtils.openReader(dir.getAbsolutePath() + "/" + file);
                        int numBlankLines = countBlankLines(br);
                        br.close();
                        br = GenericTextUtils.openReader(dir.getAbsolutePath() + "/" + file);
                        String[] titleAbstractText = BioIECorpusParser.parseBioIE_SourceFile(br, numBlankLines);
                        br.close();

                        br = GenericTextUtils.openReader(dir.getAbsolutePath() + "/" + file + ".ann");
                        BioIECorpusParser.parseBioIE_AnnotationFile(br, documentID, titleAbstractText[0], titleAbstractText[1]);
                        br.close();
                    }
                }
            }

            /* print out all types */
            for (String type : typeSet) {
                System.out.println("TYPE: " + type);
            }

            // BioIEParser.storeOutput();

        } else {
            System.err.println("ERROR -- TexasCorpusParser: Input is not a directory.");
        }
    }

    /**
     * output a list of the pmids in the BioIE collection
     * 
     */
    public static Set<String> getListOfBioIEPMIDs(String directory) throws IOException {
        Set<String> pmids = new HashSet<String>();

        File dir = new File(directory);
        if (dir.isDirectory()) {

            String[] files = dir.list();

            for (String file : files) {
                File f = new File(dir.getAbsolutePath() + "/" + file);
                /* ignore the corpus-list and tag-list files */
                if (f.isFile()) {
                    if (f.getName().endsWith(".src")) {
                        /* process each file */

                        BufferedReader br = GenericTextUtils.openReader(dir.getAbsolutePath() + "/" + file);
                        int numBlankLines = countBlankLines(br);
                        br.close();
                        br = GenericTextUtils.openReader(dir.getAbsolutePath() + "/" + file);
                        String[] titleAbstractText = BioIECorpusParser.parseBioIE_SourceFile(br, numBlankLines);
                        String pmid = titleAbstractText[2];
                        if (!pmids.contains(pmid)) {
                            pmids.add(pmid);
                        } else {
                            System.err.println("Duplicate pmid found in BioIE corpus: " + pmid);
                        }
                        br.close();
                    }
                }
            }
        }

        System.out.println("Returning: " + pmids.size() + " pmids.");

        return pmids;
    }

    /**
     * returns a String Array of size 2<br>
     * String[0] = title<br>
     * String[1] = abstract<br>
     * String[2] = documentID<br>
     * 
     * @param br
     * @return
     * @throws IOException
     */
    public static String[] parseBioIE_SourceFile(BufferedReader br, int numBlankLines) throws IOException {

        int blankLineCount = 0;
        titleOffsetCount = 0;
        abstractOffsetCount = 0;
        int byteCount = 0;

        String titleText = "";
        String abstractText = "";

        titleLineBreakIndexes = new ArrayList<Integer>();
        abstractLineBreakIndexes = new ArrayList<Integer>();

        /*
         * some of the files have slightly different formats; some have 2 "Comment in" lines, some "Erratum", others do not have an Institution line.
         * The input numBlankLines is used to distinguish between formats. If numBlankLines = 4 then this file has no Institution line.
         */

        // int titleBlankLineCount = 1;
        // int abstractBlankLineCount = 4;
        // if (numBlankLines == 4) {
        // abstractBlankLineCount = 3;
        // }
        boolean foundTitle = false;
        boolean foundAbstract = false;
        boolean oneMoreLine = false;
        boolean seenBlankLineAfterTitle = false;

        String line;
        while ((line = br.readLine()) != null) {
            byteCount += (line.length() + 2);
            if (line.startsWith("PMID")) {
                Pattern idPattern = Pattern.compile("PMID:\\s(\\d+)\\s");
                Matcher m = idPattern.matcher(line);
                if (m.find()) {
                    documentID = m.group(1);
                } else {
                    System.err.println("ERROR -- BioIEParser: Expected PMID, but did not match.");
                }
            } else if (line.length() == 0) {
                blankLineCount++;
                if (!foundTitle) {
                    titleOffsetCount += 2;
                } else {
                    seenBlankLineAfterTitle = true;
                }
                if (!foundAbstract) {
                    abstractOffsetCount += 2;
                }
                oneMoreLine = false;
            } else if (line.trim().startsWith("Comment in:")) {
                titleOffsetCount += line.length() + 2;
                abstractOffsetCount += line.length() + 2;
                oneMoreLine = true;
            } else if (line.trim().startsWith("Erratum in:")) {
                titleOffsetCount += line.length() + 2;
                abstractOffsetCount += line.length() + 2;
                oneMoreLine = true;
            } else if (blankLineCount + 1 == numBlankLines) {
                /* then we are adding the line to the abstract */
                foundAbstract = true;
                abstractText += (line + " ");
                abstractLineBreakIndexes.add(byteCount - 2);
            } else if (blankLineCount > 0 && !foundAbstract && !oneMoreLine && !seenBlankLineAfterTitle) {
                /* then we are adding the line to the title */
                foundTitle = true;
                titleText += (line + " ");
                titleLineBreakIndexes.add(byteCount - 2); /*
                                                             * -2 because entities at the beginning of lines were getting chopped by a single
                                                             * character
                                                             */
                abstractOffsetCount += line.length() + 2;
            } else {
                if (!foundAbstract) {
                    abstractOffsetCount += line.length() + 2;
                }
                if (!foundTitle) {
                    titleOffsetCount += line.length() + 2;
                }

            }
        }

        if (DEBUG) {
            System.err.println("DEBUG -- BioIEParser: TitleOffset: " + titleOffsetCount + "  AbstractOffset: " + abstractOffsetCount);
            System.err.print("DEBUG -- BioIEParser: Abstract Line Break Indexes: ");
            for (Integer i : abstractLineBreakIndexes) {
                System.err.print(i + ", ");
            }
            System.err.println(";");
        }

        String[] t = new String[2];
        t[0] = documentID + "-t";
        t[1] = titleText.trim();
        allDocuments.add(t);

        /* create the nextTitleDocument here */
        nextTitleDocument = new GenericDocument();
        nextTitleDocument.setDocumentID(documentID + "-t");
        nextTitleDocument.setDocumentText(titleText.trim());

        String[] a = new String[2];
        a[0] = documentID + "-a";
        a[1] = abstractText.trim();
        allDocuments.add(a);

        nextAbstractDocument = new GenericDocument();
        nextAbstractDocument.setDocumentID(documentID + "-a");
        nextAbstractDocument.setDocumentText(abstractText.trim());

        String[] titleAbstractText = new String[3];
        titleAbstractText[0] = titleText;
        titleAbstractText[1] = abstractText;
        titleAbstractText[2] = documentID;
        return titleAbstractText;
    }

    public static void parseBioIE_AnnotationFile(BufferedReader br, String documentID, String titleText, String abstractText)
            throws IOException {

        Pattern annotPattern = Pattern.compile("<Annotation type=\"(.*?)\" span=\"(\\d+)\\.\\.(\\d+)\"");
        Matcher m;

        String line;
        while ((line = br.readLine()) != null) {

            if (line.trim().startsWith("<Annotation type=")) {
                m = annotPattern.matcher(line);
                if (m.find()) {
                    String type = m.group(1);
                    typeSet.add(type);

                    if (type.equals(GENE_GENERIC_TYPE) || type.equals(GENE_PROTEIN_TYPE) || type.equals(GENE_RNA_TYPE)) {

                        int spanStart = Integer.parseInt(m.group(2));
                        int spanEnd = Integer.parseInt(m.group(3));

                        if (DEBUG) {
                            System.err.println("ABOUT TO CREATE ANNOTATION, ORIGINAL SPAN: docID: " + documentID + "[" + spanStart + ".."
                                    + spanEnd + "]");
                        }

                        determineSectionAndCreateAnnotation(documentID, type, spanStart, spanEnd, titleText, abstractText);
                    }
                } else {
                    System.err.println("ERROR -- BioIEParser: Expected Annotation, but did not match.");
                }
            }
        }
    }

    private static void determineSectionAndCreateAnnotation(String documentID, String type, int spanStart, int spanEnd, String titleText,
            String abstractText) {

        String coveredText = null;
        int finalLineBreakOfTitle = titleLineBreakIndexes.get(titleLineBreakIndexes.size() - 1);
        boolean inTitle = false;
        boolean inAbstract = false;
        if (spanStart < finalLineBreakOfTitle) {
            /* then this annotation is in the title */
            int spanStartOffsetDueToLineBreaksInTitle = 0;
            int spanEndOffsetDueToLineBreaksInTitle = 0;
            for (Integer index : titleLineBreakIndexes) {
                if (spanStart > index) {
                    spanStartOffsetDueToLineBreaksInTitle++;
                }
                if (spanEnd > index) {
                    spanEndOffsetDueToLineBreaksInTitle++;
                }
            }

            spanStart = spanStart - spanStartOffsetDueToLineBreaksInTitle - titleOffsetCount;
            spanEnd = spanEnd - spanEndOffsetDueToLineBreaksInTitle - titleOffsetCount;

            coveredText = titleText.substring(spanStart, spanEnd);
            documentID += "-t";
            inTitle = true;
        } else {
            /* this annotation is in the abstract */
            int spanStartOffsetDueToLineBreaksInAbstract = 0;
            int spanEndOffsetDueToLineBreaksInAbstract = 0;
            for (Integer index : abstractLineBreakIndexes) {
                if (spanStart > index) {
                    spanStartOffsetDueToLineBreaksInAbstract++;
                }
                if (spanEnd > index) {
                    spanEndOffsetDueToLineBreaksInAbstract++;
                }
            }

            spanStart = spanStart - spanStartOffsetDueToLineBreaksInAbstract - abstractOffsetCount;
            spanEnd = spanEnd - spanEndOffsetDueToLineBreaksInAbstract - abstractOffsetCount;

            try {
                coveredText = abstractText.substring(spanStart, spanEnd);
            } catch (StringIndexOutOfBoundsException siobe) {
                System.err.println("ERROR -- StringIndexOutOfBoundsException in document: " + documentID);
            }
            documentID += "-a";
            inAbstract = true;
        }

        // /* 11290569, 9207791 - examples where the coveredtext includes a line break */
        // String coveredText = documentText.substring(spanStart, spanEnd).replaceAll("\u0009","").replaceAll("\\n\\s?"," ");

        TextAnnotation ta = null;
        if (type.equals(GENE_PROTEIN_TYPE)) {
            ta = createTextAnnotation(documentID, DOCUMENT_COLLECTION_ID, spanStart, spanEnd, ClassMentionTypes.PROTEIN,
                    coveredText, annotator, annotationSet, annotationID++);
            
        } else if (type.equals(GENE_RNA_TYPE)) {
            ta = createTextAnnotation(documentID, DOCUMENT_COLLECTION_ID, spanStart, spanEnd, ClassMentionTypes.RNA,
                    coveredText, annotator, annotationSet, annotationID++);
        } else if (type.equals(GENE_GENERIC_TYPE)) {
            ta = createTextAnnotation(documentID, DOCUMENT_COLLECTION_ID, spanStart, spanEnd, ClassMentionTypes.GENE_GENERIC,
                    coveredText, annotator, annotationSet, annotationID++);
        } else {
            System.err.println("Unexpected annotation type discovered in BioIE corpus: " + type);
        }

        allAnnotations.add(ta);
        if (inTitle) {
            nextTitleDocument.addAnnotation(ta);
        } else if (inAbstract) {
            nextAbstractDocument.addAnnotation(ta);
        } else {
            System.err.println("WARNING -- BioIEParser: Encounted annotation not in title or abstract.");
        }
    }

    // private static TextAnnotation createTextAnnotation(String documentID, int documentCollectionID, int spanStart, int spanEnd,
    // String classMentionType, String coveredText, Annotator annotator, AnnotationSet annotationSet) {
    // TextAnnotation ta = new TextAnnotation();
    //
    // /* set the annotator */
    // ta.setAnnotator(annotator);
    //
    // /* add the annotation set */
    // ta.addAnnotationSet(annotationSet);
    //
    // /* set the documentID */
    // ta.setDocumentID(documentID);
    //
    // /* set the documentCollectionID */
    // ta.setDocumentCollectionID(documentCollectionID);
    //
    // /* set the span */
    // ta.setAnnotationSpanEnd(spanEnd);
    // ta.setAnnotationSpanStart(spanStart);
    //
    // /* set the covered text */
    // ta.setCoveredText(coveredText);
    //
    // /* set the class mention */
    // ClassMention cm = new ClassMention();
    // cm.setMentionName(classMentionType);
    // ta.setClassMention(cm);
    //
    // return ta;
    // }

//    public static void storeOutput() throws IOException {
//        /* now store results in the database */
//        /* now add documents to the database */
//        for (String[] idTextPair : allDocuments) {
//            String documentID = idTextPair[0];
//            String documentText = idTextPair[1];
//
//            documentText = documentText.replaceAll("'", "''");
//
//            char TorA = documentID.charAt(documentID.length() - 1);
//
//            String sqlStr = "INSERT INTO BIOIE_ONCOLOGY_CORPUS VALUES ('" + documentID + "', '" + Character.toUpperCase(TorA) + "', '"
//                    + documentText + "')";
//            System.out.println("SQLSTR: " + sqlStr);
//            Database_Util.execute(AnnotationDBProperties.CONNECTION_PROPERTIES_FILE, sqlStr);
//        }
//
//        String sqlldrFileName = "bioieOnc_Annotations.sqlldr";
//        String runLoadFileName = "loadBioIEOncAnnotations.sh";
//
//        /* add the annotations to the database in the form of an sqlldr file */
//        /* create the sqlldr input file */
//        PrintStream sqlldrFileStream = GenericTextUtils.openPrintStream(AnnotationDBProperties.EXTERNAL_BASE_ANNOTATION_DIR
//                + "/inputFiles/" + sqlldrFileName);
//        AnnotationDB_Util.printTextAnnotationListToSqlldrFile(sqlldrFileStream, allAnnotations, new ArrayList<String>(), true,
//                AnnotationDBProperties.CONNECTION_PROPERTIES_FILE, false);
//        sqlldrFileStream.close();
//
//        /* add the parsed gene annotations to the database */
//        AnnotationDB_Util.loadAnnotationsIntoDB(AnnotationDBProperties.EXTERNAL_BASE_ANNOTATION_DIR,
//                AnnotationDBProperties.LOCAL_BASE_ANNOTATION_DIR, sqlldrFileName, AnnotationDBProperties.SQLLDR_CONTROL_FILE_TEMPLATE,
//                runLoadFileName, AnnotationDBProperties.ANNOTATION_DB_STATUS_FLAG_FILE, true);
//
//    }

    /**
     * args[0] = BioIE corpus directory (where wordfreak files reside)
     * 
     * @param args
     */
    public static void main(String[] args) {

        try {
            // BioIEParser.processBioIECorpusDirectory(args[0]);

            Set<String> pmids = BioIECorpusParser.getListOfBioIEPMIDs(args[0]);
            for (String pmid : pmids) {
                System.out.println(pmid);
            }

        } catch (IOException e) {
            e.printStackTrace();
        }
    }

}
