# Supplementary material for: An open-source framework for large-scale, flexible evaluation of biomedical text mining systems
Source: J Biomed Discov Collab. 2008 Jan 29;3:1. doi: 10.1186/1747-5333-3-1 (PMC2276192; doi:10.1186/1747-5333-3-1)
Supplement: Additional file 1 — Evaluation platform source code. The additional file contains the software evaluation framework discussed in this paper. The most current release can be downloaded from SourceForge.net [1]. See the accompanying README file for instructions on installation and use. Also included in the distribution is a collection of UIMA wrappers for some commonly used BioNLP tools and annotated corpora. [file 1747-5333-3-1-S1.zip › bionlp_uima_repository-1.0.1/src/edu/uchsc/ccp/util/nlp/parser/corpus/CorpusParser.java]

package edu.uchsc.ccp.util.nlp.parser.corpus;

import java.io.IOException;
import java.util.Iterator;

import edu.uchsc.ccp.util.nlp.annotation.AnnotationSet;
import edu.uchsc.ccp.util.nlp.annotation.Annotator;
import edu.uchsc.ccp.util.nlp.annotation.TextAnnotation;
import edu.uchsc.ccp.util.nlp.document.GenericDocument;
import edu.uchsc.ccp.util.nlp.mention.ClassMention;

/**
 * This is an abstract class for a corpus parser. It follows the <code>Iterator</code> interface, and should return a {@link GenericDocument} object
 * for each document in the corpus being parsed.
 * 
 * @author William A Baumgartner, Jr.
 * 
 */
public abstract class CorpusParser implements Iterator {

    /*
     * (non-Javadoc)
     * 
     * @see java.util.Iterator#hasNext()
     */
    public abstract boolean hasNext();

    /*
     * (non-Javadoc)
     * 
     * @see java.util.Iterator#next()
     */
    public abstract GenericDocument next();

    /**
     * This method should be overridden by any subclass.
     * 
     * @throws IOException
     */
    public abstract void close() throws IOException;

    /**
     * This method is not implemented and will throw an {@link UnsupportedOperationException} if called.
     */
    public void remove() {
        throw new UnsupportedOperationException("remove() has not been implemented for CorpusParser.");
    }

    /**
     * Outputs an error message to <code>System.err</code>
     * 
     * @param message
     *            the message to output
     */
    protected void error(String message) {
        System.err.println("ERROR -- " + this.getClass().getName().substring(this.getClass().getName().lastIndexOf('.') + 1) + ": "
                + message);
    }

    /**
     * Outputs a warning message to <code>System.err</code>
     * 
     * @param message
     *            the message to output
     */
    protected void warn(String message) {
        System.err.println("WARN -- " + this.getClass().getName().substring(this.getClass().getName().lastIndexOf('.') + 1) + ": "
                + message);
    }

    /**
     * Creates a new TextAnnotation
     * 
     * @param documentID
     *            the document ID
     * @param documentCollectionID
     *            the document collection ID
     * @param spanStart
     *            the character offset for the beginning of the annotation
     * @param spanEnd
     *            the character offset for the end of the annotation
     * @param classMentionType
     *            the annotation type
     * @param coveredText
     *            the text covered by the annotation
     * @param annotator
     *            the annotator responsible for creating the annotation
     * @param annotationSet
     *            the annotation set to which this annotation belongs
     * @return a <code>TextAnnotation</code> object
     */
    protected static TextAnnotation createTextAnnotation(String documentID, int documentCollectionID, int spanStart, int spanEnd,
            String classMentionType, String coveredText, Annotator annotator, AnnotationSet annotationSet, int annotationID) {
        ClassMention cm = new ClassMention(classMentionType);
        TextAnnotation ta = new TextAnnotation(spanStart, spanEnd, coveredText, annotator, annotationSet, annotationID,
                documentCollectionID, documentID, -1, cm);

        return ta;
    }

}
