# Supplementary material for: An open-source framework for large-scale, flexible evaluation of biomedical text mining systems
Source: J Biomed Discov Collab. 2008 Jan 29;3:1. doi: 10.1186/1747-5333-3-1 (PMC2276192; doi:10.1186/1747-5333-3-1)
Supplement: Additional file 1 — Evaluation platform source code. The additional file contains the software evaluation framework discussed in this paper. The most current release can be downloaded from SourceForge.net [1]. See the accompanying README file for instructions on installation and use. Also included in the distribution is a collection of UIMA wrappers for some commonly used BioNLP tools and annotated corpora. [file 1747-5333-3-1-S1.zip › bionlp_uima_repository-1.0.1/src/edu/uchsc/ccp/util/nlp/parser/corpus/TexasCorpusParser.java]

package edu.uchsc.ccp.util.nlp.parser.corpus;

import java.io.BufferedReader;
import java.io.File;
import java.io.IOException;
import java.util.ArrayList;
import java.util.List;
import java.util.Stack;
import java.util.regex.Matcher;
import java.util.regex.Pattern;

import edu.uchsc.ccp.util.nlp.GenericTextUtils;
import edu.uchsc.ccp.util.nlp.annotation.AnnotationSet;
import edu.uchsc.ccp.util.nlp.annotation.Annotator;
import edu.uchsc.ccp.util.nlp.annotation.TextAnnotation;
import edu.uchsc.ccp.util.nlp.document.GenericDocument;
import edu.uchsc.ccp.util.nlp.mention.ClassMentionTypes;

/**
 * A parser for the Texas corpus. This class outputs the original text and accompanying annotations for each Texas corpus document. Titles and
 * abstracts are outputted as separate documents.<br>
 * <br>
 * Output Classes:<br>
 * <ul>
 * <li>protein</li>
 * </ul>
 * The Texas protein corpus can be downloaded here: http://www.cs.utexas.edu/users/ml/index.cgi?page=resourcesrepo
 * 
 * @author William A Baumgartner, Jr.
 * 
 */
public class TexasCorpusParser extends CorpusParser {
    public final static int DOCUMENT_COLLECTION_ID = 12;

    private static List<TextAnnotation> allAnnotations = new ArrayList<TextAnnotation>();

    private static List<String[]> allDocuments = new ArrayList<String[]>();

    private static final String PROTEIN_TAG = "prot";

    private final static boolean DEBUG = false;

    private static Stack<TextAnnotation> openAnnotationStack;

    private final static Annotator annotator = new Annotator(new Integer(13), "", "Texas", "UTCS");

    private final static AnnotationSet annotationSet = new AnnotationSet(new Integer(11), "Texas Gold Annotations",
            "Annotations extracted from the Texas UTCS corpus.");

    private static int annotationID = 0;

    private String[] corpusFileList;

    private int currentFileIndex;

    private File corpusDirectory;

    private static GenericDocument nextTitleDocument;

    private static GenericDocument nextAbstractDocument;

    private boolean returnedTitleDocument = false;

    private boolean returnedAbstractDocument = false;

    private static List<TextAnnotation> proteinsInCurrentDocument;

    @Override
    public boolean hasNext() {
        /* if we have not yet returned the abstract document, then return true */
        if (returnedTitleDocument && !returnedAbstractDocument) {
            return true;
        } else {
            /* we have already returned the abstract document, so check to see if there are new title and abstract documents to return */
            try {
                return hasNextDocument();
            } catch (IOException e) {
                error("Error while parsing the Texas corpus directory.");
                e.printStackTrace();
                return false;
            }
        }
    }

    @Override
    public GenericDocument next() {
        if (!returnedTitleDocument) {
            returnedTitleDocument = true;
            return nextTitleDocument;
        } else {
            returnedAbstractDocument = true;
            return nextAbstractDocument;
        }
    }

    /**
     * Initialize a new parser for the texas corpus.
     * 
     * @param corpusDirectory
     */
    public TexasCorpusParser(String corpusDirectory) {
        File dir = new File(corpusDirectory);
        if (dir.isDirectory()) {
            this.corpusFileList = dir.list();
        } else {
            error("Input parameter: '" + corpusDirectory + "' must be a directory. Please adjust and try again");
            System.exit(-1);
        }
        this.corpusDirectory = new File(corpusDirectory);
        this.currentFileIndex = 0;
    }

    /**
     * Check to see if there is another document to be parsed. This is used by the Iterator methods
     * 
     * @return
     * @throws IOException
     */
    private boolean hasNextDocument() throws IOException {
        /* check for completion */
        if (currentFileIndex != corpusFileList.length) {
            String currentFilePath = corpusDirectory.getAbsolutePath() + "/" + corpusFileList[currentFileIndex++];
            returnedAbstractDocument = false;
            returnedTitleDocument = false;
            File f = new File(currentFilePath);
            /* ignore the corpus-list and tag-list files */
            if (f.isFile()) {
                if (!(f.getName().equals("corpus-list") || f.getName().equals("tag-list"))) {
                    /* process each file */
                    String documentID = f.getName().substring(8);
                    BufferedReader br = GenericTextUtils.openReader(currentFilePath);
                    TexasCorpusParser.parseTexasCorpusFile(documentID, br);
                    br.close();
                    return true;
                } else {
                    /* we have come across either the corpus-list or tag-list files.. so check for next document again */
                    return hasNextDocument();
                }
            } else {
                /*
                 * do nothing.. i.e. don't recurse into any directories within the corpusDirectory, but we should check for other documents.. this
                 * case will only occur if the user has added an extra directory
                 */
                return hasNextDocument();
            }
        } else {
            /* we have cycled through all of the corpus documents, so return false */
            return false;
        }
    }

    public static List<TextAnnotation> getTextAnnotations() {
        return allAnnotations;
    }

    public static List<String[]> getDocuments() {
        return allDocuments;
    }

    /**
     * Parse the corpus and store all annotations and documents into the annotation database
     * 
     * @param directory
     * @throws IOException
     */
    public static void parseTexasCorpusDirectory(String directory) throws IOException {
        allAnnotations = new ArrayList<TextAnnotation>();
        allDocuments = new ArrayList<String[]>();

        File dir = new File(directory);
        if (dir.isDirectory()) {

            String[] files = dir.list();

            for (String file : files) {
                File f = new File(dir.getAbsolutePath() + "/" + file);
                /* ignore the corpus-list and tag-list files */
                if (f.isFile()) {
                    if (!(f.getName().equals("corpus-list") || f.getName().equals("tag-list"))) {
                        /* process each file */
                        String documentID = f.getName().substring(8);
                        BufferedReader br = GenericTextUtils.openReader(dir.getAbsolutePath() + "/" + file);
                        TexasCorpusParser.parseTexasCorpusFile(documentID, br);
                        br.close();
                    }
                }
            }

        } else {
            System.err.println("ERROR -- TexasCorpusParser: Input is not a directory.");
        }

//        TexasCorpusParser.storeOutput();
    }

    /**
     * This method parses the Texas corpus. TODO: This should be replaced at some point with the Iterator methods
     * 
     * @param documentID
     * @param br
     * @throws IOException
     */
    public static void parseTexasCorpusFile(String documentID, BufferedReader br) throws IOException {

        Pattern titlePattern = Pattern.compile("<ArticleTitle>(.*)</ArticleTitle>");
        Pattern abstractPattern = Pattern.compile("<AbstractText>(.*)</AbstractText>");
        Matcher m;

        String titleText = null;
        String abstractText = null;

        String line;
        while ((line = br.readLine()) != null) {
            if (line.startsWith("<ArticleTitle>")) {
                m = titlePattern.matcher(line);
                if (m.find()) {
                    titleText = m.group(1);
                } else {
                    System.err.println("ERROR -- TexasCorpusParser: Title expected but not found.");
                }
            } else if (line.startsWith("<AbstractText>")) {
                m = abstractPattern.matcher(line);
                if (m.find()) {
                    abstractText = m.group(1);
                } else {
                    System.err.println("ERROR -- TexasCorpusParser: Abstract expected but not found.");
                }
            } else {
//                System.err.println("ERROR -- TexasCorpusParser: Unexpected start of line, " + documentID + ": " + line);
            }
        }

        /* create untagged document text */
        String untaggedTitleText = titleText.replaceAll("<" + PROTEIN_TAG + ">", "").replaceAll("</" + PROTEIN_TAG + ">", "").replaceAll(
                GenericTextUtils.escapeCharacterForRegEx("<?>"), "").replaceAll(GenericTextUtils.escapeCharacterForRegEx("</?>"), "");
        String untaggedAbstractText = abstractText.replaceAll("<" + PROTEIN_TAG + ">", "").replaceAll("</" + PROTEIN_TAG + ">", "")
                .replaceAll(GenericTextUtils.escapeCharacterForRegEx("<?>"), "").replaceAll(
                        GenericTextUtils.escapeCharacterForRegEx("</?>"), "");

        String[] t = new String[2];
        t[0] = documentID + "-t";
        t[1] = untaggedTitleText;
        allDocuments.add(t);

        nextTitleDocument = new GenericDocument();
        nextTitleDocument.setDocumentText(untaggedTitleText);
        nextTitleDocument.setDocumentID(documentID + "-t");

        String[] a = new String[2];
        a[0] = documentID + "-a";
        a[1] = untaggedAbstractText;
        allDocuments.add(a);

        nextAbstractDocument = new GenericDocument();
        nextAbstractDocument.setDocumentText(untaggedAbstractText);
        nextAbstractDocument.setDocumentID(documentID + "-a");

        /* search the title for proteins */
        if (DEBUG) {
            System.err.println("DEBUG -- TexasCorpusParser: SEARCHING FOR TAGS IN TITLE: " + titleText);
        }
        searchTextForProteins(documentID + "-t", titleText, untaggedTitleText);
        nextTitleDocument.setAnnotations(proteinsInCurrentDocument);
        if (DEBUG) {
            System.err.println("DEBUG -- TexasCorpusParser: SEARCHING FOR TAGS IN ABSTRACT: " + abstractText);
        }
        searchTextForProteins(documentID + "-a", abstractText, untaggedAbstractText);
        nextAbstractDocument.setAnnotations(proteinsInCurrentDocument);

    }

    private static void searchTextForProteins(String documentID, String inputText, String untaggedInputText) {

        proteinsInCurrentDocument = new ArrayList<TextAnnotation>();

        openAnnotationStack = new Stack<TextAnnotation>();

        findNextTag(documentID, inputText, untaggedInputText, -1, 0);

    }

    private static void findNextTag(String documentID, String inputText, String untaggedInputText, int startSearchAtIndex,
            int offsetAdjustment) {
        String openTag = "<" + PROTEIN_TAG + ">";
        String closeTag = "</" + PROTEIN_TAG + ">";

        if (DEBUG) {
            System.err.println("DEBUG -- TexasCorpusParser: FIND NEXT TAG: startSearchAtIndex: " + startSearchAtIndex
                    + "  offsetAdjustment: " + offsetAdjustment);
        }

        int nextOpenTagIndex = inputText.indexOf(openTag, startSearchAtIndex);
        int nextCloseTagIndex = inputText.indexOf(closeTag, startSearchAtIndex);
        if (DEBUG) {
            System.err.println("DEBUG -- TexasCorpusParser: nextOpenTagIndex: " + nextOpenTagIndex + "  nextCloseTagIndex: "
                    + nextCloseTagIndex);
        }

        boolean searchAgain = false;

        if ((nextOpenTagIndex > -1) && (nextOpenTagIndex < nextCloseTagIndex)) {
            /* open new text annotation, set its start span, and push it onto the stack */
            if (DEBUG) {
                System.err.println("DEBUG -- TexasCorpusParser: FOUND OPEN TAG");
            }

            int spanStart = nextOpenTagIndex - offsetAdjustment;
            int spanEnd = spanStart + 1;
            TextAnnotation ta = createTextAnnotation(documentID, DOCUMENT_COLLECTION_ID, spanStart, spanEnd, ClassMentionTypes.PROTEIN, "",
                    annotator, annotationSet, annotationID++);
            openAnnotationStack.push(ta);
            offsetAdjustment += openTag.length();
            startSearchAtIndex = nextOpenTagIndex + openTag.length();
            searchAgain = true;
        } else if (nextCloseTagIndex > -1) {
            /* pop the top text annotation on the stack, set its end span, and add the completed text annotation to the list */
            if (DEBUG) {
                System.err.println("DEBUG -- TexasCorpusParser: FOUND CLOSE TAG");
            }
            TextAnnotation ta = openAnnotationStack.pop();
            ta.setAnnotationSpanEnd(nextCloseTagIndex - offsetAdjustment);
            /* store coveredText */
            ta.setCoveredText(untaggedInputText.substring(ta.getAnnotationSpanStart(), ta.getAnnotationSpanEnd()));
            allAnnotations.add(ta);
            proteinsInCurrentDocument.add(ta);
            offsetAdjustment += closeTag.length();
            startSearchAtIndex = nextCloseTagIndex + closeTag.length();
            searchAgain = true;
        }

        if (searchAgain) {
            findNextTag(documentID, inputText, untaggedInputText, startSearchAtIndex, offsetAdjustment);
        } else {
            if (DEBUG) {
                System.err.println("DEBUG -- TexasCorpusParser: NO MORE TAGS TO BE FOUND");
            }
        }

    }

//    public static void storeOutput() throws IOException {
//        /* now store results in the database */
//        /* now add documents to the database */
//        for (String[] idTextPair : allDocuments) {
//            String documentID = idTextPair[0];
//            String documentText = idTextPair[1];
//
//            documentText = documentText.replaceAll("'", "''");
//
//            char TorA = documentID.charAt(documentID.length() - 1);
//
//            String sqlStr = "INSERT INTO TEXAS_CORPUS VALUES ('" + documentID + "', '" + Character.toUpperCase(TorA) + "', '"
//                    + documentText + "')";
//            System.out.println("SQLSTR: " + sqlStr);
//            Database_Util.execute(AnnotationDBProperties.CONNECTION_PROPERTIES_FILE, sqlStr);
//        }
//
//        String sqlldrFileName = "texas_Annotations.sqlldr";
//        String runLoadFileName = "loadTexasAnnotations.sh";
//
//        /* add the annotations to the database in the form of an sqlldr file */
//        /* create the sqlldr input file */
//        PrintStream sqlldrFileStream = GenericTextUtils.openPrintStream(AnnotationDBProperties.EXTERNAL_BASE_ANNOTATION_DIR
//                + "/inputFiles/" + sqlldrFileName);
//        AnnotationDB_Util.printTextAnnotationListToSqlldrFile(sqlldrFileStream, allAnnotations, new ArrayList<String>(), true,
//                AnnotationDBProperties.CONNECTION_PROPERTIES_FILE, false);
//        sqlldrFileStream.close();
//
//        /* add the parsed gene annotations to the database */
//        AnnotationDB_Util.loadAnnotationsIntoDB(AnnotationDBProperties.EXTERNAL_BASE_ANNOTATION_DIR,
//                AnnotationDBProperties.LOCAL_BASE_ANNOTATION_DIR, sqlldrFileName, AnnotationDBProperties.SQLLDR_CONTROL_FILE_TEMPLATE,
//                runLoadFileName, AnnotationDBProperties.ANNOTATION_DB_STATUS_FLAG_FILE, true);
//
//    }

    public void close() throws IOException {
    }

    /**
     * args[0] = texas corpus directory
     * 
     * @param args
     */
    public final static void main(String[] args) {
        try {
            TexasCorpusParser.parseTexasCorpusDirectory(args[0]);
        } catch (IOException e) {
            e.printStackTrace();
        }
    }

}
