# Supplementary material for: An open-source framework for large-scale, flexible evaluation of biomedical text mining systems
Source: J Biomed Discov Collab. 2008 Jan 29;3:1. doi: 10.1186/1747-5333-3-1 (PMC2276192; doi:10.1186/1747-5333-3-1)
Supplement: Additional file 1 — Evaluation platform source code. The additional file contains the software evaluation framework discussed in this paper. The most current release can be downloaded from SourceForge.net [1]. See the accompanying README file for instructions on installation and use. Also included in the distribution is a collection of UIMA wrappers for some commonly used BioNLP tools and annotated corpora. [file 1747-5333-3-1-S1.zip › bionlp_uima_repository-1.0.1/src/edu/uchsc/ccp/util/nlp/parser/corpus/YapexCorpusParser.java]

package edu.uchsc.ccp.util.nlp.parser.corpus;

import java.io.BufferedReader;
import java.io.IOException;
import java.util.ArrayList;
import java.util.Iterator;
import java.util.List;
import java.util.regex.Matcher;
import java.util.regex.Pattern;

import org.jdom.Document;
import org.jdom.Element;
import org.jdom.JDOMException;
import org.jdom.input.SAXBuilder;

import edu.uchsc.ccp.util.nlp.GenericTextUtils;
import edu.uchsc.ccp.util.nlp.annotation.AnnotationSet;
import edu.uchsc.ccp.util.nlp.annotation.Annotator;
import edu.uchsc.ccp.util.nlp.annotation.TextAnnotation;
import edu.uchsc.ccp.util.nlp.document.GenericDocument;
import edu.uchsc.ccp.util.nlp.ei.xml.XMLEntityExtractor;
import edu.uchsc.ccp.util.nlp.mention.ClassMentionTypes;
import edu.uchsc.ccp.util.xml.XMLValidityChecker;

/**
 * This class is used to parse out the gold standard annotations from the Yapex corpus.<br>
 * <br>
 * Output Classes:<br>
 * <ul>
 * <li>protein</li>
 * </ul>
 * The Yapex corpus can be downloaded here: http://www.sics.se/humle/projects/prothalt/
 * 
 * @author William A Baumgartner, Jr.
 * 
 */

public class YapexCorpusParser extends CorpusParser {
    public static final int DOCUMENT_COLLECTION_ID = 7;
    
    private final String PUBMED_ARTICLE_SET_TAG = "PubmedArticleSet";

    private final String PUBMED_ARTICLE_TAG = "PubmedArticle";

    private final String MEDLINE_ID_TAG = "MedlineID";

    private final String PMID_TAG = "PMID";

    private final String ARTICLE_TITLE_TAG = "ArticleTitle";

    private final String ABSTRACT_TEXT_TAG = "AbstractText";

    private final String PROTEIN_TAG = "Protname";

    private BufferedReader corpusReader;

    private Annotator annotator;

    private AnnotationSet annotationSet;

    private List<String> extractedProteinNames;

    private List<TextAnnotation> allYapexAnnotations;


    private static int annotationID = 0;

    private GenericDocument nextTitleDocument = null;

    private GenericDocument nextAbstractDocument = null;

    private boolean returnedTitleDocument = false;

    private boolean returnedAbstractDocument = false;

    private Iterator childrenIterator;

    /* String[] is of size 2. String[0] = docID (-t for title, -a for abstract) String[1] = text */
    private List<String[]> allYapexDocuments;

//    /**
//     * The constructor to use to parse the corpus and load the results in a database
//     * 
//     * @param corpusFile
//     * @param isTest
//     * @param connectionPropertiesFile
//     * @throws IOException
//     */
//    public YapexCorpusParser(String corpusFile, boolean isTest, String connectionPropertiesFile) throws IOException {
//
//        /* Is this the training set or the test set? */
//        this.isTest = isTest;
//        this.connectionPropertiesFile = connectionPropertiesFile;
//
//        /* initialize corpus reader for extracting tag offsets */
//        corpusReader = GenericTextUtils.openReader(corpusFile);
//
//        /* initialize annotator */
//        annotator = new Annotator(new Integer(9), "", "Yapex", "SICS");
//
//        /* initialize annotationset */
//        if (isTest) {
//            annotationSet = new AnnotationSet(new Integer(6), "Yapex test set annotations",
//                    "Annotations extracted from the test set documents of the Yapex corpus.");
//        } else {
//            annotationSet = new AnnotationSet(new Integer(5), "Yapex training set annotations",
//                    "Annotations extracted from the training set documents of the Yapex corpus.");
//        }
//
//        /* initialize storage for output annotations and document text - to be put into the database eventually */
//        allYapexAnnotations = new ArrayList<TextAnnotation>();
//        allYapexDocuments = new ArrayList<String[]>();
//
//        /* parse the corpus file, creating annotations as you go */
//        try {
//            parseCorpusFile(corpusFile);
//        } catch (IOException e) {
//            System.err.println("ERROR -- YapexCorpusParser: IOException while parsing corpus file.");
//            e.printStackTrace();
//        } catch (JDOMException e) {
//            System.err.println("ERROR -- YapexCorpusParser: JDOMException while parsing corpus file.");
//            e.printStackTrace();
//        }
//    }

    /**
     * The constructor for the iterator-like corpus parser.
     * 
     * @param corpusFile
     */
    public YapexCorpusParser(String corpusFile, boolean isTest) throws IOException {
        /* initialize annotator */
        annotator = new Annotator(new Integer(9), "", "Yapex", "SICS");

        /* initialize corpus reader for extracting tag offsets */
        corpusReader = GenericTextUtils.openReader(corpusFile);

        /* initialize annotationset */
        if (isTest) {
            annotationSet = new AnnotationSet(new Integer(6), "Yapex test set annotations",
                    "Annotations extracted from the test set documents of the Yapex corpus.");
        } else {
            annotationSet = new AnnotationSet(new Integer(5), "Yapex training set annotations",
                    "Annotations extracted from the training set documents of the Yapex corpus.");
        }

        /*
         * initialize storage for output annotations and document text - to be put into the database eventually - these are only initialized here
         * because the code we are using is also the code used to store stuff in the database. It should be separated at some point.
         */
        allYapexAnnotations = new ArrayList<TextAnnotation>();
        allYapexDocuments = new ArrayList<String[]>();

        if (!XMLValidityChecker.validateXML(corpusFile)) {
            error("Yapex corpus file is not valid XML. Exiting...");
            System.exit(-1);
        } else {
            try {
                initialize(corpusFile);
            } catch (JDOMException e) {
                error("JDOMException while parsing the Yapex corpus file. System exiting...");
                e.printStackTrace();
                System.exit(-1);
            }
        }
    }

    @Override
    public boolean hasNext() {
        /* if we have not yet returned the abstract document, then return true */
        if (returnedTitleDocument && !returnedAbstractDocument) {
            return true;
        } else {
            /* we have already returned the abstract document, so check to see if there are new title and abstract documents to return */
            try {
                return hasNextDocument();
            } catch (IOException e) {
                error("Error while parsing the Bio1 corpus file.");
                e.printStackTrace();
                return false;
            }
        }
    }

    @Override
    public GenericDocument next() {
        if (!returnedTitleDocument) {
            returnedTitleDocument = true;
            return nextTitleDocument;
        } else {
            returnedAbstractDocument = true;
            return nextAbstractDocument;
        }
    }

    /**
     * Return true if there is another document to return
     * 
     * @return
     * @throws IOException
     */
    private boolean hasNextDocument() throws IOException {
        returnedTitleDocument = false;
        returnedAbstractDocument = false;

        while (childrenIterator.hasNext()) {
            Element childElement = (Element) childrenIterator.next();
            if (childElement.getName().equals(PUBMED_ARTICLE_TAG)) {
                processArticle(childElement);
                return true;
            } else {
                System.err.println("WARNING -- YapexCorpusParser: Unexpected element encountered: " + childElement.getName());
            }
        }
        return false;
    }

    /**
     * Initialize the XML Parser for parsing the yapex corpus document
     * 
     * @param corpusFile
     * @throws IOException
     * @throws JDOMException
     */
    private void initialize(String corpusFile) throws IOException, JDOMException {
        SAXBuilder saxBuilder = new SAXBuilder();
        Document document = saxBuilder.build(corpusFile);
        Element rootElement = document.getRootElement();

        childrenIterator = rootElement.getChildren().iterator();
    }

//    private void parseCorpusFile(String corpusFile) throws IOException, JDOMException {
//        /* check for valid xml */
//        if (XMLValidityChecker.validateXML(corpusFile)) {
//
//            SAXBuilder saxBuilder = new SAXBuilder();
//            Document document = saxBuilder.build(corpusFile);
//            Element rootElement = document.getRootElement();
//
//            Iterator childrenIterator = rootElement.getChildren().iterator();
//
//            while (childrenIterator.hasNext()) {
//                Element childElement = (Element) childrenIterator.next();
//                if (childElement.getName().equals(PUBMED_ARTICLE_TAG)) {
//                    processArticle(childElement);
//                } else {
//                    System.err.println("WARNING -- YapexCorpusParser: Unexpected element encountered: " + childElement.getName());
//                }
//            }
//
//            /* now add documents to the database */
//            for (String[] idTextPair : allYapexDocuments) {
//                String documentID = idTextPair[0];
//                String documentText = idTextPair[1];
//
//                documentText = documentText.replaceAll("'", "''");
//
//                char TorA = documentID.charAt(documentID.length() - 1);
//                String testOrTrain = "";
//                if (isTest) {
//                    testOrTrain = "test";
//                } else {
//                    testOrTrain = "train";
//                }
//
//                String sqlStr = "INSERT INTO YAPEX_CORPUS VALUES ('" + documentID + "', '" + Character.toUpperCase(TorA) + "', '"
//                        + testOrTrain + "', '" + documentText + "')";
//                System.out.println("SQLSTR: " + sqlStr);
//                Database_Util.execute(connectionPropertiesFile, sqlStr);
//            }
//
//            String sqlldrFileName = "";
//            String runLoadFileName = "";
//            if (isTest) {
//                sqlldrFileName = "yapex_testAnnotations.sqlldr";
//                runLoadFileName = "loadYapexTestAnnotations.sh";
//            } else {
//                sqlldrFileName = "yapex_trainAnnotations.sqlldr";
//                runLoadFileName = "loadYapexTrainAnnotations.sh";
//            }
//            /* add the annotations to the database in the form of an sqlldr file */
//            /* create the sqlldr input file */
//            PrintStream sqlldrFileStream = GenericTextUtils.openPrintStream(AnnotationDBProperties.EXTERNAL_BASE_ANNOTATION_DIR
//                    + "/inputFiles/" + sqlldrFileName);
//            AnnotationDB_Util.printTextAnnotationListToSqlldrFile(sqlldrFileStream, allYapexAnnotations, new ArrayList<String>(), true,
//                    AnnotationDBProperties.CONNECTION_PROPERTIES_FILE, false);
//            sqlldrFileStream.close();
//
//            /* add the parsed gene annotations to the database */
//            AnnotationDB_Util.loadAnnotationsIntoDB(AnnotationDBProperties.EXTERNAL_BASE_ANNOTATION_DIR,
//                    AnnotationDBProperties.LOCAL_BASE_ANNOTATION_DIR, sqlldrFileName, AnnotationDBProperties.SQLLDR_CONTROL_FILE_TEMPLATE,
//                    runLoadFileName, AnnotationDBProperties.ANNOTATION_DB_STATUS_FLAG_FILE, true);
//
//        } else {
//            System.err.println("ERROR -- YapexCorpusParser: Corpus file is not well-formed XML. Please fix and try again.");
//        }
//    }

    private void processArticle(Element articleElement) throws IOException {

        GenericDocument gd = new GenericDocument();

        nextTitleDocument = new GenericDocument();
        nextAbstractDocument = new GenericDocument();

        Iterator childrenIterator = articleElement.getChildren().iterator();

        while (childrenIterator.hasNext()) {
            Element childElement = (Element) childrenIterator.next();

            if (childElement.getName().equals(PMID_TAG)) {
                String documentID = childElement.getValue();
                gd.setDocumentID(documentID);
                nextTitleDocument.setDocumentID(documentID + "-t");
                nextAbstractDocument.setDocumentID(documentID + "-a");
            } else if (childElement.getName().equals(MEDLINE_ID_TAG)) {
                gd.addSecondaryDocumentID(childElement.getValue());
            } else if (childElement.getName().equals(ARTICLE_TITLE_TAG)) {
                String titleText = childElement.getValue();
                gd.setTitleText(titleText);
                nextTitleDocument.setDocumentText(titleText);
                processArticleTitle(childElement);
            } else if (childElement.getName().equals(ABSTRACT_TEXT_TAG)) {
                String abstractText = childElement.getValue();
                gd.setAbstractText(abstractText);
                nextAbstractDocument.setDocumentText(abstractText);
                processAbstractText(childElement);

                List<TextAnnotation> extractedProteinAnnotations = getTagOffsets(gd.getDocumentID(), gd.getTitleText(), gd
                        .getAbstractText());

                /* validation extracted proteins */
                /* there should be an equal number of extracted protein annotations and names */
                if (extractedProteinAnnotations.size() != extractedProteinNames.size()) {
                    System.err.println("ERROR -- YapexCorpusParser: Unequal number of extracted annotations and names: #annotations:"
                            + extractedProteinAnnotations.size() + "  #names:" + extractedProteinNames.size() + " For PMID: "
                            + gd.getDocumentID());
                }
                /* check to see that the annotation covered text matches the extracted name */
                for (int i = 0; i < extractedProteinAnnotations.size(); i++) {
                    String coveredText = extractedProteinAnnotations.get(i).getCoveredText();
                    String proteinName = extractedProteinNames.get(i);
                    if (!coveredText.equals(proteinName)) {
                        System.err.println("ERROR -- YapexCorpusParser: Covered text does not match extracted protein name.  CoveredText:"
                                + coveredText + " ProteinName:" + proteinName + "  PMID:" + gd.getDocumentID());
                    }
                }

                /* add the extracted annotations to the allYapexAnnotations list */
                allYapexAnnotations.addAll(extractedProteinAnnotations);
                gd.setAnnotations(extractedProteinAnnotations);

                /* add the title and abstract text to the allYapexDocuments list */
                /* title */
                String[] t = new String[2];
                t[0] = gd.getDocumentID() + "-t";
                t[1] = gd.getTitleText();
                /* abstract */
                String[] a = new String[2];
                a[0] = gd.getDocumentID() + "-a";
                a[1] = gd.getAbstractText();

                allYapexDocuments.add(t);
                allYapexDocuments.add(a);

                // } else if (childElement.getName().equals(PROTEIN_TAG)) {

            } else {
                System.err.println("WARNING -- YapexCorpusParser: Unexpected element encountered: " + childElement.getName());
            }
        }

        // gd.printDocument(System.out);
    }

    private void processArticleTitle(Element titleElement) {
        /*
         * we assume the title always comes before abstract - re-initialize the extractedProteinNames list. this will be used to check that we got
         * everything from the getTagOffsets method
         */
        extractedProteinNames = new ArrayList<String>();
        lookForProteinNames(titleElement);
    }

    private void processAbstractText(Element abstractElement) {
        lookForProteinNames(abstractElement);
    }

    private void lookForProteinNames(Element textElement) {
        Iterator childrenIterator = textElement.getChildren().iterator();

        while (childrenIterator.hasNext()) {
            Element childElement = (Element) childrenIterator.next();
            if (childElement.getName().equals(PROTEIN_TAG)) {
                String proteinName = childElement.getValue();
                extractedProteinNames.add(proteinName);
            } else {
                System.err.println("WARNING -- YapexCorpusParser: Expected only protein tag. Unexpected element encountered: "
                        + childElement.getName());
            }
        }

    }

    /* gets the offsets for the protein name tags for the next document */
    private List<TextAnnotation> getTagOffsets(String referencePMID, String origTitleText, String origAbstractText) throws IOException {
        String line;
        String pmid = null;
        String titleText = null;
        String abstractText = null;
        boolean foundTitle = false;
        boolean foundAbstract = false;
        boolean foundPMID = false;
        while ((line = corpusReader.readLine()) != null & !line.equals("</PubmedArticle>")) {
            if (line.startsWith("<PMID>")) {
                Pattern p = Pattern.compile("<PMID>(\\d+)</PMID>");
                Matcher m = p.matcher(line);
                if (m.find()) {
                    pmid = m.group(1);
                    foundPMID = true;
                } else {
                    System.err.println("WARNING -- YapexCorpusParser: expecting pmid but did not match");
                }
            } else if (line.startsWith("<ArticleTitle>")) {
                Pattern p = Pattern.compile("<ArticleTitle>(.*)</ArticleTitle>");
                Matcher m = p.matcher(line);
                if (m.find()) {
                    titleText = m.group(1);
                    foundTitle = true;
                } else {
                    System.err.println("WARNING -- YapexCorpusParser: expecting title but did not match");
                }
            } else if (line.startsWith("<AbstractText>")) {
                Pattern p = Pattern.compile("<AbstractText>(.*)</AbstractText>");
                Matcher m = p.matcher(line);
                if (m.find()) {
                    abstractText = m.group(1);
                    foundAbstract = true;
                } else {
                    System.err.println("WARNING -- YapexCorpusParser: expecting abstract but did not match");
                }
            }
        }

        if (!foundPMID) {
            System.err.println("WARNING -- YapexCorpusParser: did not find PMID");
            return null;
        }

        if (!foundTitle) {
            System.err.println("WARNING -- YapexCorpusParser: did not find title");
            return null;
        }

        if (!foundAbstract) {
            System.err.println("WARNING -- YapexCorpusParser: did not find abstract");
            return null;
        }

        /* make sure this is the correct document - the pmid found here must match the referencePMID input parameter */
        if (pmid.equals(referencePMID)) {

            /* search for protein names in the title and abstract text */
            List<TextAnnotation> titleAnnotations = XMLEntityExtractor.parseEntitiesFromSparseUntokenizedXML(titleText, PROTEIN_TAG,
                    PROTEIN_TAG, pmid + "-t", DOCUMENT_COLLECTION_ID, ClassMentionTypes.PROTEIN, annotator, annotationSet);

            nextTitleDocument.setAnnotations(titleAnnotations);

            List<TextAnnotation> abstractAnnotations = XMLEntityExtractor.parseEntitiesFromSparseUntokenizedXML(abstractText, PROTEIN_TAG,
                    PROTEIN_TAG, pmid + "-a", DOCUMENT_COLLECTION_ID, ClassMentionTypes.PROTEIN, annotator, annotationSet);

            nextAbstractDocument.setAnnotations(abstractAnnotations);

            List<TextAnnotation> annotationsToReturn = new ArrayList<TextAnnotation>();
            annotationsToReturn.addAll(titleAnnotations);
            annotationsToReturn.addAll(abstractAnnotations);
            return annotationsToReturn;

        } else {
            System.err.println("ERROR -- YapexCorpusParser: PMIDS DO NOT MATCH!!");
        }

        return null;
    }

//    /**
//     * args[0] = corpus file <br>
//     * args[1] = test or train <br>
//     * args[2] = connection properties file for annotation db
//     * 
//     * @param args
//     */
//    public static final void main(String[] args) {
//        boolean isTest = false;
//        if (args[1].equals("test")) {
//            isTest = true;
//        } else if (args[1].equals("train")) {
//            isTest = false;
//        } else {
//            System.err.println("ERROR -- YapexCorpusParser: invalid input parameter. Expecting test or train.");
//        }
//
//        try {
//            YapexCorpusParser ycp = new YapexCorpusParser(args[0], isTest, args[2]);
//        } catch (IOException e) {
//            e.printStackTrace();
//        }
//
//    }

    @Override
    public void close() throws IOException {
        corpusReader.close();
    }

}
