# Supplementary material for: An open-source framework for large-scale, flexible evaluation of biomedical text mining systems
Source: J Biomed Discov Collab. 2008 Jan 29;3:1. doi: 10.1186/1747-5333-3-1 (PMC2276192; doi:10.1186/1747-5333-3-1)
Supplement: Additional file 1 — Evaluation platform source code. The additional file contains the software evaluation framework discussed in this paper. The most current release can be downloaded from SourceForge.net [1]. See the accompanying README file for instructions on installation and use. Also included in the distribution is a collection of UIMA wrappers for some commonly used BioNLP tools and annotated corpora. [file 1747-5333-3-1-S1.zip › bionlp_uima_repository-1.0.1/src/edu/uchsc/ccp/util/nlp/ei/xml/XMLEntityExtractor.java]

package edu.uchsc.ccp.util.nlp.ei.xml;

/*
 * This class is utilized by KeX gene tagger and PennBioTaggers
 */

import java.util.ArrayList;
import java.util.List;
import java.util.regex.Matcher;
import java.util.regex.Pattern;

import edu.uchsc.ccp.util.nlp.GenericTextUtils;
import edu.uchsc.ccp.util.nlp.annotation.AnnotationSet;
import edu.uchsc.ccp.util.nlp.annotation.Annotator;
import edu.uchsc.ccp.util.nlp.annotation.TextAnnotation;
import edu.uchsc.ccp.util.nlp.mention.ClassMention;

/**
 * A utility for parsing entites tagged in text using XML.
 * 
 * @author William A Baumgartner, Jr.
 * 
 */
public class XMLEntityExtractor {
    private static final boolean DEBUG = false;

    public static List<TextAnnotation> parseEntitiesFromSparseXML(String taggedText, String originalText, String tag, String documentID,
            String classMentionType, Annotator annotator) {
        List<TextAnnotation> returnHits = new ArrayList<TextAnnotation>();
        try {
            /* Initialize the Regex that will be used for finding the text thought to be protein names */
            // Pattern entityPattern = Pattern.compile("<" + tag + ">(.*?)</" + tag + ">");
            Pattern entityPattern = Pattern.compile("<" + tag + ">([^(</)]+)</" + tag + ">");
            Matcher entityMatcher;

            /* Find all of the tagged protein names by searching for <p>protein names inside</p> in the KeX output */
            entityMatcher = entityPattern.matcher(taggedText);
            String entityText = "";

            /*
             * In order to ensure we capture duplicate mentions of the same protein name in the text, we must keep track of where we start to search
             * for matches in the text. If returnHits is empty, then start looking from zero, else start looking from the end index of the last
             * annotation added to the returnHits list
             */
            int startLookingForMatchesAtIndex = 0;

            while (entityMatcher.find()) {
                entityText = entityMatcher.group(1);
                if (DEBUG) {
                    System.out.println("Found a protein... text= " + entityText + " start_index= " + entityMatcher.start());
                }

                /* Find all instances of the found protein text within the original text */
                List<TextAnnotation> entityAnnotations = GenericTextUtils.findTargetInText(entityText, originalText,
                        startLookingForMatchesAtIndex, documentID, classMentionType, annotator, false);

                /* and add them to the list to return. */
                returnHits.add(entityAnnotations.get(0));

                if (returnHits.size() == 0) {
                    System.out.println("***********   missed entity: " + entityText + "  ***********");
                }

                /* Update startLookingForMatchesAtIndex to be the end of the span of the most recent additiong to the returnHits lise. */
                if (returnHits.size() > 0) {
                    startLookingForMatchesAtIndex = returnHits.get(returnHits.size() - 1).getAnnotationSpanEnd();
                }
            }

        } catch (Exception e) {
            System.err.println("Error while extracting XML entities.");
            e.printStackTrace();
        }
        return returnHits;

    }

    /**
     * Use when trying to get entity spans from xml that has not been tokenized (you therefore do not need the original text) NOTE: Due to the
     * primitive nature of this code, be sure to remove all xml tags except for the one you are looking for.
     * 
     * @param taggedText
     * @param openTagText
     * @param closeTagText
     * @param documentID
     * @param documentCollectionID
     * @param classMentionType
     * @param annotator
     * @param annotationSet
     * @return
     */
    public static List<TextAnnotation> parseEntitiesFromSparseUntokenizedXML(String taggedText, String openTagText, String closeTagText,
            String documentID, int documentCollectionID, String classMentionType, Annotator annotator, AnnotationSet annotationSet) {
        return parseEntitiesFromSparseUntokenizedXML(taggedText, openTagText, closeTagText, documentID, documentCollectionID,
                classMentionType, annotator, annotationSet, false);
    }

    public static List<TextAnnotation> parseEntitiesFromSparseUntokenizedXML(String taggedText, String openTagText, String closeTagText,
            String documentID, int documentCollectionID, String classMentionType, Annotator annotator, AnnotationSet annotationSet,
            boolean removeInternalXMLTags) {
        List<TextAnnotation> entityList = new ArrayList<TextAnnotation>();

        int offset = 0;

        int startTagLength = openTagText.length() + 2; /* +2 for the < and > */
        int endTagLength = closeTagText.length() + 3; /* +2 for the < and >, +1 for the / */

        openTagText = GenericTextUtils.escapeCharacterForRegEx(openTagText);
        closeTagText = GenericTextUtils.escapeCharacterForRegEx(closeTagText);

        Pattern p = Pattern.compile("<" + openTagText + ">(.*?)</" + closeTagText + ">");
        Matcher m = p.matcher(taggedText);

        while (m.find()) {
            int matchStart = m.start(1);
            int matchEnd = m.end(1);

            String entityStr = m.group(1);

            int internalStartOffset = 0;
            int internalEndOffset = 0;

            /* we may want to remove any remaining xml tags if they are present */
            if (removeInternalXMLTags) {
                Pattern xmlTagPattern = Pattern.compile("<(.*?)>(.*?)</(.*?)>");
                Matcher xmlTagMatcher = xmlTagPattern.matcher(entityStr);
                List<String> tagsToRemove = new ArrayList<String>();
                int firstTagStartIndex = 999999999;
                int firstTagLength = -1;
                while (xmlTagMatcher.find()) {
                    String startTag = xmlTagMatcher.group(1);
                    if (xmlTagMatcher.start(1) < firstTagStartIndex) {
                        firstTagStartIndex = xmlTagMatcher.start(1) - 1;
                        firstTagLength = startTag.length() + 2; /* + 2 for the < and > */
                    }
                    String endTag = xmlTagMatcher.group(3);
                    /* make sure the tags match - this is a safety check for removal */
                    if (startTag.equals(endTag)) {
                        tagsToRemove.add(startTag);
                    }
                }

                /* remove internal xml tags that were found */
                int offsetAdjustment = 0;
                for (String tagStr : tagsToRemove) {
                    entityStr = entityStr.replaceAll("<" + tagStr + ">", "");
                    entityStr = entityStr.replaceAll("</" + tagStr + ">", "");
                    offsetAdjustment += (tagStr.length() * 2 + 5);
                }

                /* now adjust span to account for xml tag removal */
                if (firstTagStartIndex == 0) {
                    /* there was an xml tag at the beginning of the entity, so we must adjust the start index */
                    internalStartOffset = firstTagLength;
                }

                internalEndOffset = offsetAdjustment;

            }

            int entityStart = matchStart - startTagLength - offset - internalStartOffset;
            int entityEnd = matchEnd - startTagLength - offset - internalEndOffset;

            TextAnnotation ta = createAnnotation(documentID, documentCollectionID, entityStart, entityEnd, entityStr, classMentionType,
                    annotator, annotationSet);

            entityList.add(ta);

            /* adjust offset */
            offset += (startTagLength + endTagLength);
        }

        return entityList;
    }

    private static TextAnnotation createAnnotation(String documentID, int documentCollectionID, int spanStart, int spanEnd,
            String coveredText, String classMentionType, Annotator annotator, AnnotationSet annotationSet) {
        TextAnnotation ta = new TextAnnotation();

        /* set the annotator */
        ta.setAnnotator(annotator);

        /* add the annotation set */
        ta.addAnnotationSet(annotationSet);

        /* set the documentID */
        ta.setDocumentID(documentID);

        /* set the documentCollectionID */
        ta.setDocumentCollectionID(documentCollectionID);

        /* set the span */
        ta.setAnnotationSpanEnd(spanEnd);
        ta.setAnnotationSpanStart(spanStart);

        /* set the covered text */
        ta.setCoveredText(coveredText);

        /* set the class mention */
        ClassMention cm = new ClassMention(classMentionType);
        ta.setClassMention(cm);

        return ta;
    }

}
