# Supplementary material for: An open-source framework for large-scale, flexible evaluation of biomedical text mining systems
Source: J Biomed Discov Collab. 2008 Jan 29;3:1. doi: 10.1186/1747-5333-3-1 (PMC2276192; doi:10.1186/1747-5333-3-1)
Supplement: Additional file 1 — Evaluation platform source code. The additional file contains the software evaluation framework discussed in this paper. The most current release can be downloaded from SourceForge.net [1]. See the accompanying README file for instructions on installation and use. Also included in the distribution is a collection of UIMA wrappers for some commonly used BioNLP tools and annotated corpora. [file 1747-5333-3-1-S1.zip › bionlp_uima_repository-1.0.1/src/edu/uchsc/ccp/util/nlp/ei/EISystem.java]

package edu.uchsc.ccp.util.nlp.ei;

import java.util.List;

import edu.uchsc.ccp.util.nlp.annotation.TextAnnotation;

/**
 * An interface used to standardize the integration of third-party entity identification systems that accept <code>String</code> input.
 * 
 * @author William A Baumgartner, Jr.
 * 
 */
public interface EISystem {

    public abstract List<TextAnnotation> getEntitiesFromString(String originalText, String originalDocumentID);

}
