# Supplementary material for: An open-source framework for large-scale, flexible evaluation of biomedical text mining systems
Source: J Biomed Discov Collab. 2008 Jan 29;3:1. doi: 10.1186/1747-5333-3-1 (PMC2276192; doi:10.1186/1747-5333-3-1)
Supplement: Additional file 1 — Evaluation platform source code. The additional file contains the software evaluation framework discussed in this paper. The most current release can be downloaded from SourceForge.net [1]. See the accompanying README file for instructions on installation and use. Also included in the distribution is a collection of UIMA wrappers for some commonly used BioNLP tools and annotated corpora. [file 1747-5333-3-1-S1.zip › bionlp_uima_repository-1.0.1/src/edu/uchsc/ccp/util/nlp/ei/EIFileBasedSystem.java]

package edu.uchsc.ccp.util.nlp.ei;

import java.util.List;

import edu.uchsc.ccp.util.nlp.annotation.TextAnnotation;

/**
 * An interface used to standardize the integration of third-party entity identification systems that accept file input.
 * 
 * @author William A Baumgartner, Jr.
 * 
 */
public interface EIFileBasedSystem extends EISystem{
	
	/**
	 * 
	 * @param inputFilename - the name of the tagged file which needs to be parsed to find the gene hits
	 * @return - ArrayList of TextAnnotations
	 */
	//public abstract ArrayList returnGeneHits(String taggedTextFilename, String originalTextFilename, ArrayList documentSectionIDs, ArrayList documentSectionLengths);
    public abstract List<TextAnnotation> getEntitiesFromFile(String originalTextFilename);
	
    
	/**
	 * 
	 * @return - String containing the name of the file where the system's output is stored
	 */
	public abstract String getOutputFilename();
	
	
//	/**
//	 * 
//	 * @param inputFile - name of the file containing text to be tagged
//	 * @throws Exception
//	 */
//	public abstract void acceptFileInput(String inputFile) throws Exception;
//	
//	
//	/**
//	 * 
//	 * @param s - string containing the text to be tagged
//	 * @throws Exception
//	 */
//	public abstract void acceptStringInput(String s, String documentID) throws Exception;
	
	
}
