# Supplementary material for: An open-source framework for large-scale, flexible evaluation of biomedical text mining systems
Source: J Biomed Discov Collab. 2008 Jan 29;3:1. doi: 10.1186/1747-5333-3-1 (PMC2276192; doi:10.1186/1747-5333-3-1)
Supplement: Additional file 1 — Evaluation platform source code. The additional file contains the software evaluation framework discussed in this paper. The most current release can be downloaded from SourceForge.net [1]. See the accompanying README file for instructions on installation and use. Also included in the distribution is a collection of UIMA wrappers for some commonly used BioNLP tools and annotated corpora. [file 1747-5333-3-1-S1.zip › bionlp_uima_repository-1.0.1/src/edu/uchsc/ccp/util/RunExecutable.java]

/*
 * RunExecutable.java
 * Copyright (C) 2007 Center for Computational Pharmacology, University of Colorado School of Medicine
 * 
 * This program is free software; you can redistribute it and/or
 * modify it under the terms of the GNU General Public License
 * as published by the Free Software Foundation; either version 2
 * of the License, or (at your option) any later version.
 *
 * This program is distributed in the hope that it will be useful,
 * but WITHOUT ANY WARRANTY; without even the implied warranty of
 * MERCHANTABILITY or FITNESS FOR A PARTICULAR PURPOSE.  See the
 * GNU General Public License for more details.
 *
 * You should have received a copy of the GNU General Public License
 * along with this program; if not, write to the Free Software
 * Foundation, Inc., 51 Franklin Street, Fifth Floor, Boston, MA  02110-1301, USA.
 * 
 */

package edu.uchsc.ccp.util;

import java.io.BufferedReader;
import java.io.InputStreamReader;

/**
 * This class is a simple utility for calling command line executables.
 * 
 * @author William A. Baumgartner, Jr.
 */
public class RunExecutable {

    /**
     * Run a command line executable.
     * 
     * @param command
     *            the command line function
     * @param showOutput
     *            display output flag. Keep in mind that sometimes displaying output can be necessary to keep the Java process from moving on before
     *            the command line function completes.
     */
    public static void run(String command, boolean showOutput) {
        try {
            Process p = Runtime.getRuntime().exec(command);

            if (showOutput) {
                BufferedReader ls_in = new BufferedReader(new InputStreamReader(p.getInputStream()));
                BufferedReader ls_err = new BufferedReader(new InputStreamReader(p.getErrorStream()));

                String ls_str;

                System.out.println("--------- INPUT STREAM ---------");
                while ((ls_str = ls_in.readLine()) != null) {
                    System.out.println(ls_str);
                }
                ls_in.close();

                System.out.println("----------- ERROR STREAM ----------");
                while ((ls_str = ls_err.readLine()) != null) {
                    System.out.println(ls_str);
                }
                ls_err.close();
            }

            p.waitFor();

        } catch (Exception ioe) {
            System.out.println("IOException while running executable...");
            ioe.printStackTrace();
        }

    }

    /**
     * This method used for testing purposes only.
     * 
     * @param args
     *            the command line arguments
     */
    public static void main(String[] args) {
        try {
            Process p = Runtime.getRuntime().exec(args[0]);

            BufferedReader ls_in = new BufferedReader(new InputStreamReader(p.getInputStream()));
            BufferedReader ls_err = new BufferedReader(new InputStreamReader(p.getErrorStream()));

            String ls_str;

            System.out.println("--------- INPUT STREAM ---------");
            while ((ls_str = ls_in.readLine()) != null) {
                System.out.println(ls_str);
            }
            ls_in.close();

            System.out.println("----------- ERROR STREAM ----------");
            while ((ls_str = ls_err.readLine()) != null) {
                System.out.println(ls_str);
            }
            ls_err.close();

            p.waitFor();

        } catch (Exception ioe) {
            System.out.println("IOException while running executable...");
            ioe.printStackTrace();
        }
    }

}
