# Supplementary material for: An open-source framework for large-scale, flexible evaluation of biomedical text mining systems
Source: J Biomed Discov Collab. 2008 Jan 29;3:1. doi: 10.1186/1747-5333-3-1 (PMC2276192; doi:10.1186/1747-5333-3-1)
Supplement: Additional file 1 — Evaluation platform source code. The additional file contains the software evaluation framework discussed in this paper. The most current release can be downloaded from SourceForge.net [1]. See the accompanying README file for instructions on installation and use. Also included in the distribution is a collection of UIMA wrappers for some commonly used BioNLP tools and annotated corpora. [file 1747-5333-3-1-S1.zip › bionlp_uima_repository-1.0.1/src/edu/uchsc/ccp/util/xml/XMLValidityChecker.java]

package edu.uchsc.ccp.util.xml;

import java.io.IOException;

import org.xml.sax.SAXException;
import org.xml.sax.SAXParseException;
import org.xml.sax.XMLReader;
import org.xml.sax.helpers.XMLReaderFactory;

/**
 * This class utilizes the XMLReader class to validate XML.
 * <p>
 * The code in this class was modified from: http://www.cafeconleche.org/books/xmljava/chapters/ch09s06.html
 * 
 * @author William A Baumgartner, Jr.
 * 
 */
public class XMLValidityChecker {

    /**
     * Validates the input XML file.
     * 
     * @param xmlFile
     *            XML file to be validated
     * @return true is XML is valid, false otherwise
     */
    public static boolean validateXML(String xmlFile) {

        try {
            XMLReader parser = XMLReaderFactory.createXMLReader();
            parser.parse(xmlFile);
            /* xml file is well-formed so return true */
            return true;
        } catch (SAXParseException e) {
            System.err.print("ERROR -- XMLValidityChecker: " + xmlFile + " is not well-formed at Line " + e.getLineNumber() + ", column "
                    + e.getColumnNumber() + " in the entity " + e.getSystemId());
            return false;
        } catch (SAXException e) {
            System.err.println("ERROR -- XMLValidityChecker: Could not check document because " + e.getMessage());
            return false;
        } catch (IOException e) {
            System.out.println("ERROR -- XMLValidityChecker: Due to an IOException, the parser could not check " + xmlFile);
            e.printStackTrace();
            return false;
        }

    }

}
