# Supplementary material for: An open-source framework for large-scale, flexible evaluation of biomedical text mining systems
Source: J Biomed Discov Collab. 2008 Jan 29;3:1. doi: 10.1186/1747-5333-3-1 (PMC2276192; doi:10.1186/1747-5333-3-1)
Supplement: Additional file 1 — Evaluation platform source code. The additional file contains the software evaluation framework discussed in this paper. The most current release can be downloaded from SourceForge.net [1]. See the accompanying README file for instructions on installation and use. Also included in the distribution is a collection of UIMA wrappers for some commonly used BioNLP tools and annotated corpora. [file 1747-5333-3-1-S1.zip › bionlp_uima_repository-1.0.1/src/edu/uchsc/ccp/uima/ae/nlp/ei/gene/ABNER_AE.java]

/*
 * ABNER_AE.java 
 * Copyright (C) 2007 Center for Computational Pharmacology, University of Colorado School of Medicine
 * 
 * This program is free software; you can redistribute it and/or
 * modify it under the terms of the GNU General Public License
 * as published by the Free Software Foundation; either version 2
 * of the License, or (at your option) any later version.
 *
 * This program is distributed in the hope that it will be useful,
 * but WITHOUT ANY WARRANTY; without even the implied warranty of
 * MERCHANTABILITY or FITNESS FOR A PARTICULAR PURPOSE.  See the
 * GNU General Public License for more details.
 *
 * You should have received a copy of the GNU General Public License
 * along with this program; if not, write to the Free Software
 * Foundation, Inc., 51 Franklin Street, Fifth Floor, Boston, MA  02110-1301, USA.
 * 
 */
package edu.uchsc.ccp.uima.ae.nlp.ei.gene;

import java.util.HashMap;
import java.util.regex.Matcher;
import java.util.regex.Pattern;

import org.apache.uima.analysis_engine.ResultSpecification;
import org.apache.uima.analysis_engine.annotator.AnnotatorConfigurationException;
import org.apache.uima.analysis_engine.annotator.AnnotatorContext;
import org.apache.uima.analysis_engine.annotator.AnnotatorContextException;
import org.apache.uima.analysis_engine.annotator.AnnotatorInitializationException;
import org.apache.uima.analysis_engine.annotator.AnnotatorProcessException;
import org.apache.uima.analysis_engine.annotator.JTextAnnotator_ImplBase;
import org.apache.uima.jcas.JCas;
import org.apache.uima.jcas.cas.FSArray;

import abner.Tagger;
import edu.uchsc.ccp.uima.annotation.CCPAnnotationSet;
import edu.uchsc.ccp.uima.annotation.CCPAnnotator;
import edu.uchsc.ccp.uima.annotation.CCPSemanticAnnotation;
import edu.uchsc.ccp.uima.annotation.CCPSpan;
import edu.uchsc.ccp.uima.mention.CCPClassMention;
import edu.uchsc.ccp.util.nlp.mention.ClassMentionTypes;

/**
 * The class incorporates the ABNER entity identification system into the UIMA analysis engine framework. This class outputs 5 distinct annotation
 * types. In the CCPTypeSytem, all five types fall under the SemanticAnnotation classification.
 * <p>
 * ABNER was developed by Burr Settles and is available here: http://pages.cs.wisc.edu/~bsettles/abner/
 * 
 * @author William A. Baumgartner, Jr.
 * 
 */
public class ABNER_AE extends JTextAnnotator_ImplBase {
    private final boolean DEBUG = false;

    Tagger abnerTagger = null;

    private int startLookingForMatchesAt = 0;

    public static final String PARAM_USE_BIOCREATIVE_MODEL = "UseBioCreativeModel";

    boolean useBioCreativeModel = false;

    public void initialize(AnnotatorContext ac) throws AnnotatorInitializationException, AnnotatorConfigurationException {

        try {
            useBioCreativeModel = ((Boolean) ac.getConfigParameterValue(PARAM_USE_BIOCREATIVE_MODEL)).booleanValue();
        } catch (AnnotatorContextException e) {
            e.printStackTrace();
        }

        // initialize ABNER tagger
        if (useBioCreativeModel) {
            abnerTagger = new Tagger(Tagger.BIOCREATIVE);
        } else {
            abnerTagger = new Tagger(Tagger.NLPBA);
        }

        // turn on ABNER tokenization
        abnerTagger.setTokenization(true);

        super.initialize(ac);
    }

    // private int annotationSetID;

    /*
     * (non-Javadoc)
     * 
     * @see com.ibm.uima.analysis_engine.annotator.JTextAnnotator#process(com.ibm.uima.jcas.impl.JCas,
     *      com.ibm.uima.analysis_engine.ResultSpecification)
     */
    /**
     * This method employs the ABNER entity identification system to search the document text for Gene, RNA, DNA, Cell Line, and Cell Type mentions.
     */
    public void process(JCas jcas, ResultSpecification arg1) throws AnnotatorProcessException {
        // hashmap to keep track of annotations that have already been stored...
        // this prevents duplicate annotations from being stored.
        HashMap<String, String> annotMap = new HashMap<String, String>();

        // get document text
        String docText = jcas.getDocumentText();

        // // get the document-level annotations
        // String docID;
        // int documentCollectionID = -1;
        // Iterator it = jcas.getJFSIndexRepository().getAnnotationIndex(CCPDocumentInformation.type).iterator();
        // if (it.hasNext()) { /* there will be at most one CCPDocumentInformation annotation */
        // CCPDocumentInformation docInfo = (CCPDocumentInformation) it.next();
        // docID = docInfo.getDocumentID();
        // documentCollectionID = docInfo.getDocumentCollectionID();
        // }

        // // get the document section IDs and lengths
        // Iterator it = jcas.getJFSIndexRepository().getAnnotationIndex(CCPDocumentSection.type).iterator();
        // ArrayList<int[]> sections = new ArrayList<int[]>(); // used for
        // // temporary storage
        // // of
        // // section id and length
        // // information
        // while (it.hasNext()) { // there will be at most one
        // // CCPDocumentInformation annotation
        // CCPDocumentSection docSection = (CCPDocumentSection) it.next();
        // int[] section = new int[2];
        // section[0] = docSection.getSectionID();
        // section[1] = docSection.getSectionLength();
        // sections.add(section);
        // }
        // int[] sectionIDs = new int[sections.size()];
        // int[] sectionLengths = new int[sections.size()];
        // for (int i = 0; i < sections.size(); i++) {
        // int[] section = (int[]) sections.get(0);
        // sectionIDs[i] = section[0];
        // sectionLengths[i] = section[1];
        // }

        // find entities in docText
        /*
         * 03/10/06 - wab - ABNER does not see genes that end a sentence, or at least does not recognize "NF-kappa B." When that ends a sentence. So,
         * we will see if it does better if we remove periods before searching for gene names.
         */
        // String docTextWithoutPunctuation = docText.replaceAll("\\.", " \\.");
        String docTextWithoutPunctuation = docText;

        String[][] entities = abnerTagger.getEntities(docTextWithoutPunctuation);

        if (DEBUG) {
            System.out.println("---------------------  DOCTEXT  --------------------------");
            System.out.println(docText);
            System.out.println("DOC TEXT WITHOUT PUNCTUATION: " + docTextWithoutPunctuation);
            System.out.println("----------------------------------------------------------");
            for (int i = 0; i < entities[0].length; i++) {
                System.out.println("i: " + i + " element: " + entities[0][i] + "\ttag: " + entities[1][i]);
            }
            System.err.println("ABNER has detected " + entities[0].length + " entities.");
        }

        /*
         * This variable checks to make sure that we create an annotation for every entity found.
         */
        int annotationCount = 0;

        startLookingForMatchesAt = 0;
        for (int i = 0; i < entities[0].length; i++) {

            String entity = entities[0][i];

            if (DEBUG) {
                System.err.println("ABNER is looking for " + entities[0][i] + " which is a " + entities[1][i]);
            }
            // find start/end indexes
            String[] span = findSpan(entity, docText);

            if (span[0] != null) {
                // // determine document section
                // int documentSectionID = -1;
                // try {
                // documentSectionID = GenericTextUtils.determineDocumentSection(Integer.parseInt(span[0]), sectionIDs, sectionLengths);
                // } catch (Exception e) {
                // documentSectionID = 0;
                // }

                String key = span[0] + " " + span[1] + " " + entities[1][i];
                if (!annotMap.containsKey(key)) { // make certain no duplicate
                    // annotations are stored
                    annotMap.put(key, "");

                    String mentionName = "";
                    if (entities[1][i].equalsIgnoreCase("protein")) {
                        mentionName = ClassMentionTypes.PROTEIN;
                    } else if (entities[1][i].equalsIgnoreCase("dna")) {
                        mentionName = ClassMentionTypes.DNA;
                    } else if (entities[1][i].equalsIgnoreCase("rna")) {
                        mentionName = ClassMentionTypes.RNA;
                    } else if (entities[1][i].equalsIgnoreCase("cell_line")) {
                        mentionName = ClassMentionTypes.CELL_LINE;
                    } else if (entities[1][i].equalsIgnoreCase("cell_type")) {
                        mentionName = ClassMentionTypes.CELL_TYPE;
                    } else {
                        System.err.println("***********   Unrecognized entity type: " + entities[1][i] + "  ***********************");
                    }

                    CCPSemanticAnnotation sa = new CCPSemanticAnnotation(jcas);

                    // set the annotator
                    CCPAnnotator ccpAnnotator = new CCPAnnotator(jcas);
                    if (useBioCreativeModel) {
                        ccpAnnotator.setAnnotatorID(2);
                        ccpAnnotator.setLastName("ABNER - BC");
                    } else {
                        ccpAnnotator.setAnnotatorID(42);
                        ccpAnnotator.setLastName("ABNER - NLPBA");
                    }

                    ccpAnnotator.setAffiliation("WISC");
                    ccpAnnotator.setFirstName("");

                    sa.setAnnotator(ccpAnnotator);

                    // set the annotation set
                    CCPAnnotationSet ccpAnnotationSet = new CCPAnnotationSet(jcas);
                    ccpAnnotationSet.setAnnotationSetID(-1);
                    ccpAnnotationSet.setAnnotationSetName("Default Annotation Set");
                    ccpAnnotationSet.setAnnotationSetDescription("Default Annotation Set");
                    FSArray annotationSets = new FSArray(jcas, 1);
                    annotationSets.set(0, ccpAnnotationSet);
                    sa.setAnnotationSets(annotationSets);

                    // set spans
                    sa.setBegin(Integer.parseInt(span[0]));
                    sa.setEnd(Integer.parseInt(span[1]));
                    CCPSpan ccpSpan = new CCPSpan(jcas);
                    ccpSpan.setSpanStart(Integer.parseInt(span[0]));
                    ccpSpan.setSpanEnd(Integer.parseInt(span[1]));
                    FSArray ccpSpans = new FSArray(jcas, 1);
                    ccpSpans.set(0, ccpSpan);
                    sa.setSpans(ccpSpans);
                    // sa.setDocumentSectionID(documentSectionID);

                    CCPClassMention ccpClassMention = new CCPClassMention(jcas);
                    ccpClassMention.setMentionName(mentionName);
                    ccpClassMention.addToIndexes();

                    // /* if it's a protein, then add an ENTREZ_GENE_ID FIELD */
                    // if (mentionName.equals(ClassMentionTypes.PROTEIN)) {
                    // CCPNonComplexSlotMention ccpNonComplexSlotMention = new CCPNonComplexSlotMention(jcas);
                    // ccpNonComplexSlotMention.setMentionName(SlotMentionTypes.PROTEIN_ENTREZGENEID);
                    // StringArray slotValues = new StringArray(jcas, 1);
                    // slotValues.set(0, "-1");
                    //
                    // ccpNonComplexSlotMention.setSlotValues(slotValues);
                    //
                    // FSArray ccpSlotMentions = new FSArray(jcas, 1);
                    // ccpSlotMentions.set(0, ccpNonComplexSlotMention);
                    //
                    // ccpClassMention.setSlotMentions(ccpSlotMentions);
                    // }

                    // Add annotation back-pointer
                    FSArray ccpTextAnnotations = new FSArray(jcas, 1);
                    ccpTextAnnotations.set(0, sa);
                    ccpClassMention.setCcpTextAnnotations(ccpTextAnnotations);

                    sa.setClassMention(ccpClassMention);
                    // if (mentionName.equals(ClassMentionTypes.PROTEIN) || mentionName.equals(ClassMentionTypes.CELL_TYPE)) {
                    sa.addToIndexes();
                    // }
                    annotationCount++;
                } else { // key already present, so don't do anything
                    if (DEBUG) {
                        System.err.println("Preventing duplicate annotation in ABNER.");
                    }
                }
            } else {
                System.err.println("ERROR: NULL SPAN in ABNER ****************************************** Could not find: \"" + entity
                        + "\" in documentText: \"" + docText + "\"");
                System.err.println();
            }
        }

        if (annotationCount != entities[0].length) {
            System.err.println("Error in ABNER_AE: " + entities[0].length + " annotations should have been created, however, only "
                    + annotationCount++ + " were.");
            // throw new AnnotatorProcessException();
        }
    }

    private String[] findSpan(String subStr, String wholeStr) {
        // create a regular expression for each gene - tok by space, then add
        // //s? in between tokens
        // this should work for all genes except those that appear >1 time in
        // the text
        // solution, keep track of index from where to start looking for
        // matches.

        // returns span[0]: start index; span[1]: end index; span[2]: covered
        // text

        String[] span = new String[3];
        // String escapedChars = "(){}+*?[]^$.\\";
        String[] escapedChars = { "\\", "(", ")", "{", "}", "+", "*", "?", "[", "]", "^", "$", "." };
        String escape = "\\";
        int splitIndex = -1;
        String tmpStr = "";
        for (int i = 0; i < escapedChars.length; i++) {
            if ((splitIndex = subStr.indexOf(escapedChars[i])) > -1) {
                int fromIndex = 0;
                while (splitIndex > -1) { // check for mulitiple of same
                    // escapedChar in substr
                    // insert \ in front of the escaped character
                    tmpStr = subStr.substring(0, splitIndex) + escape + subStr.substring(splitIndex);
                    subStr = tmpStr;
                    fromIndex = splitIndex + 2;
                    splitIndex = subStr.indexOf(escapedChars[i], fromIndex);
                }
            }
        }

        String[] toks = subStr.split(" ");
        String regex = "";
        for (int i = 0; i < toks.length; i++) {
            // if (escapedChars.indexOf(toks[i]) > -1) {
            // regex += "\\";
            // }
            regex += toks[i];
            if (i < toks.length - 1) {
                regex += "\\s*";
            } else {
                regex += "";
            }
        }

        if (DEBUG) {
            System.out.println("REGEX:" + regex);
        }

        Pattern subStrPattern = Pattern.compile(regex);
        Matcher subStrMatcher = subStrPattern.matcher(wholeStr);

        if (subStrMatcher.find(startLookingForMatchesAt)) {
            span[0] = Integer.toString(subStrMatcher.start());
            span[1] = Integer.toString(subStrMatcher.end());
            span[2] = subStrMatcher.group();
            startLookingForMatchesAt = subStrMatcher.end();
        }

        return span;
    }

}
