# Supplementary material for: An open-source framework for large-scale, flexible evaluation of biomedical text mining systems
Source: J Biomed Discov Collab. 2008 Jan 29;3:1. doi: 10.1186/1747-5333-3-1 (PMC2276192; doi:10.1186/1747-5333-3-1)
Supplement: Additional file 1 — Evaluation platform source code. The additional file contains the software evaluation framework discussed in this paper. The most current release can be downloaded from SourceForge.net [1]. See the accompanying README file for instructions on installation and use. Also included in the distribution is a collection of UIMA wrappers for some commonly used BioNLP tools and annotated corpora. [file 1747-5333-3-1-S1.zip › bionlp_uima_repository-1.0.1/src/edu/uchsc/ccp/uima/ae/nlp/ei/gene/LingPipeEntityTagger_AE.java]

/*
 * LingPipeEntityTagger_AE.java
 * Copyright (C) 2007 Center for Computational Pharmacology, University of Colorado School of Medicine
 * 
 * This program is free software; you can redistribute it and/or
 * modify it under the terms of the GNU General Public License
 * as published by the Free Software Foundation; either version 2
 * of the License, or (at your option) any later version.
 *
 * This program is distributed in the hope that it will be useful,
 * but WITHOUT ANY WARRANTY; without even the implied warranty of
 * MERCHANTABILITY or FITNESS FOR A PARTICULAR PURPOSE.  See the
 * GNU General Public License for more details.
 *
 * You should have received a copy of the GNU General Public License
 * along with this program; if not, write to the Free Software
 * Foundation, Inc., 51 Franklin Street, Fifth Floor, Boston, MA  02110-1301, USA.
 * 
 */

package edu.uchsc.ccp.uima.ae.nlp.ei.gene;

import java.io.IOException;
import java.util.HashSet;
import java.util.Iterator;
import java.util.List;
import java.util.Set;

import org.apache.uima.analysis_engine.ResultSpecification;
import org.apache.uima.analysis_engine.annotator.AnnotatorConfigurationException;
import org.apache.uima.analysis_engine.annotator.AnnotatorContext;
import org.apache.uima.analysis_engine.annotator.AnnotatorContextException;
import org.apache.uima.analysis_engine.annotator.AnnotatorInitializationException;
import org.apache.uima.analysis_engine.annotator.AnnotatorProcessException;
import org.apache.uima.analysis_engine.annotator.JTextAnnotator_ImplBase;
import org.apache.uima.jcas.JCas;

import edu.uchsc.ccp.uima.annotation.CCPDocumentInformation;
import edu.uchsc.ccp.uima.util.UIMA_Util;
import edu.uchsc.ccp.util.external.lingpipe.LingPipe_Util;
import edu.uchsc.ccp.util.nlp.annotation.AnnotationSet;
import edu.uchsc.ccp.util.nlp.annotation.Annotator;
import edu.uchsc.ccp.util.nlp.annotation.TextAnnotation;

/**
 * This analysis engine wraps the LingPipe entity taggin system into the CCP UIMA framework.
 * 
 * @author William A Baumgartner, Jr.
 */
public class LingPipeEntityTagger_AE extends JTextAnnotator_ImplBase {
    private final boolean DEBUG = false;

    public static final String PARAM_LINGPIPE_ENTITY_MODEL_FILE = "entityModelFile";

    public static final String PARAM_LINGPIPE_ENTITY_TYPE = "entityType";
    
    private final Annotator annotator = new Annotator (new Integer(22), "","LingPipe","Alias-i");
    private final AnnotationSet annotationSet = new AnnotationSet(-1, "Default Annotation Set","Default Annotation Set");

    public void initialize(AnnotatorContext ac) throws AnnotatorInitializationException, AnnotatorConfigurationException {
        String lingPipeEntityModelFile;
        String entityType;

        try {
            lingPipeEntityModelFile = (String) ac.getConfigParameterValue(PARAM_LINGPIPE_ENTITY_MODEL_FILE);
            entityType = (String) ac.getConfigParameterValue(PARAM_LINGPIPE_ENTITY_TYPE);
        } catch (AnnotatorContextException ace) {
            ace.printStackTrace();
            lingPipeEntityModelFile = null;
            entityType = null;
        }
        System.err.println("Initializing LingPipe Entity Extractor System ...");
        try {
            if (entityType.equals("null")) {
                LingPipe_Util.initializeEntityTaggingSystem(lingPipeEntityModelFile, null);
            } else {
                LingPipe_Util.initializeEntityTaggingSystem(lingPipeEntityModelFile, entityType);
            }
        } catch (IOException e) {
            e.printStackTrace();
            throw new AnnotatorInitializationException();
        }
        super.initialize(ac);
    }

    public void process(JCas jcas, ResultSpecification arg1) throws AnnotatorProcessException {

        /* get document text */
        String docText = jcas.getDocumentText();

        Iterator docInfoIter = jcas.getJFSIndexRepository().getAnnotationIndex(CCPDocumentInformation.type).iterator();
        String docID = "-1";
        int documentCollectionID = -1;
        if (docInfoIter.hasNext()) {
            CCPDocumentInformation srcDocInfo = (CCPDocumentInformation) docInfoIter.next();
            docID = srcDocInfo.getDocumentID();
            documentCollectionID = srcDocInfo.getDocumentCollectionID();
        }

        if (DEBUG) {
            System.out.println("Using LingPipe Entity Extractor on document: [" + docID + "] " + docText);
        }

        /* run the ei system */
        List<TextAnnotation> entityAnnotations = LingPipe_Util.extractEntities(docText, docID);
        
        for (TextAnnotation ta : entityAnnotations) {
            ta.setDocumentCollectionID(documentCollectionID);
            ta.setDocumentID(docID);
            ta.setAnnotator(annotator);
            Set<AnnotationSet> aSets = new HashSet<AnnotationSet>();
            aSets.add(annotationSet);
            ta.setAnnotationSets(aSets);
        }

               /* add protein annotations to the CAS */
        UIMA_Util uimaUtil = new UIMA_Util();
        uimaUtil.putTextAnnotationsIntoJCas(jcas, entityAnnotations);

    }
}
