# Supplementary material for: An open-source framework for large-scale, flexible evaluation of biomedical text mining systems
Source: J Biomed Discov Collab. 2008 Jan 29;3:1. doi: 10.1186/1747-5333-3-1 (PMC2276192; doi:10.1186/1747-5333-3-1)
Supplement: Additional file 1 — Evaluation platform source code. The additional file contains the software evaluation framework discussed in this paper. The most current release can be downloaded from SourceForge.net [1]. See the accompanying README file for instructions on installation and use. Also included in the distribution is a collection of UIMA wrappers for some commonly used BioNLP tools and annotated corpora. [file 1747-5333-3-1-S1.zip › bionlp_uima_repository-1.0.1/src/edu/uchsc/ccp/uima/ae/nlp/ei/gene/AbGene_AE.java]

/*
 * AbGene_AE.java
 * Copyright (C) 2007 Center for Computational Pharmacology, University of Colorado School of Medicine
 * 
 * This program is free software; you can redistribute it and/or
 * modify it under the terms of the GNU General Public License
 * as published by the Free Software Foundation; either version 2
 * of the License, or (at your option) any later version.
 *
 * This program is distributed in the hope that it will be useful,
 * but WITHOUT ANY WARRANTY; without even the implied warranty of
 * MERCHANTABILITY or FITNESS FOR A PARTICULAR PURPOSE.  See the
 * GNU General Public License for more details.
 *
 * You should have received a copy of the GNU General Public License
 * along with this program; if not, write to the Free Software
 * Foundation, Inc., 51 Franklin Street, Fifth Floor, Boston, MA  02110-1301, USA.
 * 
 */
package edu.uchsc.ccp.uima.ae.nlp.ei.gene;

import java.util.Iterator;
import java.util.List;

import org.apache.uima.analysis_engine.ResultSpecification;
import org.apache.uima.analysis_engine.annotator.AnnotatorConfigurationException;
import org.apache.uima.analysis_engine.annotator.AnnotatorContext;
import org.apache.uima.analysis_engine.annotator.AnnotatorContextException;
import org.apache.uima.analysis_engine.annotator.AnnotatorInitializationException;
import org.apache.uima.analysis_engine.annotator.AnnotatorProcessException;
import org.apache.uima.analysis_engine.annotator.JTextAnnotator_ImplBase;
import org.apache.uima.jcas.JCas;

import edu.uchsc.ccp.uima.annotation.CCPDocumentInformation;
import edu.uchsc.ccp.uima.util.UIMA_Util;
import edu.uchsc.ccp.util.external.abgene.AbGene_Util;
import edu.uchsc.ccp.util.nlp.annotation.AnnotationSet;
import edu.uchsc.ccp.util.nlp.annotation.TextAnnotation;

/**
 * This analysis engine wraps the AbGene system into the CCP UIMA framework.
 * <p>
 * ABGene can be obtained here: ftp://ftp.ncbi.nlm.nih.gov/pub/tanabe/AbGene
 * 
 * @author William A Baumgartner, Jr.
 */
public class AbGene_AE extends JTextAnnotator_ImplBase {
    private final boolean DEBUG = false;

    private AbGene_Util abgeneUtil;

    private String abgeneBaseDirectory;

    /**
     * Name of configuration parameter that must be set to the path of the directory TnT will use for storing files generated in the gene annotation
     * process.
     */
    public static final String PARAM_ABGENE_BASE_DIRECTORY = "AbGeneBaseDirectory";

    public void initialize(AnnotatorContext ac) throws AnnotatorInitializationException, AnnotatorConfigurationException {

        try {
            abgeneBaseDirectory = (String) ac.getConfigParameterValue(PARAM_ABGENE_BASE_DIRECTORY);
        } catch (AnnotatorContextException ace) {
            ace.printStackTrace();
            abgeneBaseDirectory = null;
        }
        System.err.println("Initializing AbGene EI System ...");
        abgeneUtil = new AbGene_Util(abgeneBaseDirectory);
        super.initialize(ac);
    }

    /*
     * (non-Javadoc)
     * 
     * @see com.ibm.uima.analysis_engine.annotator.JTextAnnotator#process(com.ibm.uima.jcas.impl.JCas,
     *      com.ibm.uima.analysis_engine.ResultSpecification)
     */
    public void process(JCas jcas, ResultSpecification arg1) throws AnnotatorProcessException {

        /* get document text */
        String docText = jcas.getDocumentText();
        int documentCollectionID = -1;
        Iterator docInfoIter = jcas.getJFSIndexRepository().getAnnotationIndex(CCPDocumentInformation.type).iterator();
        String docID = "-1";
        if (docInfoIter.hasNext()) {
            CCPDocumentInformation srcDocInfo = (CCPDocumentInformation) docInfoIter.next();
            docID = srcDocInfo.getDocumentID();
            documentCollectionID = srcDocInfo.getDocumentCollectionID();
        } else {
            System.err.println("ERROR -- AbGeneAnalysisEngine: No CCPDocumentInformation associated with the JCas");
        }

        /* we standardize the documentid to be 123456789 because some document IDs (e.g. BioCreative) are tagged as genes and this messes things up. */
        /* run the ei system */
        List<TextAnnotation> proteinAnnotations = abgeneUtil.getEntitiesFromString(docText, docID);

        if (DEBUG) {
            System.err.println("Using ABGENE on document: [" + docID + "] " + docText);
            System.err.println("# Annotations Found: " + proteinAnnotations.size());

        }

        AnnotationSet aset = new AnnotationSet(new Integer(-1), "Default Set", "Default Set");

        /* Add -1 entrez_gene_id for each protein annotation */
        for (TextAnnotation ta : proteinAnnotations) {
            ta.setDocumentID(docID);
            ta.setDocumentCollectionID(documentCollectionID);
            ta.addAnnotationSet(aset);
            // ClassMention cm = ta.getClassMention();
            // /* make sure it is a protein */
            // if (cm.getMentionName().equals(ClassMentionTypes.PROTEIN)) {
            // SlotMention sm = cm.getSlotMentionByName(SlotMentionTypes.PROTEIN_ENTREZGENEID);
            // if (sm != null) {
            // sm.setFirstSlotValue("-1");
            // } else {
            // sm = new SlotMention();
            // sm.setMentionName(SlotMentionTypes.PROTEIN_ENTREZGENEID);
            // sm.setFirstSlotValue("-1");
            // cm.addSlotMention(sm);
            // }
            // }
        }

        /* add protein annotations to the CAS */
        UIMA_Util uimaUtil = new UIMA_Util();
        uimaUtil.putTextAnnotationsIntoJCas(jcas, proteinAnnotations);

    }
}
