# Supplementary material for: An open-source framework for large-scale, flexible evaluation of biomedical text mining systems
Source: J Biomed Discov Collab. 2008 Jan 29;3:1. doi: 10.1186/1747-5333-3-1 (PMC2276192; doi:10.1186/1747-5333-3-1)
Supplement: Additional file 1 — Evaluation platform source code. The additional file contains the software evaluation framework discussed in this paper. The most current release can be downloaded from SourceForge.net [1]. See the accompanying README file for instructions on installation and use. Also included in the distribution is a collection of UIMA wrappers for some commonly used BioNLP tools and annotated corpora. [file 1747-5333-3-1-S1.zip › bionlp_uima_repository-1.0.1/src/edu/uchsc/ccp/uima/ae/nlp/ei/mutation/MutationFinder_AE.java]

/*
 * MutationFinder_AE.java 
 * Copyright (C) 2007 Center for Computational Pharmacology, University of Colorado School of Medicine
 * 
 * This program is free software; you can redistribute it and/or
 * modify it under the terms of the GNU General Public License
 * as published by the Free Software Foundation; either version 2
 * of the License, or (at your option) any later version.
 *
 * This program is distributed in the hope that it will be useful,
 * but WITHOUT ANY WARRANTY; without even the implied warranty of
 * MERCHANTABILITY or FITNESS FOR A PARTICULAR PURPOSE.  See the
 * GNU General Public License for more details.
 *
 * You should have received a copy of the GNU General Public License
 * along with this program; if not, write to the Free Software
 * Foundation, Inc., 51 Franklin Street, Fifth Floor, Boston, MA  02110-1301, USA.
 * 
 */

package edu.uchsc.ccp.uima.ae.nlp.ei.mutation;

import java.util.Map;
import java.util.Set;

import org.apache.uima.analysis_engine.ResultSpecification;
import org.apache.uima.analysis_engine.annotator.AnnotatorConfigurationException;
import org.apache.uima.analysis_engine.annotator.AnnotatorContext;
import org.apache.uima.analysis_engine.annotator.AnnotatorContextException;
import org.apache.uima.analysis_engine.annotator.AnnotatorInitializationException;
import org.apache.uima.analysis_engine.annotator.AnnotatorProcessException;
import org.apache.uima.analysis_engine.annotator.JTextAnnotator_ImplBase;
import org.apache.uima.cas.CASException;
import org.apache.uima.jcas.JCas;
import org.apache.uima.jcas.cas.FSArray;

import edu.uchsc.ccp.nlp.ei.mutation.Mutation;
import edu.uchsc.ccp.nlp.ei.mutation.MutationException;
import edu.uchsc.ccp.nlp.ei.mutation.MutationFinder;
import edu.uchsc.ccp.nlp.ei.mutation.PointMutation;
import edu.uchsc.ccp.uima.annotation.CCPAnnotationSet;
import edu.uchsc.ccp.uima.annotation.CCPAnnotator;
import edu.uchsc.ccp.uima.annotation.CCPSpan;
import edu.uchsc.ccp.uima.annotation.CCPTextAnnotation;
import edu.uchsc.ccp.uima.mention.CCPClassMention;
import edu.uchsc.ccp.uima.util.UIMA_Util;

/**
 * This class implements a UIMA interface for MutationFinder, and open-source tool for detecting point mutations in text. MutationFinder is available
 * at http://bionlp.sourceforge.net.
 * 
 * @author William A Baumgartner, Jr.
 */
public class MutationFinder_AE extends JTextAnnotator_ImplBase {

    private MutationFinder mutationFinder;

    /**
     * MutationFinder requires a file containing regular expressions
     */
    public static final String PARAM_REGEX_FILE = "RegExFile";

    /**
     * When initialized, a new MutationFinder object is created and the input regular expression file is loaded.
     */
    public void initialize(AnnotatorContext ac) throws AnnotatorInitializationException, AnnotatorConfigurationException {

        try {
            String regexFile = (String) ac.getConfigParameterValue(PARAM_REGEX_FILE);
            mutationFinder = new MutationFinder(regexFile);
        } catch (AnnotatorContextException ace) {
            ace.printStackTrace();
        }

        super.initialize(ac);
    }

    /**
     * The document text of each CAS is searched for point mutations. For each point mutation instance detected, a <code>CCPTextAnnotation</code> is
     * created and added to the CAS.
     */
    public void process(JCas jcas, ResultSpecification arg1) throws AnnotatorProcessException {

        try {
            Map<Mutation, Set<int[]>> mutation2spanMap = mutationFinder.extractMutations(jcas.getDocumentText());

            /* for each mutation found, create an annotation */
            for (Mutation mutation : mutation2spanMap.keySet()) {
                if (mutation instanceof PointMutation) {
                    PointMutation pointMutation = (PointMutation) mutation;
                    Set<int[]> spans = mutation2spanMap.get(mutation);
                    for (int[] span : spans) {
                        createPointMutationAnnotation(pointMutation, span, jcas);
                    }
                }
            }

        } catch (MutationException e) {
            e.printStackTrace();
        }
    }

    /**
     * Given a <code>PointMutation</code> object and span information, create a new <code>CCPTextAnnotation</code>, and add it to the CAS.
     * 
     * @param pointMutation
     * @param span
     * @param jcas
     */
    private void createPointMutationAnnotation(PointMutation pointMutation, int[] span, JCas jcas) {
        CCPTextAnnotation mutAnnot = new CCPTextAnnotation(jcas);

        char mut = pointMutation.getMutResidue();
        char wt = pointMutation.getWtResidue();
        int pos = pointMutation.getPosition();

        int startIndex = span[0];
        int endIndex = span[1];

        mutAnnot.setBegin(startIndex);
        mutAnnot.setEnd(endIndex);

        /* create span */
        FSArray ccpSpans = new FSArray(jcas, 1);
        CCPSpan ccpSpan = new CCPSpan(jcas);
        ccpSpan.setSpanStart(startIndex);
        ccpSpan.setSpanEnd(endIndex);
        ccpSpans.set(0, ccpSpan);
        mutAnnot.setSpans(ccpSpans);

        /* set annotator and annotation set */
        CCPAnnotator ccpAnnotator = new CCPAnnotator(jcas);
        ccpAnnotator.setAffiliation("UCHSC");
        ccpAnnotator.setFirstName("MutationFinder");
        ccpAnnotator.setAnnotatorID(77);
        ccpAnnotator.setLastName("MutationFinder");

        CCPAnnotationSet ccpAnnotationSet = new CCPAnnotationSet(jcas);
        ccpAnnotationSet.setAnnotationSetID(-1);
        ccpAnnotationSet.setAnnotationSetName("Default Set");
        ccpAnnotationSet.setAnnotationSetDescription("");

        mutAnnot.setAnnotator(ccpAnnotator);
        FSArray asets = new FSArray(jcas, 1);
        asets.set(0, ccpAnnotationSet);
        mutAnnot.setAnnotationSets(asets);

        mutAnnot.setDocumentSectionID(-1);

        CCPClassMention ccpCM = new CCPClassMention(jcas);
        ccpCM.setMentionName("mutation");

        try {
            UIMA_Util.addSlotValue(ccpCM, "wildtype residue", Character.toString(wt));
            UIMA_Util.addSlotValue(ccpCM, "mutant residue", Character.toString(mut));
            UIMA_Util.addSlotValue(ccpCM, "position", Integer.toString(pos));
        } catch (CASException e1) {
            e1.printStackTrace();
        }

        mutAnnot.setClassMention(ccpCM);
        try {
            UIMA_Util.addCCPTextAnnotationToCCPClassMention(mutAnnot, ccpCM);
        } catch (CASException e) {
            e.printStackTrace();
        }
        mutAnnot.addToIndexes();
    }
}
