# Supplementary material for: An open-source framework for large-scale, flexible evaluation of biomedical text mining systems
Source: J Biomed Discov Collab. 2008 Jan 29;3:1. doi: 10.1186/1747-5333-3-1 (PMC2276192; doi:10.1186/1747-5333-3-1)
Supplement: Additional file 1 — Evaluation platform source code. The additional file contains the software evaluation framework discussed in this paper. The most current release can be downloaded from SourceForge.net [1]. See the accompanying README file for instructions on installation and use. Also included in the distribution is a collection of UIMA wrappers for some commonly used BioNLP tools and annotated corpora. [file 1747-5333-3-1-S1.zip › bionlp_uima_repository-1.0.1/src/edu/uchsc/ccp/uima/ae/nlp/opendmap/OpenDMAP_AE.java]

/*
 * OpenDMAP_AE.java
 * Copyright (C) 2007 Center for Computational Pharmacology, University of Colorado School of Medicine
 * 
 * This program is free software; you can redistribute it and/or
 * modify it under the terms of the GNU General Public License
 * as published by the Free Software Foundation; either version 2
 * of the License, or (at your option) any later version.
 *
 * This program is distributed in the hope that it will be useful,
 * but WITHOUT ANY WARRANTY; without even the implied warranty of
 * MERCHANTABILITY or FITNESS FOR A PARTICULAR PURPOSE.  See the
 * GNU General Public License for more details.
 *
 * You should have received a copy of the GNU General Public License
 * along with this program; if not, write to the Free Software
 * Foundation, Inc., 51 Franklin Street, Fifth Floor, Boston, MA  02110-1301, USA.
 * 
 */

package edu.uchsc.ccp.uima.ae.nlp.opendmap;

import java.io.File;
import java.util.ArrayList;
import java.util.Collection;
import java.util.Iterator;
import java.util.List;

import org.apache.uima.analysis_engine.ResultSpecification;
import org.apache.uima.analysis_engine.annotator.AnnotatorContext;
import org.apache.uima.analysis_engine.annotator.AnnotatorContextException;
import org.apache.uima.analysis_engine.annotator.AnnotatorInitializationException;
import org.apache.uima.jcas.JCas;
import org.apache.uima.jcas.cas.FSArray;
import org.apache.uima.jcas.cas.StringArray;

import edu.uchsc.ccp.opendmap.DMAPItem;
import edu.uchsc.ccp.opendmap.DMAPToken;
import edu.uchsc.ccp.opendmap.InfoPacket;
import edu.uchsc.ccp.opendmap.Parser;
import edu.uchsc.ccp.opendmap.ProtegeFrameItem;
import edu.uchsc.ccp.opendmap.Reference;
import edu.uchsc.ccp.uima.annotation.CCPAnnotator;
import edu.uchsc.ccp.uima.annotation.CCPDocumentInformation;
import edu.uchsc.ccp.uima.annotation.CCPSpan;
import edu.uchsc.ccp.uima.annotation.CCPTextAnnotation;
import edu.uchsc.ccp.uima.mention.CCPClassMention;
import edu.uchsc.ccp.uima.mention.CCPComplexSlotMention;
import edu.uchsc.ccp.uima.mention.CCPNonComplexSlotMention;
import edu.uchsc.ccp.uima.mention.CCPSlotMention;
import edu.uchsc.ccp.uima.util.UIMA_Util;
import edu.uchsc.ccp.uima.util.opendmap.AnnotationMap;
import edu.uchsc.ccp.uima.util.opendmap.DMAPJcasTokenizer;
import edu.uchsc.ccp.uima.util.opendmap.DMAPStanfordPhraseGraph;
import edu.uchsc.ccp.uima.util.opendmap.ReferenceProcessor;

/**
 * This class packages OpenDMAP into the UIMA framework.
 * <p>
 * This annotator assumes that the input GeneRIF can be found in the JCas in CCPTextAnnotation structures and copies the output references of interest
 * into the JCas as CCPTextAnntotion structures.
 * 
 * @author R. James Firby
 */
public class OpenDMAP_AE extends OpenDmapAnnotator {

    /* These are the parameter names exposed in the UIMA dscriptor for this annotator */
    private static final String PARAM_IGNOREPHRASECONSTAINTS = "IgnorePhraseConstraints";

    private static final String PARAM_DEBUG = "PrintDebugInformation";

    private static final String PARAM_CONTEXTFILE = "PipelineContextFile";

    /* The default setting for the 'Print Debug Information' parameter */
    private boolean debug = false;

    /* The deault value for the 'Ignore Phrase Constraints' parameter */
    private boolean ignorePhraseConstraints = false;

    /*
     * The annotation map that maps from input JCas annotations to DMAP tokens and from DMAP output references back to JCas annotations.
     */
    private AnnotationMap annotationMap = null;

    /**
     * Create a new GeneRIF Annotator that uses OpenDMAP to process the input document text.
     */
    public OpenDMAP_AE() {
        super();
    }

    /**
     * Initialize the GeneRIF Annotator. Get the parameter values, load the annotation map, and create the parser.
     */
    public void initialize(AnnotatorContext context) throws AnnotatorInitializationException {
        // See if we should ignore phrase constraints
        ignorePhraseConstraints = false;
        Boolean param = null;
        try {
            param = (Boolean) context.getConfigParameterValue(PARAM_IGNOREPHRASECONSTAINTS);
        } catch (AnnotatorContextException e) {
        }
        if (param != null)
            ignorePhraseConstraints = param.booleanValue();

        // See if we should print debugging information
        debug = false;
        param = null;
        try {
            param = (Boolean) context.getConfigParameterValue(PARAM_DEBUG);
        } catch (AnnotatorContextException e) {
        }
        if (param != null)
            debug = param.booleanValue();

        // Setup input and output mapping information
        String contextFile = null;
        try {
            contextFile = (String) context.getConfigParameterValue(PARAM_CONTEXTFILE);
        } catch (AnnotatorContextException e) {
        }
        if (contextFile == null) {
            annotationMap = new AnnotationMap();
        } else {
            try {
                annotationMap = new AnnotationMap(contextFile);
            } catch (Exception e) {
                throw new AnnotatorInitializationException("Cannot load GenerifAnnotator context file '" + new File(contextFile) + "'",
                        new Object[] { this }, (Throwable) e);
            }
        }

        // Initialize the parser
        super.initialize(context);
    }

    /**
     * Process the JCas using the annotation map to help extract input tokens. Write the references found back into the JCas using the annotation map
     * to describe the desired output annotations.
     */
    @Override
    public void process(Parser parser, JCas jcas, ResultSpecification resultSpec) {
        // A debugging heading
        if (debug) {
            Iterator docInfoIter = jcas.getJFSIndexRepository().getAnnotationIndex(CCPDocumentInformation.type).iterator();
            String docID = "-1";
            if (docInfoIter.hasNext()) {
                CCPDocumentInformation docInfo = (CCPDocumentInformation) docInfoIter.next();
                docID = docInfo.getDocumentID();
            }
            System.out.println("---------------------------------------------------------------------------");
            System.out.println(docID + ": " + jcas.getDocumentText());
            System.out.println();
            System.out.println("Annotation Context Map");
            if (annotationMap != null)
                annotationMap.print(System.out, 2);
        }
        // Get the input tokens from the JCas
        DMAPJcasTokenizer tokenizer = new DMAPJcasTokenizer(parser, jcas, annotationMap, debug);
        // Get the Stanford Parser Phrase Annotations as a graph
        DMAPStanfordPhraseGraph tree = null;
        if (!ignorePhraseConstraints) {
            tree = new DMAPStanfordPhraseGraph(jcas, debug);
        }
        if (debug) {
            if (tree != null) {
                System.out.println("\nStanford Parser Phrase Graph:");
                tree.print(System.out);
            }
            System.out.flush();
        }
        // Reset the parser
        parser.reset();
        // Parse the utterance
        parser.parse(tokenizer, tree);
        // Extract the best matches
        Collection<Reference> references = ReferenceProcessor.getRecognizedReferences(parser, annotationMap.getReferencesOfInterest(),
                debug);
        // Write them back to the JCas
        ArrayList<Reference> seen = new ArrayList<Reference>();
        for (Reference ref : references) {
            // Keep only the first (highest scoring) reference for each root
            if (!isSeenReference(seen, ref, annotationMap)) {
                // Create the skeleton annotation
                CCPTextAnnotation annotation = annotationFromReference(ref, jcas, annotationMap);
                // Generate the class mention associated with this annotation
                CCPClassMention mention = mentionFromReference(ref, jcas, annotationMap);
                // Link the annotation and reference
                linkAnnotationToMention(annotation, mention, jcas);
                mention.addToIndexes();
                annotation.addToIndexes();
                // This becomes a known root
                seen.add(ref);
            }
        }
    }

    /**
     * Create the cross-links needed between a CCPTextAnnotation and the CCPClassMention that was recognized for that annotation.
     * 
     * @param annotation
     *            The text annotation..
     * @param mention
     *            The mention recognized using that annotation.
     * @param jcas
     *            The JCas holding the annotation and mention.
     */
    private void linkAnnotationToMention(CCPTextAnnotation annotation, CCPClassMention mention, JCas jcas) {
        FSArray oldAnnotations = mention.getCcpTextAnnotations();
        FSArray newAnnotations = null;
        if (oldAnnotations == null) {
            newAnnotations = new FSArray(jcas, 1);
            newAnnotations.set(0, annotation);
        } else {
            newAnnotations = new FSArray(jcas, oldAnnotations.size() + 1);
            for (int i = 0; i < oldAnnotations.size(); i++)
                newAnnotations.set(i, oldAnnotations.get(i));
            newAnnotations.set(oldAnnotations.size(), annotation);
        }
        mention.setCcpTextAnnotations(newAnnotations);
        annotation.setClassMention(mention);
    }

    /**
     * Get the list of text spans from the original text that were used to recognize a reference.
     * 
     * @param r
     *            The reference from OpenDMAP.
     * @param annotationMap
     *            The annotation map describing the output annotations of interest.
     * @param jcas
     *            The JCas holding the original input text and annotations.
     * @return A set of text spans including the text and the start and end character positions for each.
     */
    private ArrayList<CCPSpan> getSpanList(Reference r, AnnotationMap annotationMap, JCas jcas) {
        ArrayList<CCPSpan> spans = new ArrayList<CCPSpan>();
        // Get the root reference
        Reference root = annotationMap.getOutputReferenceRoot(r);
        // if (r.isa("c-bioprocess") && r.hasSlotValue("action")) {
        if (r != root) {
            // Treat this sort of reference special
            // Reference action = r.getSlotValue("action");
            addTokenSpans(spans, root, null, jcas);
        } else {
            // A generic span generator
            addTokenSpans(spans, root, annotationMap, jcas);
        }
        // Return the spans
        return spans;
    }

    /**
     * Combine input tokens in continuous spans for use in constructing the output annotations.
     * 
     * @param spans
     *            The span list being added to.
     * @param reference
     *            The reference that was recognized.
     * @param annotationMap
     *            The annotation map identifying output classes of interest.
     * @param jcas
     *            The JCas holding the input and output annotations.
     */
    private void addTokenSpans(ArrayList<CCPSpan> spans, Reference reference, AnnotationMap annotationMap, JCas jcas) {
        CCPSpan current = null;
        int next = 0;
        for (DMAPToken token : reference.getTokens()) {
            if ((annotationMap == null) || !tokenUsedInSlot(token, reference, annotationMap)) {
                if (current == null) {
                    // The very first span
                    current = new CCPSpan(jcas);
                    current.setSpanStart(token.getCharacterStart());
                    current.setSpanEnd(token.getCharacterEnd());
                    next = token.getEnd() + 1;
                } else if (token.getStart() == next) {
                    // Extend this span
                    current.setSpanEnd(token.getCharacterEnd());
                    next = token.getEnd() + 1;
                } else {
                    // Need to start a new span
                    spans.add(current);
                    current = new CCPSpan(jcas);
                    current.setSpanStart(token.getCharacterStart());
                    current.setSpanEnd(token.getCharacterEnd());
                    next = token.getEnd() + 1;
                }
            }
        }
        if (current != null)
            spans.add(current);
    }

    /**
     * Check whether a token was used to recognize a slot filler or just the enclosing reference.
     * 
     * @param token
     *            The token to check.
     * @param r
     *            The enclosing reference.
     * @param annotationMap
     *            The annotation map giving the slots of interest.
     * @return True if the token was used to recognize a slot filler of interest.
     */
    private boolean tokenUsedInSlot(DMAPToken token, Reference r, AnnotationMap annotationMap) {
        if (r.getInformation() == null)
            return false;
        for (InfoPacket pair : r.getInformation()) {
            Reference value = pair.getValue();
            if (annotationMap.isOutputReferenceOfInterest(value)) {
                for (DMAPToken tok : value.getTokens()) {
                    if (tok == token)
                        return true;
                }
            } else {
                if (tokenUsedInSlot(token, value, annotationMap))
                    return true;
            }
        }
        return false;
    }

    /**
     * Check whether this type of reference has already been put into the JCas. Only the instance of a reference with the highest score is output.
     * 
     * @param seen
     *            A list of references that have already been output.
     * @param ref
     *            The reference to check.
     * @param annotationMap
     *            The annotation map holding output classes of interest.
     * @return True if the reference being checked has already been output.
     */
    private boolean isSeenReference(ArrayList<Reference> seen, Reference ref, AnnotationMap annotationMap) {
        Reference root = annotationMap.getOutputReferenceRoot(ref);
        for (Reference old : seen) {
            // System.out.println("Root: " + root + " - " + ref);
            if (annotationMap.getOutputReferenceRoot(old) == root) {
                if (ReferenceProcessor.calculateScore(old) > ReferenceProcessor.calculateScore(ref)) {
                    return true;
                }
            }
        }
        return false;
    }

    /**
     * Generate a JCas CCPTextAnnotation from an OpenDMAP output reference.
     * 
     * @param r
     *            The reference to write to the JCas.
     * @param jcas
     *            The JCas to hold the annotation for this reference.
     * @param annotationMap
     *            The annotation map describing slot mappings.
     * @return The new CCPTextAnnotation corresponding to the reference.
     */
    private CCPTextAnnotation annotationFromReference(Reference r, JCas jcas, AnnotationMap annotationMap) {
        CCPTextAnnotation annotation = new CCPTextAnnotation(jcas);
        // Generate the annotator information for this annotation
        CCPAnnotator annotator = new CCPAnnotator(jcas);
        annotator.setAnnotatorID(15); // ?
        annotator.setFirstName("OpenDMAP");
        annotator.setLastName("GenerifAnnotator");
        annotator.addToIndexes();
        annotation.setAnnotator(annotator);
        // Generate all the span information
        List<CCPSpan> spans = getSpanList(r, annotationMap, jcas);
        if (spans.isEmpty()) {
            CCPSpan span = new CCPSpan(jcas);
            span.setSpanStart(r.getCharacterStart());
            span.setSpanEnd(r.getCharacterEnd());
            spans.add(span);
        }
        FSArray casSpans = new FSArray(jcas, spans.size());
        for (int i = 0; i < spans.size(); i++) {
            casSpans.set(i, spans.get(i));
        }
        annotation.setSpans(casSpans);
        annotation.setBegin(spans.get(0).getSpanStart());
        annotation.setEnd(spans.get(spans.size() - 1).getSpanEnd());
        // Return the skeleton annotation
        return annotation;
    }

    /**
     * Create a CCPClassMention for an OpenDMAP output reference.
     * 
     * @param r
     *            The output reference.
     * @param jcas
     *            The JCas to hold the new class mention.
     * @param annotationMap
     *            The annotation map holding slot name translations.
     * @return The new CCPClassMention for the reference.
     */
    private CCPClassMention mentionFromReference(Reference r, JCas jcas, AnnotationMap annotationMap) {
        // See if we have a cached mention that covers us already
        List<DMAPToken> tokens = r.getTokens();
        if (tokens != null) {
            // Look for a single cached annotation
            CCPTextAnnotation cachedAnnotation = null;
            List<InfoPacket> cachedSlots = null;
            for (DMAPToken token : tokens) {
                Object source = token.getSource();
                if ((source != null) && (source instanceof CCPTextAnnotation)) {
                    if (cachedAnnotation == null) {
                        // No cached one yet
                        cachedAnnotation = (CCPTextAnnotation) source;
                        cachedSlots = token.getInformation();
                    } else {
                        // Multiple cached annoations, we need to build a new one
                        cachedAnnotation = null;
                        cachedSlots = null;
                        break;
                    }
                }
            }
            if (cachedAnnotation != null) {
                // Okay, this reference arose from a single external CCPTextAnnotation
                // See if we have added any information to it
                List<InfoPacket> pairs = r.getInformation();
                if ((pairs == null) && (cachedSlots == null)) {
                    // No new information
                    return cachedAnnotation.getClassMention();
                } else if ((pairs != null) && (cachedSlots != null) && (pairs.size() == cachedSlots.size())) {
                    boolean match = true;
                    for (InfoPacket a : pairs) {
                        boolean found = false;
                        for (InfoPacket b : cachedSlots) {
                            if (a.getKey().equals(b.getKey())) {
                                found = true;
                                break;
                            }
                        }
                        if (!found) {
                            match = false;
                            break;
                        }
                    }
                    if (match) {
                        for (InfoPacket a : cachedSlots) {
                            boolean found = false;
                            for (InfoPacket b : pairs) {
                                if (a.getKey().equals(b.getKey())) {
                                    found = true;
                                    break;
                                }
                            }
                            if (!found) {
                                match = false;
                                break;
                            }
                        }
                    }
                    // No new information, return the cached mention
                    if (match)
                        return cachedAnnotation.getClassMention();
                }
            }
        }
        // Okay, not a cached mention, create a new one
        CCPClassMention mention = new CCPClassMention(jcas);
        mention.setMentionName(annotationMap.getOutputReferenceMentionType(r));
        List<InfoPacket> slotInfo = r.getInformation();
        if ((slotInfo != null) && !slotInfo.isEmpty()) {
            ArrayList<CCPSlotMention> slots = new ArrayList<CCPSlotMention>();
            for (int i = 0; i < slotInfo.size(); i++) {
                InfoPacket pair = slotInfo.get(i);
                if (annotationMap.isOutputReferenceSlotOfInterest(r, pair.getKey())) {
                    DMAPItem value = pair.getValue().getItem();
                    if (value instanceof ProtegeFrameItem) {
                        CCPComplexSlotMention slot = new CCPComplexSlotMention(jcas);
                        slot.setMentionName(annotationMap.getOutputReferenceSlotMentionType(r, pair.getKey()));
                        CCPClassMention slotFiller = mentionFromReference(pair.getValue(), jcas, annotationMap);
                        CCPTextAnnotation annotation = annotationFromReference(pair.getValue(), jcas, annotationMap);
                        linkAnnotationToMention(annotation, slotFiller, jcas);
                        FSArray values = new FSArray(jcas, 1);
                        values.set(0, slotFiller);
                        slot.setClassMentions(values);
                        slots.add(slot);
                    } else {
                        CCPNonComplexSlotMention slot = new CCPNonComplexSlotMention(jcas);
                        slot.setMentionName(annotationMap.getOutputReferenceSlotMentionType(r, pair.getKey()));
                        StringArray values = new StringArray(jcas, 1);
                        values.set(0, value.getText());
                        slot.setSlotValues(values);
                        slots.add(slot);
                    }
                }
            }
            if (!slots.isEmpty()) {
                FSArray jcasSlots = new FSArray(jcas, slots.size());
                for (int i = 0; i < slots.size(); i++)
                    jcasSlots.set(i, slots.get(i));
                mention.setSlotMentions(jcasSlots);
            }
        }
        // TODO If all is well, there should have been an annotation built somewhere
        // for this mention. We should look it up somehow and stick it into the mention.
        // CCPTextAnnotation annotation = annotationFromReference(r, jcas, interests);
        // linkAnnotationToMention(annotation, mention, jcas);
        // annotation.addToIndexes();
        return mention;
    }

}
