# Supplementary material for: An open-source framework for large-scale, flexible evaluation of biomedical text mining systems
Source: J Biomed Discov Collab. 2008 Jan 29;3:1. doi: 10.1186/1747-5333-3-1 (PMC2276192; doi:10.1186/1747-5333-3-1)
Supplement: Additional file 1 — Evaluation platform source code. The additional file contains the software evaluation framework discussed in this paper. The most current release can be downloaded from SourceForge.net [1]. See the accompanying README file for instructions on installation and use. Also included in the distribution is a collection of UIMA wrappers for some commonly used BioNLP tools and annotated corpora. [file 1747-5333-3-1-S1.zip › bionlp_uima_repository-1.0.1/src/edu/uchsc/ccp/uima/ae/nlp/opendmap/OpenDmapAnnotator.java]

/*
 * OpenDmapAnnotator.java
 * Copyright (C) 2007 Center for Computational Pharmacology, University of Colorado School of Medicine
 * 
 * This program is free software; you can redistribute it and/or
 * modify it under the terms of the GNU General Public License
 * as published by the Free Software Foundation; either version 2
 * of the License, or (at your option) any later version.
 *
 * This program is distributed in the hope that it will be useful,
 * but WITHOUT ANY WARRANTY; without even the implied warranty of
 * MERCHANTABILITY or FITNESS FOR A PARTICULAR PURPOSE.  See the
 * GNU General Public License for more details.
 *
 * You should have received a copy of the GNU General Public License
 * along with this program; if not, write to the Free Software
 * Foundation, Inc., 51 Franklin Street, Fifth Floor, Boston, MA  02110-1301, USA.
 * 
 */

package edu.uchsc.ccp.uima.ae.nlp.opendmap;

import java.util.ArrayList;
import java.util.Collection;
import java.util.Vector;
import java.util.logging.Level;

import org.apache.uima.analysis_engine.ResultSpecification;
import org.apache.uima.analysis_engine.annotator.AnnotatorContext;
import org.apache.uima.analysis_engine.annotator.AnnotatorContextException;
import org.apache.uima.analysis_engine.annotator.AnnotatorInitializationException;
import org.apache.uima.analysis_engine.annotator.AnnotatorProcessException;
import org.apache.uima.analysis_engine.annotator.JTextAnnotator_ImplBase;
import org.apache.uima.jcas.JCas;

import edu.stanford.smi.protege.model.KnowledgeBase;
import edu.stanford.smi.protege.model.Project;
import edu.uchsc.ccp.opendmap.Parser;
import edu.uchsc.ccp.opendmap.configuration.Configuration;
import edu.uchsc.ccp.opendmap.configuration.ConfigurationException;
import edu.uchsc.ccp.opendmap.pattern.ParseException;

/**
 * This class is a wrapper for OpenDMAP to help fit it into the
 * UIMA framework.
 * <p>
 * Right now this class hides many of the details involved in
 * setting up the parser, connecting it to Protege, and loading
 * pattern definitions.
 * <p>
 * To build a UIMA annotator with OpenDMAP, extend this class.
 * 
 * @author R. James Firby
 */
public abstract class OpenDmapAnnotator extends JTextAnnotator_ImplBase {

	/* The parser instance to use in the UIMA pipeline. */
	private Parser parser = null;
	
	/* The Protege project and pattern files to load into the parser */
	private String protegeProjectFile = null;
	private Vector<String> patternFiles = null;
	
	/**
	 * Create a new, empty OpenDMAP Annotator.
	 */
	public OpenDmapAnnotator() {
		super();
		protegeProjectFile = null;
		patternFiles = new Vector<String>();
	}
	
	/**
	 * Set the Protege Project file to be loaded into the
	 * OpenDMAP parser when this annotator is initialized.
	 * Only one project file may be used for each annotator.
	 * 
	 * @param filename The name of the Protege project file
	 */
	public void setProtegeProjectFilename(String filename) {
		protegeProjectFile = filename;
	}
	
	/**
	 * Add the name of an OpenDMAP pattern file to be loaded
	 * into the parser when this annotator is initialized.
	 * Any number of pattern files may be added.
	 * 
	 * @param filename The name of one pattern file
	 */
	public void addPatternFilename(String filename) {
		patternFiles.add(filename);
	}
	
	/**
	 * Initialize the OpenDMAP parser and load the Protege
	 * project and the pattern files.
	 */
	public void initialize(AnnotatorContext context) throws AnnotatorInitializationException {
		// Create a parser that ignores case (for ease of typing)
		//  and generates tracing output (if desired).
		parser = new Parser(false, Level.OFF);
		
		// If a configuration file is specified, load it
		String configurationFile = null;
		try {
			// Get the configuration filename from the UIMA context
			Object configFile = context.getConfigParameterValue("configurationFile");
			if (configFile instanceof String)
				configurationFile = (String) configFile;
		} catch (AnnotatorContextException e) {
			// Cannot access annotator configuration
			throw new AnnotatorInitializationException("Cannot get OpenDMAP configuration file name from UIMA context", new Object[]{this}, e);
		}
		if (configurationFile != null) {
			// Configure the parser using the configuration file
			try {
				Configuration configurator = new Configuration(configurationFile);
				configurator.configure(parser);
			} catch (ConfigurationException e) {
				// Can't process configuration
				throw new AnnotatorInitializationException("Cannot initialize OpenDMAP from configuration file '" + configurationFile + "'", new Object[]{this});
			}
		}
		
		// Add recognition patterns to the parser
		if (!patternFiles.isEmpty()) {
			Collection errors = new ArrayList();
			Project project = new Project(protegeProjectFile, errors);
			if (errors.size() != 0) {
				// Throw the first error if one encountered
				Object e = errors.iterator().next();
				if (e instanceof Throwable) {
					throw new AnnotatorInitializationException("Creating Protege project '" + protegeProjectFile + "'", new Object[]{this}, (Throwable) e);
				} else {
					throw new AnnotatorInitializationException("Creating Protege project '" + protegeProjectFile + "'", e.toString(), new Object[]{this});					
				}
			} else {
				// Load the pattern files
				KnowledgeBase kb = project.getKnowledgeBase();
				for (String patternFile: patternFiles) {
					try {
						parser.addPatternsFromFile(patternFile, kb);
					} catch (ParseException e) {
						// Throw an error if one occurs
						throw new AnnotatorInitializationException("Loading pattern file '" + patternFile + "'", new Object[]{this}, e);
					}
				}
			}
		}
		
		// At this point, the parser is ready to go
	}

	/**
	 * When the UIMA pipeline signals it is time to run this
	 * annotator, call user code to get tokens from the jcas,
	 * call the parser, and then write annotations back to the
	 * jcas.
	 */
	public void process(JCas jcas, ResultSpecification resultSpec) throws AnnotatorProcessException {
		// Reset the parser
		parser.reset();
		// Do the real work
		process(parser, jcas, resultSpec);
	}
	
	/**
	 * Process the JCas as part of a UIMA pipeline.  Ie. get input
	 * tokens for OpenDMAP from the JCas, run the OpenDMAP parser,
	 * process the results and write appropriate annotations back
	 * to the JCas.
	 * 
	 * @param parser The OpenDMAP parser to use for parsing.
	 * @param jcas The JCas holding input tokens and output annotations.
	 * @param resultSpec The type of result expected to be put into the JCas.
	 */
	public abstract void process(Parser parser, JCas jcas, ResultSpecification resultSpec);

}
