# Supplementary material for: An open-source framework for large-scale, flexible evaluation of biomedical text mining systems
Source: J Biomed Discov Collab. 2008 Jan 29;3:1. doi: 10.1186/1747-5333-3-1 (PMC2276192; doi:10.1186/1747-5333-3-1)
Supplement: Additional file 1 — Evaluation platform source code. The additional file contains the software evaluation framework discussed in this paper. The most current release can be downloaded from SourceForge.net [1]. See the accompanying README file for instructions on installation and use. Also included in the distribution is a collection of UIMA wrappers for some commonly used BioNLP tools and annotated corpora. [file 1747-5333-3-1-S1.zip › bionlp_uima_repository-1.0.1/src/edu/uchsc/ccp/uima/ae/nlp/parser/StanfordParser_AE.java]

/*
 * StanfordParser_AE.java
 * Copyright (C) 2007 Center for Computational Pharmacology, University of Colorado School of Medicine
 * 
 * This program is free software; you can redistribute it and/or
 * modify it under the terms of the GNU General Public License
 * as published by the Free Software Foundation; either version 2
 * of the License, or (at your option) any later version.
 *
 * This program is distributed in the hope that it will be useful,
 * but WITHOUT ANY WARRANTY; without even the implied warranty of
 * MERCHANTABILITY or FITNESS FOR A PARTICULAR PURPOSE.  See the
 * GNU General Public License for more details.
 *
 * You should have received a copy of the GNU General Public License
 * along with this program; if not, write to the Free Software
 * Foundation, Inc., 51 Franklin Street, Fifth Floor, Boston, MA  02110-1301, USA.
 * 
 */

package edu.uchsc.ccp.uima.ae.nlp.parser;

import java.util.ArrayList;
import java.util.Iterator;
import java.util.List;

import org.apache.uima.analysis_engine.ResultSpecification;
import org.apache.uima.analysis_engine.annotator.AnnotatorConfigurationException;
import org.apache.uima.analysis_engine.annotator.AnnotatorContext;
import org.apache.uima.analysis_engine.annotator.AnnotatorContextException;
import org.apache.uima.analysis_engine.annotator.AnnotatorInitializationException;
import org.apache.uima.analysis_engine.annotator.AnnotatorProcessException;
import org.apache.uima.analysis_engine.annotator.JTextAnnotator_ImplBase;
import org.apache.uima.cas.CASException;
import org.apache.uima.jcas.JCas;
import org.apache.uima.jcas.cas.FSArray;

import edu.uchsc.ccp.uima.annotation.CCPAnnotationSet;
import edu.uchsc.ccp.uima.annotation.CCPAnnotator;
import edu.uchsc.ccp.uima.annotation.CCPTextAnnotation;
import edu.uchsc.ccp.uima.annotation.syntactic.CCPClauseAnnotation;
import edu.uchsc.ccp.uima.annotation.syntactic.CCPPhraseAnnotation;
import edu.uchsc.ccp.uima.annotation.syntactic.CCPSentenceAnnotation;
import edu.uchsc.ccp.uima.annotation.syntactic.CCPTokenAnnotation;
import edu.uchsc.ccp.uima.annotation.syntactic.CCPTypedDependency;
import edu.uchsc.ccp.uima.mention.CCPNonComplexSlotMention;
import edu.uchsc.ccp.uima.mention.CCPSlotMention;
import edu.uchsc.ccp.uima.util.UIMA_Util;
import edu.uchsc.ccp.util.external.stanfordparser.InvalidTypedDependencyException;
import edu.uchsc.ccp.util.external.stanfordparser.StanfordParser_Util;
import edu.uchsc.ccp.util.external.stanfordparser.TypedDependencyCls;
import edu.uchsc.ccp.util.external.stanfordparser.TypedDependencyCls_Util;
import edu.uchsc.ccp.util.nlp.annotation.TextAnnotation;
import edu.uchsc.ccp.util.nlp.mention.ClassMentionTypes;
import edu.uchsc.ccp.util.nlp.mention.SlotMentionTypes;

/**
 * This class incorporates the StanfordParser into the UIMA analysis engine framework. By default, this AE processes Sentence annotations that are in
 * the incoming CAS. If no sentence annotations are found, then the document text is assumed to be a sentence and processed. Keep in mind, running
 * this AE on text that is longer than a single sentence will cause it to hang, and eventually return an OutOfMemory error.
 * 
 * 
 * @author William A. Baumgartner, Jr.
 * 
 */
/*
 * Changes:
 *      01/10/06 - wab - adjusted to conform with the updated TextAnnotation class
 *                     - it now uses the ClassMention, SlotMention, ComplexSlotMention framework
 *      02/08/06 - wab - output is now TokenAnnotation, PhraseAnnotation, or ClauseAnnotation
 *      02/23/06 - wab - output now included typed dependencies, tokens are now numbered
 *      02/26/05 - wab - Token, Phrase, and ClauseAnnotations now have proper CCPClassMentions of their own
 *      06/14/07 - wab - If there are Sentence annotations in the CAS, then the StanfordParser is called on them, otherwise it attempts to parse the entire document text as a single sentence.
 */

public class StanfordParser_AE extends JTextAnnotator_ImplBase {

    private final boolean DEBUG = false;

    private StanfordParser_Util spu;

    private final int annotatorID = 8;

    /**
     * The location of the serialized grammar file to be used by the Stanford Parser must be included in the descriptor file under
     * "SerializedGrammarFile"
     */
    public static final String PARAM_SERIALIZED_GRAMMAR_FILE = "SerializedGrammarFile";

    /**
     * If set to true, then typed-dependency output is generated.
     */
    public static final String PARAM_ATTACH_TYPED_DEPENDENCIES = "AttachTypedDependencies";

    private boolean attachTypedDependencies = false;

    /**
     * Initializes the StanfordParser_AE by reading in the input parameters from the descriptor file and initializing a new StanfordParserUtil
     */
    public void initialize(AnnotatorContext ac) throws AnnotatorInitializationException, AnnotatorConfigurationException {
        /* get input parameters from the descriptor file */
        String serializedGrammarFile;
        try {
            serializedGrammarFile = (String) ac.getConfigParameterValue(PARAM_SERIALIZED_GRAMMAR_FILE);
            attachTypedDependencies = (Boolean) ac.getConfigParameterValue(PARAM_ATTACH_TYPED_DEPENDENCIES);

        } catch (AnnotatorContextException ace) {
            ace.printStackTrace();
            serializedGrammarFile = null;
        }

        /* initialize a new StanfordParserUtil */
        spu = new StanfordParser_Util(serializedGrammarFile, attachTypedDependencies);

        super.initialize(ac);
    }

    /**
     * This method processes the document text, and incorporates into the CAS TokenAnnotations, PhraseAnnotations, and ClauseAnnotations based on the
     * output of the Stanford Parser
     */
    public void process(JCas jcas, ResultSpecification arg1) throws AnnotatorProcessException {

        UIMA_Util uimaUtil = new UIMA_Util();

        /*
         * Check to see if there are any Sentence annotations in this CAS. If there are, then parse each sentence individually. If there are not, then
         * treat the document text as a single sentence and parse it.
         */

        int numSentenceAnnotations = jcas.getJFSIndexRepository().getAnnotationIndex(CCPSentenceAnnotation.type).size();
        if (numSentenceAnnotations > 0) {
            Iterator sentIter = jcas.getJFSIndexRepository().getAnnotationIndex(CCPSentenceAnnotation.type).iterator();
            while (sentIter.hasNext()) {
                Object possibleSent = sentIter.next();
                if (possibleSent instanceof CCPSentenceAnnotation) {
                    CCPSentenceAnnotation ccpSentAnnot = (CCPSentenceAnnotation) possibleSent;
                    String sentenceText = ccpSentAnnot.getCoveredText();
                    int spanOffset = ccpSentAnnot.getBegin();
                    /* parse the sentence */
                    // System.err.println("PARSING SENTENCE: " + sentenceText);
                    List<TextAnnotation> annotations = spu.parse(sentenceText);
                    /* correct the annotations by applying the spanOffset */
                    for (TextAnnotation ta : annotations) {
                        ta.setAnnotationSpanEnd(ta.getAnnotationSpanEnd() + spanOffset);
                        ta.setAnnotationSpanStart(ta.getAnnotationSpanStart() + spanOffset);
                    }
                    /* add the TextAnnotations to the JCas */
                    uimaUtil.putTextAnnotationsIntoJCas(jcas, annotations);
                } else {
                    error("Expecting CCPSentenceAnnotation, but instead got: " + possibleSent.getClass().getName());
                }

            }
        } else {
            System.err.println("PARSING FULL DOCUMENT");
            /* treat the entire document text as a single sentence */
            /* get document text */
            String docText = jcas.getDocumentText();
            /* parse the text using the Stanford Parser, get back an ArrayList of TextAnnotations */
            List<TextAnnotation> annotations = spu.parse(docText);
            /* add the TextAnnotations to the JCas */
            uimaUtil.putTextAnnotationsIntoJCas(jcas, annotations);
        }

        /* now, go through the annotations, and add the more specific syntactic annotations, i.e. tokens, phrases, and clauses */
        Iterator textAnnotIter = jcas.getJFSIndexRepository().getAnnotationIndex(CCPTextAnnotation.type).iterator();

        /* initialize the annotator to use */
        CCPAnnotator ccpAnnotator = new CCPAnnotator(jcas);
        ccpAnnotator.setAnnotatorID(annotatorID);
        ccpAnnotator.setFirstName("StanfordParser");
        ccpAnnotator.setLastName("StanfordParser");
        ccpAnnotator.setAffiliation("Stanford");
        ccpAnnotator.addToIndexes();

        /*
         * initialize the annotation set to use
         */
        CCPAnnotationSet ccpAnnotationSet = new CCPAnnotationSet(jcas);
        ccpAnnotationSet.setAnnotationSetID(7);
        ccpAnnotationSet.setAnnotationSetName("Default Set");
        ccpAnnotationSet.setAnnotationSetDescription("Default Set");
        ccpAnnotationSet.addToIndexes();

        FSArray ccpAnnotationSets = new FSArray(jcas, 1);
        ccpAnnotationSets.set(0, ccpAnnotationSet);

        List<CCPTextAnnotation> syntacticAnnotationsToRemove = new ArrayList<CCPTextAnnotation>();
        List<CCPTextAnnotation> syntacticAnnotationsToAdd = new ArrayList<CCPTextAnnotation>();

        while (textAnnotIter.hasNext()) {
            CCPTextAnnotation ccpTA = (CCPTextAnnotation) textAnnotIter.next();

            String mentionName = ccpTA.getClassMention().getMentionName();

            debug(ccpTA.getClassMention().getMentionName() + "; " + ccpTA.getBegin() + " -- " + ccpTA.getEnd() + ": "
                    + ccpTA.getCoveredText());

            if (mentionName.equals(ClassMentionTypes.TOKEN)) {
                debug("We are converting a SyntacticAnnotation into a TokenAnnotation");
                /* if it's already a TokenAnnotation, then we don't have to do anything */
                if (!(ccpTA instanceof CCPTokenAnnotation)) {
                    debug("... it was not a TokenAnnotation already.");
                    CCPTokenAnnotation tokenAnnotation = new CCPTokenAnnotation(jcas);
                    try {
                        UIMA_Util.swapAnnotationInfo(ccpTA, tokenAnnotation);
                    } catch (CASException ce) {
                        ce.printStackTrace();
                    }
                    /* set the Annotator */
                    tokenAnnotation.setAnnotator(ccpAnnotator);

                    /* set the AnnotationSet(s) */
                    tokenAnnotation.setAnnotationSets(ccpAnnotationSets);

                    /* set POS */
                    CCPNonComplexSlotMention ccpSlotMention = (CCPNonComplexSlotMention) UIMA_Util.getSlotMentionByName(ccpTA,
                            SlotMentionTypes.TOKEN_PARTOFSPEECH);
                    tokenAnnotation.setPartOfSpeech(UIMA_Util.getFirstSlotValue(ccpSlotMention));

                    /* set token number */
                    ccpSlotMention = (CCPNonComplexSlotMention) UIMA_Util.getSlotMentionByName(ccpTA, SlotMentionTypes.TOKEN_NUMBER);
                    tokenAnnotation.setTokenNumber(Integer.parseInt(UIMA_Util.getFirstSlotValue(ccpSlotMention)));

                    /* set typed dependencies */
                    List<CCPSlotMention> tdSlotMentions = UIMA_Util.getMultipleSlotMentionsByName(ccpTA,
                            SlotMentionTypes.TOKEN_TYPED_DEPENDENCY);

                    if (tdSlotMentions != null) {
                        /* initialize a new FSArray to hold the CCPTypedDependencies */
                        FSArray typedDependenciesArray = new FSArray(jcas, tdSlotMentions.size());
                        for (int i = 0; i < tdSlotMentions.size(); i++) {
                            CCPNonComplexSlotMention tdSM = (CCPNonComplexSlotMention) tdSlotMentions.get(i);
                            String tdStr = UIMA_Util.getFirstSlotValue(tdSM);

                            TypedDependencyCls tdc;
                            try {
                                tdc = TypedDependencyCls_Util.parseTypedDependencyClsString(tdStr);
                                CCPTypedDependency ccpTD = new CCPTypedDependency(jcas);
                                ccpTD.setDependentTokenNum(tdc.getDependentTokenNum());
                                ccpTD.setGovernorTokenNum(tdc.getGovernerTokenNum());
                                ccpTD.setRelation(tdc.getRelation());
                                ccpTD.addToIndexes();

                                /* add it to the FSArray */
                                typedDependenciesArray.set(i, ccpTD);
                            } catch (InvalidTypedDependencyException e) {
                                e.printStackTrace();
                            }
                        }
                        /* now add the FSArray to the TokenAnnotation */
                        tokenAnnotation.setTypedDependencies(typedDependenciesArray);
                    }

                    /* remove the old annotation from the JCas, and add the new one */
                    syntacticAnnotationsToRemove.add(ccpTA);
                    syntacticAnnotationsToAdd.add(tokenAnnotation);

                }

            } else if (mentionName.equals(ClassMentionTypes.PHRASE)) {
                /* if it's already a PhraseAnnotation, then we don't have to do anything */
                if (!(ccpTA instanceof CCPPhraseAnnotation)) {
                    CCPPhraseAnnotation phraseAnnotation = new CCPPhraseAnnotation(jcas);
                    try {
                        UIMA_Util.swapAnnotationInfo(ccpTA, phraseAnnotation);
                    } catch (CASException ce) {
                        ce.printStackTrace();
                    }
                    /* set the Annotator */
                    phraseAnnotation.setAnnotator(ccpAnnotator);

                    /* set the AnnotationSet(s) */
                    phraseAnnotation.setAnnotationSets(ccpAnnotationSets);

                    /* set the PhraseType */
                    CCPNonComplexSlotMention ccpSlotMention = (CCPNonComplexSlotMention) UIMA_Util.getSlotMentionByName(ccpTA,
                            SlotMentionTypes.PHRASE_TYPE);
                    phraseAnnotation.setPhraseType(UIMA_Util.getFirstSlotValue(ccpSlotMention));

                    /* remove the old annotation from the JCas, and add the new one */
                    // ccpTA.removeFromIndexes();
                    syntacticAnnotationsToRemove.add(ccpTA);
                    // phraseAnnotation.addToIndexes();
                    syntacticAnnotationsToAdd.add(phraseAnnotation);
                }
            } else if (mentionName.equals(ClassMentionTypes.CLAUSE)) {
                /* if it's already a ClauseAnnotation, then we don't have to do anything */
                if (!(ccpTA instanceof CCPClauseAnnotation)) {
                    CCPClauseAnnotation clauseAnnotation = new CCPClauseAnnotation(jcas);
                    try {
                        UIMA_Util.swapAnnotationInfo(ccpTA, clauseAnnotation);
                    } catch (CASException ce) {
                        ce.printStackTrace();
                    }

                    /* set the Annotator */
                    clauseAnnotation.setAnnotator(ccpAnnotator);

                    /* set the AnnotationSet(s) */
                    clauseAnnotation.setAnnotationSets(ccpAnnotationSets);

                    /* set the clauseType */
                    CCPNonComplexSlotMention ccpSlotMention = (CCPNonComplexSlotMention) UIMA_Util.getSlotMentionByName(ccpTA,
                            SlotMentionTypes.CLAUSE_TYPE);
                    clauseAnnotation.setClauseType(UIMA_Util.getFirstSlotValue(ccpSlotMention));

                    /* remove the old annotation from the JCas, and add the new one */
                    // ccpTA.removeFromIndexes();
                    syntacticAnnotationsToRemove.add(ccpTA);
                    // clauseAnnotation.addToIndexes();
                    syntacticAnnotationsToAdd.add(clauseAnnotation);
                }
            } else {
                /* do nothing with anything other than token, phrase, or clause */
            }

        }

        /* add the new syntactic annotations (must add outside of while loop to avoid concurrent modification exception */
        for (CCPTextAnnotation ccpTA : syntacticAnnotationsToAdd) {
            ccpTA.addToIndexes();
        }

        /* Removed the now unnecessary SyntacticAnnotations */
        for (CCPTextAnnotation ccpTA : syntacticAnnotationsToRemove) {
            ccpTA.removeFromIndexes();
        }
    }

    private void error(String message) {
        System.err.println("ERROR -- StanfordParser_AE: " + message);
    }

    private void debug(String message) {
        if (DEBUG) {
            System.err.println("DEBUG -- StanfordParser_AE: " + message);
        }
    }

}
