# Supplementary material for: An open-source framework for large-scale, flexible evaluation of biomedical text mining systems
Source: J Biomed Discov Collab. 2008 Jan 29;3:1. doi: 10.1186/1747-5333-3-1 (PMC2276192; doi:10.1186/1747-5333-3-1)
Supplement: Additional file 1 — Evaluation platform source code. The additional file contains the software evaluation framework discussed in this paper. The most current release can be downloaded from SourceForge.net [1]. See the accompanying README file for instructions on installation and use. Also included in the distribution is a collection of UIMA wrappers for some commonly used BioNLP tools and annotated corpora. [file 1747-5333-3-1-S1.zip › bionlp_uima_repository-1.0.1/src/edu/uchsc/ccp/uima/ae/nlp/sentenceDetector/LingPipeSentenceDetector_AE.java]

/*
 * LingPipeSentenceDetector_AE.java
 * Copyright (C) 2007 Center for Computational Pharmacology, University of Colorado School of Medicine
 * 
 * This program is free software; you can redistribute it and/or
 * modify it under the terms of the GNU General Public License
 * as published by the Free Software Foundation; either version 2
 * of the License, or (at your option) any later version.
 *
 * This program is distributed in the hope that it will be useful,
 * but WITHOUT ANY WARRANTY; without even the implied warranty of
 * MERCHANTABILITY or FITNESS FOR A PARTICULAR PURPOSE.  See the
 * GNU General Public License for more details.
 *
 * You should have received a copy of the GNU General Public License
 * along with this program; if not, write to the Free Software
 * Foundation, Inc., 51 Franklin Street, Fifth Floor, Boston, MA  02110-1301, USA.
 * 
 */

package edu.uchsc.ccp.uima.ae.nlp.sentenceDetector;

import java.util.ArrayList;
import java.util.Iterator;
import java.util.List;

import org.apache.uima.analysis_engine.ResultSpecification;
import org.apache.uima.analysis_engine.annotator.AnnotatorProcessException;
import org.apache.uima.analysis_engine.annotator.JTextAnnotator_ImplBase;
import org.apache.uima.cas.CASException;
import org.apache.uima.jcas.JCas;

import edu.uchsc.ccp.uima.annotation.CCPDocumentInformation;
import edu.uchsc.ccp.uima.annotation.CCPTextAnnotation;
import edu.uchsc.ccp.uima.annotation.syntactic.CCPSentenceAnnotation;
import edu.uchsc.ccp.uima.util.UIMA_Util;
import edu.uchsc.ccp.util.external.lingpipe.LingPipe_Util;
import edu.uchsc.ccp.util.nlp.annotation.TextAnnotation;
import edu.uchsc.ccp.util.nlp.mention.ClassMentionTypes;
/**
 * This class uses the LingPipe sentence detection application to split text into sentences. A
 * CCPTextAnnotation is created for each sentence that is detected in the JCas document text.
 * 
 * @author William A Baumgartner, Jr.
 * 
 */
public class LingPipeSentenceDetector_AE extends JTextAnnotator_ImplBase {

    /**
     * Searches the document text for sentences. A <code>CCPTextAnnotation</code> is added for each sentence detected.
     */
    public void process(JCas jcas, ResultSpecification arg1) throws AnnotatorProcessException {
        /* get document text */
        String docText = jcas.getDocumentText();

        /* get the document ID */
        Iterator docInfoIter = jcas.getJFSIndexRepository().getAnnotationIndex(CCPDocumentInformation.type).iterator();
        String docID = "-1";
        if (docInfoIter.hasNext()) {
            CCPDocumentInformation srcDocInfo = (CCPDocumentInformation) docInfoIter.next();
            docID = srcDocInfo.getDocumentID();
        }

        /* parse into sentences using LingPipe Sentence Chunker */
        List<TextAnnotation> sentenceAnnotations = new ArrayList<TextAnnotation>();
        if (docText != null) {
            sentenceAnnotations = LingPipe_Util.findSentences(docText, docID);
            /* add protein annotations to the CAS */
            UIMA_Util uimaUtil = new UIMA_Util();
            uimaUtil.putTextAnnotationsIntoJCas(jcas, sentenceAnnotations);

            /* convert annotations with class mention name = "sentence" to CCPSentenceAnnotation */
            Iterator textAnnotIter = jcas.getJFSIndexRepository().getAnnotationIndex(CCPTextAnnotation.type).iterator();
            List<CCPTextAnnotation> syntacticAnnotationsToRemove = new ArrayList<CCPTextAnnotation>();
            List<CCPTextAnnotation> syntacticAnnotationsToAdd = new ArrayList<CCPTextAnnotation>();

            while (textAnnotIter.hasNext()) {
                CCPTextAnnotation ccpTA = (CCPTextAnnotation) textAnnotIter.next();

                String mentionName = ccpTA.getClassMention().getMentionName();

                if (mentionName.equals(ClassMentionTypes.SENTENCE)) {
                    /* if it's already a CCPSentenceAnnotation, then we don't have to do anything */
                    if (!(ccpTA instanceof CCPSentenceAnnotation)) {
                        CCPSentenceAnnotation sentenceAnnotation = new CCPSentenceAnnotation(jcas);
                        try {
                            UIMA_Util.swapAnnotationInfo(ccpTA, sentenceAnnotation);
                        } catch (CASException ce) {
                            ce.printStackTrace();
                        }

                        /* remove the old annotation from the JCas, and add the new one */
                        // ccpTA.removeFromIndexes();
                        syntacticAnnotationsToRemove.add(ccpTA);
                        // clauseAnnotation.addToIndexes();
                        syntacticAnnotationsToAdd.add(sentenceAnnotation);
                    }
                }
            }

            /* add the new syntactic annotations (must add outside of while loop to avoid concurrent modification exception */
            for (CCPTextAnnotation ccpTA : syntacticAnnotationsToAdd) {
                ccpTA.addToIndexes();
            }

            /* Removed the now unnecessary SyntacticAnnotations */
            for (CCPTextAnnotation ccpTA : syntacticAnnotationsToRemove) {
                ccpTA.removeFromIndexes();
            }

        } else {
            System.err.println("Null doctext for docid: " + docID);
        }

    }

}
