# Supplementary material for: An open-source framework for large-scale, flexible evaluation of biomedical text mining systems
Source: J Biomed Discov Collab. 2008 Jan 29;3:1. doi: 10.1186/1747-5333-3-1 (PMC2276192; doi:10.1186/1747-5333-3-1)
Supplement: Additional file 1 — Evaluation platform source code. The additional file contains the software evaluation framework discussed in this paper. The most current release can be downloaded from SourceForge.net [1]. See the accompanying README file for instructions on installation and use. Also included in the distribution is a collection of UIMA wrappers for some commonly used BioNLP tools and annotated corpora. [file 1747-5333-3-1-S1.zip › bionlp_uima_repository-1.0.1/src/edu/uchsc/ccp/uima/ae/nlp/sentenceDetector/OpenNLPSentenceDetector_AE.java]

/*
 * OpenNLPSentenceDetector_AE.java 
 * Copyright (C) 2007 Center for Computational Pharmacology, University of Colorado School of Medicine
 * 
 * This program is free software; you can redistribute it and/or
 * modify it under the terms of the GNU General Public License
 * as published by the Free Software Foundation; either version 2
 * of the License, or (at your option) any later version.
 *
 * This program is distributed in the hope that it will be useful,
 * but WITHOUT ANY WARRANTY; without even the implied warranty of
 * MERCHANTABILITY or FITNESS FOR A PARTICULAR PURPOSE.  See the
 * GNU General Public License for more details.
 *
 * You should have received a copy of the GNU General Public License
 * along with this program; if not, write to the Free Software
 * Foundation, Inc., 51 Franklin Street, Fifth Floor, Boston, MA  02110-1301, USA.
 * 
 */

package edu.uchsc.ccp.uima.ae.nlp.sentenceDetector;

import java.io.IOException;
import java.util.Iterator;
import java.util.List;

import org.apache.uima.analysis_engine.ResultSpecification;
import org.apache.uima.analysis_engine.annotator.AnnotatorConfigurationException;
import org.apache.uima.analysis_engine.annotator.AnnotatorContext;
import org.apache.uima.analysis_engine.annotator.AnnotatorContextException;
import org.apache.uima.analysis_engine.annotator.AnnotatorInitializationException;
import org.apache.uima.analysis_engine.annotator.AnnotatorProcessException;
import org.apache.uima.analysis_engine.annotator.JTextAnnotator_ImplBase;
import org.apache.uima.jcas.JCas;

import edu.uchsc.ccp.uima.annotation.CCPDocumentInformation;
import edu.uchsc.ccp.uima.util.UIMA_Util;
import edu.uchsc.ccp.util.external.opennlp.OpenNLPSentenceSegmenter;
import edu.uchsc.ccp.util.nlp.annotation.TextAnnotation;

/**
 * This class uses the OpenNLP sentence detection application to split text into sentences. A CCPTextAnnotation is created for each sentence that is
 * detected in the JCas document text.
 * 
 * @author William A Baumgartner, Jr.
 * 
 */
public class OpenNLPSentenceDetector_AE extends JTextAnnotator_ImplBase {

    /** A model file is required to initialize the OpenNLP sentence segmenter */
    public static final String PARAM_MODEL_FILE = "OpenNlpModelFile";

    private OpenNLPSentenceSegmenter segmenter;

    public void initialize(AnnotatorContext arg0) throws AnnotatorInitializationException, AnnotatorConfigurationException {
        try {
            String modelFile = (String) arg0.getConfigParameterValue(PARAM_MODEL_FILE);
            try {
                segmenter = new OpenNLPSentenceSegmenter(modelFile);
            } catch (IOException e) {
                error("Error initializing OpenNLP sentence segmenter.");
                e.printStackTrace();
            }
        } catch (AnnotatorContextException e) {
            error("Error reading parameters from descriptor file.");
            e.printStackTrace();
        }
        super.initialize(arg0);
    }

    /*
     * (non-Javadoc)
     * 
     * @see com.ibm.uima.analysis_engine.annotator.JTextAnnotator#process(com.ibm.uima.jcas.impl.JCas,
     *      com.ibm.uima.analysis_engine.ResultSpecification)
     */
    /**
     * Searches the document text for sentences. A <code>CCPTextAnnotation</code> is added for each sentence detected.
     */
    public void process(JCas jcas, ResultSpecification arg1) throws AnnotatorProcessException {

        /* get document ID */
        Iterator docInfoIter = jcas.getJFSIndexRepository().getAnnotationIndex(CCPDocumentInformation.type).iterator();
        String documentID = "-1";
        if (docInfoIter.hasNext()) {
            CCPDocumentInformation srcDocInfo = (CCPDocumentInformation) docInfoIter.next();
            documentID = srcDocInfo.getDocumentID();
        }

        /* get document text */
        String documentText = jcas.getDocumentText();

        /* tokenized into sentences and words using oneline (part of the KeX system) */
        List<TextAnnotation> sentences = segmenter.segmentIntoSentences(documentText, documentID);

        /* add protein annotations to the CAS */
        UIMA_Util uimaUtil = new UIMA_Util();
        uimaUtil.putTextAnnotationsIntoJCas(jcas, sentences);

    }

    private void error(String message) {
        System.err.println("ERROR -- OpenNLPSentenceDetector_AE: " + message);
    }

}
