# Supplementary material for: An open-source framework for large-scale, flexible evaluation of biomedical text mining systems
Source: J Biomed Discov Collab. 2008 Jan 29;3:1. doi: 10.1186/1747-5333-3-1 (PMC2276192; doi:10.1186/1747-5333-3-1)
Supplement: Additional file 1 — Evaluation platform source code. The additional file contains the software evaluation framework discussed in this paper. The most current release can be downloaded from SourceForge.net [1]. See the accompanying README file for instructions on installation and use. Also included in the distribution is a collection of UIMA wrappers for some commonly used BioNLP tools and annotated corpora. [file 1747-5333-3-1-S1.zip › bionlp_uima_repository-1.0.1/src/edu/uchsc/ccp/uima/ae/nlp/tokenizer/GeniaTaggerOutputFileLoader_AE.java]

/*
 * GeniaTaggerOutputFileLoader_AE.java 
 * Copyright (C) 2007 Center for Computational Pharmacology, University of Colorado School of Medicine
 * 
 * This program is free software; you can redistribute it and/or
 * modify it under the terms of the GNU General Public License
 * as published by the Free Software Foundation; either version 2
 * of the License, or (at your option) any later version.
 *
 * This program is distributed in the hope that it will be useful,
 * but WITHOUT ANY WARRANTY; without even the implied warranty of
 * MERCHANTABILITY or FITNESS FOR A PARTICULAR PURPOSE.  See the
 * GNU General Public License for more details.
 *
 * You should have received a copy of the GNU General Public License
 * along with this program; if not, write to the Free Software
 * Foundation, Inc., 51 Franklin Street, Fifth Floor, Boston, MA  02110-1301, USA.
 * 
 */

package edu.uchsc.ccp.uima.ae.nlp.tokenizer;

import java.io.IOException;
import java.util.Iterator;
import java.util.List;

import org.apache.uima.analysis_engine.ResultSpecification;
import org.apache.uima.analysis_engine.annotator.AnnotatorConfigurationException;
import org.apache.uima.analysis_engine.annotator.AnnotatorContext;
import org.apache.uima.analysis_engine.annotator.AnnotatorContextException;
import org.apache.uima.analysis_engine.annotator.AnnotatorInitializationException;
import org.apache.uima.analysis_engine.annotator.AnnotatorProcessException;
import org.apache.uima.analysis_engine.annotator.JTextAnnotator_ImplBase;
import org.apache.uima.jcas.JCas;

import edu.uchsc.ccp.uima.annotation.CCPDocumentInformation;
import edu.uchsc.ccp.uima.util.UIMA_Util;
import edu.uchsc.ccp.util.external.geniatagger.GeniaTaggerOutputFileParser;
import edu.uchsc.ccp.util.nlp.annotation.TextAnnotation;

/**
 * This class loads syntactic annotations (tokens with part of speech assignments) into the CAS from a file which contains GENIA tagger output.
 * 
 * @author William A. Baumgartner, Jr.
 * 
 */
public class GeniaTaggerOutputFileLoader_AE extends JTextAnnotator_ImplBase {

    private final boolean DEBUG = false;

    public final String PARAM_GENIA_TAGGER_OUTPUT_FILE = "GeniaTaggerOutputFile";

    private GeniaTaggerOutputFileParser gtofp;

    @Override
    public void initialize(AnnotatorContext ac) throws AnnotatorInitializationException, AnnotatorConfigurationException {
        /* get the filename for the pretagged mutations file (.pprj) from the descriptor file */
        String geniaTaggerOutputFile = null;
        try {
            geniaTaggerOutputFile = (String) ac.getConfigParameterValue(PARAM_GENIA_TAGGER_OUTPUT_FILE);
        } catch (AnnotatorContextException e1) {
            e1.printStackTrace();
        }

        /* parse the pretagged mutations file and load the HashMap */
        try {
            gtofp = new GeniaTaggerOutputFileParser(geniaTaggerOutputFile);
        } catch (IOException e) {
            e.printStackTrace();
        }
        super.initialize(ac);
    }

    public void process(JCas jcas, ResultSpecification arg1) throws AnnotatorProcessException {
        /* Object object should be a CASInitializerArguments object */

        /* get the documentID */

        String documentID = "-1";
        Iterator docInfoIter = jcas.getJFSIndexRepository().getAnnotationIndex(CCPDocumentInformation.type).iterator();
        if (docInfoIter.hasNext()) {
            Object possibleDocInfo = docInfoIter.next();
            if (possibleDocInfo instanceof CCPDocumentInformation) {
                CCPDocumentInformation ccpDocInfo = (CCPDocumentInformation) possibleDocInfo;
                documentID = ccpDocInfo.getDocumentID();
            } else {
                error("Expecting CCPDocumentInformation but got: " + possibleDocInfo.getClass().getName());
            }
        }

        String documentText = jcas.getDocumentText();

        if ((documentText != null) && (gtofp.hasNext(documentText))) {
            List<TextAnnotation> textAnnotations = gtofp.next();

            if (textAnnotations != null) {
                /* check to make sure documentIDs correspond */
                if (textAnnotations.size() > 0) {
                    if (!documentID.equals(textAnnotations.get(0).getDocumentID())) {
                        error("Document ID mismatch!!!  expecting: " + documentID + " but retrieved: "
                                + textAnnotations.get(0).getDocumentID());
                    }
                }
                UIMA_Util uimaUtil = new UIMA_Util();
                uimaUtil.putTextAnnotationsIntoJCas(jcas, textAnnotations);
            }
        } else {
            error("Expecting parser output in file, however none was found for document: " + documentID);
        }

    }

    private void error(String message) {
        System.err.println("ERROR -- GeniaTaggerOutputFile_AEr: " + message);
    }

    private void warn(String message) {
        System.err.println("WARNING -- GeniaTaggerOutputFile_AEr: " + message);
    }

    private void debug(String message) {
        if (DEBUG) {
            System.err.println("DEBUG -- GeniaTaggerOutputFile_AEr: " + message);
        }
    }

}
