# Supplementary material for: An open-source framework for large-scale, flexible evaluation of biomedical text mining systems
Source: J Biomed Discov Collab. 2008 Jan 29;3:1. doi: 10.1186/1747-5333-3-1 (PMC2276192; doi:10.1186/1747-5333-3-1)
Supplement: Additional file 1 — Evaluation platform source code. The additional file contains the software evaluation framework discussed in this paper. The most current release can be downloaded from SourceForge.net [1]. See the accompanying README file for instructions on installation and use. Also included in the distribution is a collection of UIMA wrappers for some commonly used BioNLP tools and annotated corpora. [file 1747-5333-3-1-S1.zip › bionlp_uima_repository-1.0.1/src/edu/uchsc/ccp/uima/ae/nlp/tokenizer/LingPipePOSTagger_AE.java]

/*
 * LingPipePOSTagger_AE.java
 * Copyright (C) 2007 Center for Computational Pharmacology, University of Colorado School of Medicine
 * 
 * This program is free software; you can redistribute it and/or
 * modify it under the terms of the GNU General Public License
 * as published by the Free Software Foundation; either version 2
 * of the License, or (at your option) any later version.
 *
 * This program is distributed in the hope that it will be useful,
 * but WITHOUT ANY WARRANTY; without even the implied warranty of
 * MERCHANTABILITY or FITNESS FOR A PARTICULAR PURPOSE.  See the
 * GNU General Public License for more details.
 *
 * You should have received a copy of the GNU General Public License
 * along with this program; if not, write to the Free Software
 * Foundation, Inc., 51 Franklin Street, Fifth Floor, Boston, MA  02110-1301, USA.
 * 
 */

package edu.uchsc.ccp.uima.ae.nlp.tokenizer;

import java.util.Iterator;
import java.util.List;

import org.apache.uima.analysis_engine.ResultSpecification;
import org.apache.uima.analysis_engine.annotator.AnnotatorConfigurationException;
import org.apache.uima.analysis_engine.annotator.AnnotatorContext;
import org.apache.uima.analysis_engine.annotator.AnnotatorContextException;
import org.apache.uima.analysis_engine.annotator.AnnotatorInitializationException;
import org.apache.uima.analysis_engine.annotator.AnnotatorProcessException;
import org.apache.uima.analysis_engine.annotator.JTextAnnotator_ImplBase;
import org.apache.uima.jcas.JCas;

import edu.uchsc.ccp.uima.annotation.CCPDocumentInformation;
import edu.uchsc.ccp.uima.annotation.syntactic.CCPSentenceAnnotation;
import edu.uchsc.ccp.uima.util.UIMASyntacticAnnotation_Util;
import edu.uchsc.ccp.uima.util.UIMA_Util;
import edu.uchsc.ccp.util.external.lingpipe.LingPipe_Util;
import edu.uchsc.ccp.util.nlp.annotation.TextAnnotation;

/**
 * 
 * This class uses the LingPipe POS tagger to create CCPTokenAnnotations. If SentenceAnnotations are present, they are tagged sequentially, otherwise
 * the entire document text is assumed to be a single sentence.
 * 
 * @author William A. Baumgartner, Jr.
 * 
 */
/*
 * Changes: 06/22/07 - wab - Added functionality to detect sentences and parse them if they exist. Otherwise, the entire document text is parsed.
 */
public class LingPipePOSTagger_AE extends JTextAnnotator_ImplBase {

    private final boolean DEBUG = false;

    public static final String PARAM_LINGPIPE_MODEL_FILE = "LingPipeModelFile";

    /**
     * Initializes the StanfordParser_AE by reading in the input parameters from the descriptor file and initializing a new StanfordParserUtil
     */
    @Override
    public void initialize(AnnotatorContext ac) throws AnnotatorInitializationException, AnnotatorConfigurationException {
        // get input parameters from the descriptor file
        String lingPipeModelFile;
        try {
            lingPipeModelFile = (String) ac.getConfigParameterValue(PARAM_LINGPIPE_MODEL_FILE);
        } catch (AnnotatorContextException ace) {
            ace.printStackTrace();
            lingPipeModelFile = null;
        }

        // initialize the LingPipe tagging system
        try {
            LingPipe_Util.initializePOSTaggingSystem(lingPipeModelFile);
        } catch (Exception e) {
            e.printStackTrace();
        }

        super.initialize(ac);
    }

    /**
     * This method processes the document text, and incorporates into the CAS TokenAnnotations based on the output of the LingPipe POS Tagger
     */

    public void process(JCas jcas, ResultSpecification arg1) throws AnnotatorProcessException {

        Iterator docInfoIter = jcas.getJFSIndexRepository().getAnnotationIndex(CCPDocumentInformation.type).iterator();
        String docID = "-1";
        if (docInfoIter.hasNext()) {
            CCPDocumentInformation srcDocInfo = (CCPDocumentInformation) docInfoIter.next();
            docID = srcDocInfo.getDocumentID();
        }

        UIMA_Util uimaUtil = new UIMA_Util();

        /*
         * Check to see if there are any Sentence annotations in this CAS. If there are, then parse each sentence individually. If there are not, then
         * treat the document text as a single sentence and parse it.
         */

        int numSentenceAnnotations = jcas.getJFSIndexRepository().getAnnotationIndex(CCPSentenceAnnotation.type).size();
        if (numSentenceAnnotations > 0) {
            Iterator sentIter = jcas.getJFSIndexRepository().getAnnotationIndex(CCPSentenceAnnotation.type).iterator();
            while (sentIter.hasNext()) {
                Object possibleSent = sentIter.next();
                if (possibleSent instanceof CCPSentenceAnnotation) {
                    CCPSentenceAnnotation ccpSentAnnot = (CCPSentenceAnnotation) possibleSent;
                    String sentenceText = ccpSentAnnot.getCoveredText();
                    int spanOffset = ccpSentAnnot.getBegin();
                    /* parse the sentence */
                    // System.err.println("PARSING SENTENCE: " + sentenceText);
                    List<TextAnnotation> annotations = LingPipe_Util.runPOSTagger(sentenceText, docID);
                    /* correct the annotations by applying the spanOffset */
                    for (TextAnnotation ta : annotations) {
                        ta.setAnnotationSpanEnd(ta.getAnnotationSpanEnd() + spanOffset);
                        ta.setAnnotationSpanStart(ta.getAnnotationSpanStart() + spanOffset);
                    }
                    /* add the TextAnnotations to the JCas */
                    uimaUtil.putTextAnnotationsIntoJCas(jcas, annotations);
                } else {
                    error("Expecting CCPSentenceAnnotation, but instead got: " + possibleSent.getClass().getName());
                }

            }
        } else {
            // System.err.println("PARSING FULL DOCUMENT");
            /* treat the entire document text as a single sentence */
            /* get document text */
            String docText = jcas.getDocumentText();
            /* parse the text, get back an ArrayList of TextAnnotations */
            List<TextAnnotation> annotations = LingPipe_Util.runPOSTagger(docText, docID);
            /* add the TextAnnotations to the JCas */
            uimaUtil.putTextAnnotationsIntoJCas(jcas, annotations);
        }

        /* Normalize syntactic tokens into TokenAnnotations, PhraseAnnotations, ClauseAnnotations, and SentenceAnnotations */
        UIMASyntacticAnnotation_Util.normalizeSyntacticAnnotations(jcas);
    }

    private void error(String message) {
        System.err.println("ERROR -- LingPipePOSTagger_AE: " + message);
    }
}
