# Supplementary material for: An open-source framework for large-scale, flexible evaluation of biomedical text mining systems
Source: J Biomed Discov Collab. 2008 Jan 29;3:1. doi: 10.1186/1747-5333-3-1 (PMC2276192; doi:10.1186/1747-5333-3-1)
Supplement: Additional file 1 — Evaluation platform source code. The additional file contains the software evaluation framework discussed in this paper. The most current release can be downloaded from SourceForge.net [1]. See the accompanying README file for instructions on installation and use. Also included in the distribution is a collection of UIMA wrappers for some commonly used BioNLP tools and annotated corpora. [file 1747-5333-3-1-S1.zip › bionlp_uima_repository-1.0.1/src/edu/uchsc/ccp/uima/ae/nlp/tokenizer/PennBioTokenizer_AE.java]

/*
 * PennBioTokenizer_AE.java
 * Copyright (C) 2007 Center for Computational Pharmacology, University of Colorado School of Medicine
 * 
 * This program is free software; you can redistribute it and/or
 * modify it under the terms of the GNU General Public License
 * as published by the Free Software Foundation; either version 2
 * of the License, or (at your option) any later version.
 *
 * This program is distributed in the hope that it will be useful,
 * but WITHOUT ANY WARRANTY; without even the implied warranty of
 * MERCHANTABILITY or FITNESS FOR A PARTICULAR PURPOSE.  See the
 * GNU General Public License for more details.
 *
 * You should have received a copy of the GNU General Public License
 * along with this program; if not, write to the Free Software
 * Foundation, Inc., 51 Franklin Street, Fifth Floor, Boston, MA  02110-1301, USA.
 * 
 */

package edu.uchsc.ccp.uima.ae.nlp.tokenizer;

import java.util.ArrayList;
import java.util.Iterator;
import java.util.List;

import org.apache.uima.analysis_engine.ResultSpecification;
import org.apache.uima.analysis_engine.annotator.AnnotatorConfigurationException;
import org.apache.uima.analysis_engine.annotator.AnnotatorContext;
import org.apache.uima.analysis_engine.annotator.AnnotatorContextException;
import org.apache.uima.analysis_engine.annotator.AnnotatorInitializationException;
import org.apache.uima.analysis_engine.annotator.AnnotatorProcessException;
import org.apache.uima.analysis_engine.annotator.JTextAnnotator_ImplBase;
import org.apache.uima.cas.CASException;
import org.apache.uima.jcas.JCas;

import edu.uchsc.ccp.uima.annotation.CCPDocumentInformation;
import edu.uchsc.ccp.uima.annotation.CCPTextAnnotation;
import edu.uchsc.ccp.uima.annotation.syntactic.CCPTokenAnnotation;
import edu.uchsc.ccp.uima.mention.CCPNonComplexSlotMention;
import edu.uchsc.ccp.uima.util.UIMA_Util;
import edu.uchsc.ccp.util.external.penn.PennBioTokenizer_Util;
import edu.uchsc.ccp.util.nlp.annotation.TextAnnotation;
import edu.uchsc.ccp.util.nlp.mention.ClassMentionTypes;
import edu.uchsc.ccp.util.nlp.mention.SlotMentionTypes;

/**
 * This class incorporates the Penn BioTokenizer into the CCP UIMA analysis engine framework.
 * 
 * @author William A. Baumgartner, Jr.
 * 
 */
/*
 * Changes: 01/10/06 - wab - adjusted to conform with the updated TextAnnotation class - it now uses the ClassMention, SlotMention, ComplexSlotMention
 * framework 02/08/06 - wab - output is now TokenAnnotation, PhraseAnnotation, or ClauseAnnotation 02/23/06 - wab - output now included typed
 * dependencies, tokens are now numbered 02/26/05 - wab - Token, Phrase, and ClauseAnnotations now have proper CCPClassMentions of their own
 */
public class PennBioTokenizer_AE extends JTextAnnotator_ImplBase {

    private final boolean DEBUG = false;

    private PennBioTokenizer_Util pbt;

    /**
     * The location of the serialized grammar file to be used by the Stanford Parser must be included in the descriptor file under
     * "SerializedGrammarFile"
     */
    public static final String PARAM_TOKENIZER_MODEL_FILE = "pennTokenizerModelFile";

    /**
     * Initializes the StanfordParser_AE by reading in the input parameters from the descriptor file and initializing a new StanfordParserUtil
     */
    public void initialize(AnnotatorContext ac) throws AnnotatorInitializationException, AnnotatorConfigurationException {
        /* get input parameters from the descriptor file */
        String tokenizerModelFile;
        try {
            tokenizerModelFile = (String) ac.getConfigParameterValue(PARAM_TOKENIZER_MODEL_FILE);
        } catch (AnnotatorContextException ace) {
            ace.printStackTrace();
            tokenizerModelFile = null;
        }

        /* initialize a new StanfordParserUtil */
        pbt = new PennBioTokenizer_Util(tokenizerModelFile);

        super.initialize(ac);
    }

    /**
     * This method processes the document text, and incorporates into the CAS TokenAnnotations, PhraseAnnotations, and ClauseAnnotations based on the
     * output of the Stanford Parser
     */
    public void process(JCas jcas, ResultSpecification arg1) throws AnnotatorProcessException {
        /* get document text */
        String docText = jcas.getDocumentText();

        Iterator docInfoIter = jcas.getJFSIndexRepository().getAnnotationIndex(CCPDocumentInformation.type).iterator();
        String docID = "-1";
        if (docInfoIter.hasNext()) {
            CCPDocumentInformation srcDocInfo = (CCPDocumentInformation) docInfoIter.next();
            docID = srcDocInfo.getDocumentID();
        }

        List<TextAnnotation> tokenAnnotations = pbt.getTokensFromString(docText, docID);

        /* add the TextAnnotations to the JCas */
        UIMA_Util uimaUtil = new UIMA_Util();
        uimaUtil.putTextAnnotationsIntoJCas(jcas, tokenAnnotations);

        /* now, go through them, and add the more specific syntactic annotations, i.e. tokens, phrases, and clauses */
        Iterator textAnnotIter = jcas.getJFSIndexRepository().getAnnotationIndex(CCPTextAnnotation.type).iterator();

        List<CCPTextAnnotation> syntacticAnnotationsToRemove = new ArrayList<CCPTextAnnotation>();

        while (textAnnotIter.hasNext()) {
            CCPTextAnnotation ccpTA = (CCPTextAnnotation) textAnnotIter.next();

            String mentionName = ccpTA.getClassMention().getMentionName();

            if (DEBUG) {
                System.out.println(ccpTA.getClassMention().getMentionName() + "; " + ccpTA.getBegin() + " -- " + ccpTA.getEnd() + ": "
                        + ccpTA.getCoveredText());
            }

            if (mentionName.equals(ClassMentionTypes.TOKEN)) {
                if (DEBUG) {
                    System.out.print("We are converting a SyntacticAnnotation into a TokenAnnotation");
                }
                /* if it's already a TokenAnnotation, then we don't have to do anything */
                if (!(ccpTA instanceof CCPTokenAnnotation)) {
                    if (DEBUG) {
                        System.out.println("... it was not a TokenAnnotation already.");
                    }
                    CCPTokenAnnotation tokenAnnotation = new CCPTokenAnnotation(jcas);
                    try {
                        UIMA_Util.swapAnnotationInfo(ccpTA, tokenAnnotation);
                    } catch (CASException ce) {
                        ce.printStackTrace();
                    }

                    // /* set the Annotator */
                    // tokenAnnotation.setAnnotator(ccpAnnotator);
                    //
                    // /* set the AnnotationSet(s) */
                    // tokenAnnotation.setAnnotationSets(ccpAnnotationSets);

                    /* set POS */
                    CCPNonComplexSlotMention ccpSlotMention = (CCPNonComplexSlotMention) UIMA_Util.getSlotMentionByName(ccpTA,
                            SlotMentionTypes.TOKEN_PARTOFSPEECH);
                    if (ccpSlotMention != null) {
                        tokenAnnotation.setPartOfSpeech(UIMA_Util.getFirstSlotValue(ccpSlotMention));
                    }

                    /* set token number */
                    ccpSlotMention = (CCPNonComplexSlotMention) UIMA_Util.getSlotMentionByName(ccpTA, SlotMentionTypes.TOKEN_NUMBER);
                    if (ccpSlotMention != null) {
                        tokenAnnotation.setTokenNumber(Integer.parseInt(UIMA_Util.getFirstSlotValue(ccpSlotMention)));
                    }

                    /* remove the old annotation from the JCas, and add the new one */
                    syntacticAnnotationsToRemove.add(ccpTA);
                    tokenAnnotation.addToIndexes();

                }

            } else {
                /* do nothing with anything other than token, phrase, or clause */
            }

        }

        /* Removed the now unnecessary SyntacticAnnotations */
        for (CCPTextAnnotation ccpTA : syntacticAnnotationsToRemove) {
            ccpTA.removeFromIndexes();
        }
    }
}
