# Supplementary material for: An open-source framework for large-scale, flexible evaluation of biomedical text mining systems
Source: J Biomed Discov Collab. 2008 Jan 29;3:1. doi: 10.1186/1747-5333-3-1 (PMC2276192; doi:10.1186/1747-5333-3-1)
Supplement: Additional file 1 — Evaluation platform source code. The additional file contains the software evaluation framework discussed in this paper. The most current release can be downloaded from SourceForge.net [1]. See the accompanying README file for instructions on installation and use. Also included in the distribution is a collection of UIMA wrappers for some commonly used BioNLP tools and annotated corpora. [file 1747-5333-3-1-S1.zip › bionlp_uima_repository-1.0.1/src/edu/uchsc/ccp/uima/ae/util/converter/AnnotationSetOverrider_AE.java]

/*
 * AnnotationSetOverrider_AE.java
 * Copyright (C) 2007 Center for Computational Pharmacology, University of Colorado School of Medicine
 * 
 * This program is free software; you can redistribute it and/or
 * modify it under the terms of the GNU General Public License
 * as published by the Free Software Foundation; either version 2
 * of the License, or (at your option) any later version.
 *
 * This program is distributed in the hope that it will be useful,
 * but WITHOUT ANY WARRANTY; without even the implied warranty of
 * MERCHANTABILITY or FITNESS FOR A PARTICULAR PURPOSE.  See the
 * GNU General Public License for more details.
 *
 * You should have received a copy of the GNU General Public License
 * along with this program; if not, write to the Free Software
 * Foundation, Inc., 51 Franklin Street, Fifth Floor, Boston, MA  02110-1301, USA.
 * 
 */

package edu.uchsc.ccp.uima.ae.util.converter;

import java.util.Arrays;
import java.util.HashSet;
import java.util.Iterator;
import java.util.Set;

import org.apache.uima.analysis_engine.ResultSpecification;
import org.apache.uima.analysis_engine.annotator.AnnotatorConfigurationException;
import org.apache.uima.analysis_engine.annotator.AnnotatorContext;
import org.apache.uima.analysis_engine.annotator.AnnotatorContextException;
import org.apache.uima.analysis_engine.annotator.AnnotatorInitializationException;
import org.apache.uima.analysis_engine.annotator.AnnotatorProcessException;
import org.apache.uima.analysis_engine.annotator.JTextAnnotator_ImplBase;
import org.apache.uima.jcas.JCas;
import org.apache.uima.jcas.cas.FSArray;

import edu.uchsc.ccp.uima.annotation.CCPAnnotationSet;
import edu.uchsc.ccp.uima.annotation.CCPTextAnnotation;

/**
 * A simple utility Analysis Engine that enables the user to change the annotation set assigned to <code>CCPTextAnnotations</code> stored in the
 * CAS. For each <code>CCPTextAnnotation</code> in the CAS, the user-specified annotation set is assigned, unless the annotation is associated with
 * an annotation set in the annotation-sets-to-ignore list, in which case nothing is changed. This utility is particularly useful when using the
 * Annotation Comparison machinery.
 * 
 * @author William A Baumgartner, Jr.
 * 
 */
public class AnnotationSetOverrider_AE extends JTextAnnotator_ImplBase {

    public static final String PARAM_SETID = "SetID";

    public static final String PARAM_SETNAME = "SetName";

    public static final String PARAM_SETDESCRIPTION = "SetDescription";

    public final String PARAM_ANNOTATION_SETS_TO_IGNORE = "AnnotationSetsToIgnore";

    protected Set<Integer> annotationSetsToIgnore;

    private int setID = -1;

    private String setName = null;

    private String setDescription = null;

    @Override
    public void initialize(AnnotatorContext ac) throws AnnotatorInitializationException, AnnotatorConfigurationException {
        /* read in input parameters */
        try {
            setID = ((Integer) ac.getConfigParameterValue(PARAM_SETID)).intValue();
            setName = (String) ac.getConfigParameterValue(PARAM_SETNAME);
            setDescription = (String) ac.getConfigParameterValue(PARAM_SETDESCRIPTION);
            annotationSetsToIgnore = new HashSet<Integer>(Arrays.asList((Integer[]) ac
                    .getConfigParameterValue(PARAM_ANNOTATION_SETS_TO_IGNORE)));
        } catch (AnnotatorContextException e) {
            e.printStackTrace();
        }
        super.initialize(ac);
    }

    /**
     * cycle through all annotations and set the annotation set
     */
    public void process(JCas jcas, ResultSpecification arg1) throws AnnotatorProcessException {

        /* create an annotation set list */
        CCPAnnotationSet ccpAnnotationSet = new CCPAnnotationSet(jcas);
        ccpAnnotationSet.setAnnotationSetID(setID);
        ccpAnnotationSet.setAnnotationSetName(setName);
        ccpAnnotationSet.setAnnotationSetDescription(setDescription);
        FSArray annotationSets = new FSArray(jcas, 1);
        annotationSets.set(0, ccpAnnotationSet);

        Iterator annotIter = jcas.getJFSIndexRepository().getAnnotationIndex(CCPTextAnnotation.type).iterator();

        while (annotIter.hasNext()) {
            Object possibleAnnot = annotIter.next();
            if (possibleAnnot instanceof CCPTextAnnotation) {
                CCPTextAnnotation ccpTA = (CCPTextAnnotation) possibleAnnot;
                boolean ignore = checkForIgnoreBasedOnAnnotationSet(ccpTA);

                if (!ignore) {
                    ccpTA.setAnnotationSets(annotationSets);
                }
            } else {
                System.err.println("WARNING -- AnnotationSetValidator_AE: CCPTextAnnotation expected but instead got "
                        + possibleAnnot.getClass().getName());
            }
        }

    }

    protected boolean checkForIgnoreBasedOnAnnotationSet(CCPTextAnnotation ccpTA) {
        boolean ignore = false;
        FSArray annotationSets = ccpTA.getAnnotationSets();
        for (int i = 0; i < annotationSets.size(); i++) {
            CCPAnnotationSet aSet = (CCPAnnotationSet) annotationSets.get(i);
            if (annotationSetsToIgnore.contains(aSet.getAnnotationSetID())) {
                ignore = true;
                break;
            }
        }
        return ignore;
    }

}
