# Supplementary material for: An open-source framework for large-scale, flexible evaluation of biomedical text mining systems
Source: J Biomed Discov Collab. 2008 Jan 29;3:1. doi: 10.1186/1747-5333-3-1 (PMC2276192; doi:10.1186/1747-5333-3-1)
Supplement: Additional file 1 — Evaluation platform source code. The additional file contains the software evaluation framework discussed in this paper. The most current release can be downloaded from SourceForge.net [1]. See the accompanying README file for instructions on installation and use. Also included in the distribution is a collection of UIMA wrappers for some commonly used BioNLP tools and annotated corpora. [file 1747-5333-3-1-S1.zip › bionlp_uima_repository-1.0.1/src/edu/uchsc/ccp/uima/ae/util/converter/ClassMentionConverter_AE.java]

/*
 * ClassMentionConverter_AE.java
 * Copyright (C) 2007 Center for Computational Pharmacology, University of Colorado School of Medicine
 * 
 * This program is free software; you can redistribute it and/or
 * modify it under the terms of the GNU General Public License
 * as published by the Free Software Foundation; either version 2
 * of the License, or (at your option) any later version.
 *
 * This program is distributed in the hope that it will be useful,
 * but WITHOUT ANY WARRANTY; without even the implied warranty of
 * MERCHANTABILITY or FITNESS FOR A PARTICULAR PURPOSE.  See the
 * GNU General Public License for more details.
 *
 * You should have received a copy of the GNU General Public License
 * along with this program; if not, write to the Free Software
 * Foundation, Inc., 51 Franklin Street, Fifth Floor, Boston, MA  02110-1301, USA.
 * 
 */

package edu.uchsc.ccp.uima.ae.util.converter;

import java.util.Arrays;
import java.util.HashSet;
import java.util.Iterator;
import java.util.Set;

import org.apache.uima.analysis_engine.ResultSpecification;
import org.apache.uima.analysis_engine.annotator.AnnotatorConfigurationException;
import org.apache.uima.analysis_engine.annotator.AnnotatorContext;
import org.apache.uima.analysis_engine.annotator.AnnotatorContextException;
import org.apache.uima.analysis_engine.annotator.AnnotatorInitializationException;
import org.apache.uima.analysis_engine.annotator.AnnotatorProcessException;
import org.apache.uima.analysis_engine.annotator.JTextAnnotator_ImplBase;
import org.apache.uima.jcas.JCas;

import edu.uchsc.ccp.uima.annotation.CCPDocumentInformation;
import edu.uchsc.ccp.uima.annotation.CCPTextAnnotation;
import edu.uchsc.ccp.uima.mention.CCPClassMention;

/**
 * Converts the class mentions of the user supplied types to the target mantion type
 * 
 * A simple utility Analysis Engine that enables the user to change the annotation type (class mention name) of <code>CCPTextAnnotations</code>
 * stored in the CAS. For each <code>CCPTextAnnotation</code> in the CAS, the user-specified annotation type is assigned if the current annotation
 * type is in the mention-types-to-convert list.
 * 
 * @author William A Baumgartner Jr
 * 
 */
public class ClassMentionConverter_AE extends JTextAnnotator_ImplBase {

    public static final String PARAM_TARGET_MENTION = "ToMentionType";

    public static final String PARAM_MENTION_TYPES_TO_CONVERT = "MentionTypesToConvert";

    private String targetMentionType = null;

    private Set<String> mentionTypesToConvert;

    @Override
    public void initialize(AnnotatorContext ac) throws AnnotatorInitializationException, AnnotatorConfigurationException {
        /* read in input parameters */
        try {
            targetMentionType = (String) ac.getConfigParameterValue(PARAM_TARGET_MENTION);
            try {
                mentionTypesToConvert = new HashSet<String>(Arrays.asList((String[]) ac
                        .getConfigParameterValue(PARAM_MENTION_TYPES_TO_CONVERT)));
            } catch (NullPointerException npe) {
                mentionTypesToConvert = new HashSet<String>();
            }
            System.err.println("Initialized ClassMentionConverter: " + mentionTypesToConvert + " --> " + targetMentionType);
        } catch (AnnotatorContextException e) {
            e.printStackTrace();
        }
        super.initialize(ac);
    }

    /**
     * cycle through all annotations and change the mention if appropriate
     */
    public void process(JCas jcas, ResultSpecification arg1) throws AnnotatorProcessException {

        /* get document ID */
        Iterator docInfoIter = jcas.getJFSIndexRepository().getAnnotationIndex(CCPDocumentInformation.type).iterator();
        String documentID = "-1";
        if (docInfoIter.hasNext()) {
            CCPDocumentInformation srcDocInfo = (CCPDocumentInformation) docInfoIter.next();
            documentID = srcDocInfo.getDocumentID();
        }

        System.err.println("Converting classes for: " + documentID);

        Iterator annotIter = jcas.getJFSIndexRepository().getAnnotationIndex(CCPTextAnnotation.type).iterator();

        while (annotIter.hasNext()) {
            Object possibleAnnot = annotIter.next();
            if (possibleAnnot instanceof CCPTextAnnotation) {
                CCPTextAnnotation ccpTA = (CCPTextAnnotation) possibleAnnot;
                CCPClassMention ccpCM = ccpTA.getClassMention();
                String currentMentionType = ccpCM.getMentionName();
                if (mentionTypesToConvert.contains(currentMentionType)) {
                    ccpCM.setMentionName(targetMentionType);
                }
            } else {
                System.err.println("WARNING -- ClassMentionConverter: CCPTextAnnotation expected but instead got "
                        + possibleAnnot.getClass().getName());
            }
        }

        System.err.println("Done converting classes for: " + documentID);
    }

}
