# Supplementary material for: An open-source framework for large-scale, flexible evaluation of biomedical text mining systems
Source: J Biomed Discov Collab. 2008 Jan 29;3:1. doi: 10.1186/1747-5333-3-1 (PMC2276192; doi:10.1186/1747-5333-3-1)
Supplement: Additional file 1 — Evaluation platform source code. The additional file contains the software evaluation framework discussed in this paper. The most current release can be downloaded from SourceForge.net [1]. See the accompanying README file for instructions on installation and use. Also included in the distribution is a collection of UIMA wrappers for some commonly used BioNLP tools and annotated corpora. [file 1747-5333-3-1-S1.zip › bionlp_uima_repository-1.0.1/src/edu/uchsc/ccp/uima/ae/util/converter/DocumentLevelAnnotationCreator_AE.java]

/*
 * DocumentLevelAnnotationCreator_AE.java
 * Copyright (C) 2007 Center for Computational Pharmacology, University of Colorado School of Medicine
 * 
 * This program is free software; you can redistribute it and/or
 * modify it under the terms of the GNU General Public License
 * as published by the Free Software Foundation; either version 2
 * of the License, or (at your option) any later version.
 *
 * This program is distributed in the hope that it will be useful,
 * but WITHOUT ANY WARRANTY; without even the implied warranty of
 * MERCHANTABILITY or FITNESS FOR A PARTICULAR PURPOSE.  See the
 * GNU General Public License for more details.
 *
 * You should have received a copy of the GNU General Public License
 * along with this program; if not, write to the Free Software
 * Foundation, Inc., 51 Franklin Street, Fifth Floor, Boston, MA  02110-1301, USA.
 * 
 */

package edu.uchsc.ccp.uima.ae.util.converter;

import java.util.Arrays;
import java.util.HashSet;
import java.util.List;
import java.util.Set;

import org.apache.uima.analysis_engine.ResultSpecification;
import org.apache.uima.analysis_engine.annotator.AnnotatorConfigurationException;
import org.apache.uima.analysis_engine.annotator.AnnotatorContext;
import org.apache.uima.analysis_engine.annotator.AnnotatorContextException;
import org.apache.uima.analysis_engine.annotator.AnnotatorInitializationException;
import org.apache.uima.analysis_engine.annotator.AnnotatorProcessException;
import org.apache.uima.analysis_engine.annotator.JTextAnnotator_ImplBase;
import org.apache.uima.jcas.JCas;

import edu.uchsc.ccp.uima.util.UIMA_Util;
import edu.uchsc.ccp.util.nlp.annotation.TextAnnotation;
import edu.uchsc.ccp.util.nlp.annotation.comparison.DocumentLevelAnnotationCreator;

/**
 * <p>
 * A simple utility analysis engine that creates document-level annotations of the specified type. A document-level annotation is defined as a
 * spanless annotation (or an annotation with meaningless span [0..1] for example) that represents information contained in a document. One example
 * would be to use the document-level annotation to catalog the genes that have been discussed in the document. Here we are interested not in each
 * mention of a particular gene, but simply the fact that a particular gene was mentioned at least once.
 * <p>
 * The user can optionally stipulate that certain slots be present in order for the annotation to be created as a document-level annotation. To take
 * our gene document-level annotation a step further, we might want to require the gene mentions to have been assigned a gene_id slot. This way, we
 * could use the existing annotation comparison machinery to judge the performance of a gene normalization system for instance. using our existing
 * comparison machinery.
 * 
 * @author William A Baumgartner Jr.
 * 
 */
public class DocumentLevelAnnotationCreator_AE extends JTextAnnotator_ImplBase {

    public static final String PARAM_ANNOTATION_TYPE_TO_CONVERT = "AnnotationTypeToConvert";

    public static final String PARAM_REQUIRED_SLOTS = "RequiredSlots";

    public static final String PARAM_ANNOTATORS_TO_IGNORE = "AnnotatorsToIgnore";

    private Set<String> requiredSlots;

    private String annotationTypeToConvert;

    private DocumentLevelAnnotationCreator documentLevelAnnotationCreator;

    private Set<Integer> annotatorIDsToIgnore;

    @Override
    public void initialize(AnnotatorContext ac) throws AnnotatorInitializationException, AnnotatorConfigurationException {
        /* read in input parameters, and initialize a list of annotator ids to keep */
        try {
            requiredSlots = new HashSet<String>(Arrays.asList((String[]) ac.getConfigParameterValue(PARAM_REQUIRED_SLOTS)));
            annotationTypeToConvert = (String) ac.getConfigParameterValue(PARAM_ANNOTATION_TYPE_TO_CONVERT);
            try {
                annotatorIDsToIgnore = new HashSet<Integer>(Arrays.asList((Integer[]) ac
                        .getConfigParameterValue(PARAM_ANNOTATORS_TO_IGNORE)));
            } catch (NullPointerException npe) {
                annotatorIDsToIgnore = new HashSet<Integer>();
            }
        } catch (AnnotatorContextException e) {
            e.printStackTrace();
        }

        documentLevelAnnotationCreator = new DocumentLevelAnnotationCreator(annotationTypeToConvert, requiredSlots);

        super.initialize(ac);
    }

    /**
     * cycle through all annotations and convert the appropriate ones to document-level annotations
     */
    public void process(JCas jcas, ResultSpecification arg1) throws AnnotatorProcessException {
        UIMA_Util uimaUtil = new UIMA_Util();
        List<TextAnnotation> annotationsInCas = uimaUtil.getTextAnnotationsFromJCas(jcas);

        List<TextAnnotation> documentLevelAnnotations = documentLevelAnnotationCreator.createDocumentLevelAnnotations(annotationsInCas,
                annotatorIDsToIgnore);

        uimaUtil.putTextAnnotationsIntoJCas(jcas, documentLevelAnnotations);
    }

}
