# Supplementary material for: An open-source framework for large-scale, flexible evaluation of biomedical text mining systems
Source: J Biomed Discov Collab. 2008 Jan 29;3:1. doi: 10.1186/1747-5333-3-1 (PMC2276192; doi:10.1186/1747-5333-3-1)
Supplement: Additional file 1 — Evaluation platform source code. The additional file contains the software evaluation framework discussed in this paper. The most current release can be downloaded from SourceForge.net [1]. See the accompanying README file for instructions on installation and use. Also included in the distribution is a collection of UIMA wrappers for some commonly used BioNLP tools and annotated corpora. [file 1747-5333-3-1-S1.zip › bionlp_uima_repository-1.0.1/src/edu/uchsc/ccp/uima/ae/util/filter/AnnotationConsensusFilter_AE.java]

/*
 * AnnotationConsensusFilter_AE.java
 * Copyright (C) 2007 Center for Computational Pharmacology, University of Colorado School of Medicine
 * 
 * This program is free software; you can redistribute it and/or
 * modify it under the terms of the GNU General Public License
 * as published by the Free Software Foundation; either version 2
 * of the License, or (at your option) any later version.
 *
 * This program is distributed in the hope that it will be useful,
 * but WITHOUT ANY WARRANTY; without even the implied warranty of
 * MERCHANTABILITY or FITNESS FOR A PARTICULAR PURPOSE.  See the
 * GNU General Public License for more details.
 *
 * You should have received a copy of the GNU General Public License
 * along with this program; if not, write to the Free Software
 * Foundation, Inc., 51 Franklin Street, Fifth Floor, Boston, MA  02110-1301, USA.
 * 
 */

package edu.uchsc.ccp.uima.ae.util.filter;

import java.util.Arrays;
import java.util.HashMap;
import java.util.HashSet;
import java.util.Iterator;
import java.util.Map;
import java.util.Set;

import org.apache.uima.analysis_engine.ResultSpecification;
import org.apache.uima.analysis_engine.annotator.AnnotatorConfigurationException;
import org.apache.uima.analysis_engine.annotator.AnnotatorContext;
import org.apache.uima.analysis_engine.annotator.AnnotatorContextException;
import org.apache.uima.analysis_engine.annotator.AnnotatorInitializationException;
import org.apache.uima.analysis_engine.annotator.AnnotatorProcessException;
import org.apache.uima.analysis_engine.annotator.JTextAnnotator_ImplBase;
import org.apache.uima.cas.CASException;
import org.apache.uima.jcas.JCas;
import org.apache.uima.jcas.cas.FSArray;

import edu.uchsc.ccp.uima.annotation.CCPAnnotationSet;
import edu.uchsc.ccp.uima.annotation.CCPAnnotator;
import edu.uchsc.ccp.uima.annotation.CCPTextAnnotation;
import edu.uchsc.ccp.uima.mention.CCPClassMention;
import edu.uchsc.ccp.uima.util.UIMA_Util;

/**
 * This utility analysis engine enables the user to create consensus annotations for a specified annotation type. The input consensus threshold
 * determines the level of consensus necessary to create a consensus annotation. The annotation-sets-to-ignore list enable the user to ignore a group
 * of annotations. This might be useful if the CAS contains gold standard annotations that will later be used to evaluate a collection of
 * applications, but should not be included when determining consensus.
 * <p>
 * To determine consensus, annotations must match in type (class mention name) as well as have identical spans.
 * <p>
 * NOTE: The current implementation of this filter does not remove duplicate annotations, which, if present, will skew results.
 * 
 * @author William A Baumgartner, Jr.
 */
public class AnnotationConsensusFilter_AE extends JTextAnnotator_ImplBase {

    private int consensusThreshold = 1;

    public final String PARAM_ANNOTATION_SETS_TO_IGNORE = "AnnotationSetsToIgnore";

    /**
     * The annotation type to look at when making consensus selections
     */
    public final String PARAM_ANNOTATION_TYPE_OF_INTEREST = "AnnotationTypeOfInterest";

    /**
     */
    public static final String PARAM_CONSENSUS_THRESHOLD = "ConsensusThreshold";

    protected Set<Integer> annotationSetsToIgnore;

    protected String annotationTypeOfInterest;

    public void initialize(AnnotatorContext ac) throws AnnotatorInitializationException, AnnotatorConfigurationException {

        try {
            consensusThreshold = ((Integer) ac.getConfigParameterValue(PARAM_CONSENSUS_THRESHOLD)).intValue();
            annotationTypeOfInterest = (String) ac.getConfigParameterValue(PARAM_ANNOTATION_TYPE_OF_INTEREST);
            try {
                annotationSetsToIgnore = new HashSet<Integer>(Arrays.asList((Integer[]) ac
                        .getConfigParameterValue(PARAM_ANNOTATION_SETS_TO_IGNORE)));
            } catch (NullPointerException npe) {
                annotationSetsToIgnore = new HashSet<Integer>();
            }
        } catch (AnnotatorContextException ace) {
            ace.printStackTrace();
        }

        System.err.println("Initialized Consensus Filter with threshold=" + consensusThreshold);

        super.initialize(ac);
    }

    public void process(JCas jcas, ResultSpecification arg1) throws AnnotatorProcessException {
        /* cycle through all annotations, and look for ones that satisfy the consensus threshold for agreement */
        Map<String, Integer> span2countMap = new HashMap<String, Integer>();

        Iterator annotIter = jcas.getJFSIndexRepository().getAnnotationIndex(CCPTextAnnotation.type).iterator();
        while (annotIter.hasNext()) {

            CCPTextAnnotation ccpTA = (CCPTextAnnotation) annotIter.next();
            boolean ignore = checkForIgnoreBasedOnAnnotationSet(ccpTA);

            if (!ignore) {
                if (ccpTA.getClassMention().getMentionName().equals(annotationTypeOfInterest)) {

                    String spanStr = ccpTA.getBegin() + "|" + ccpTA.getEnd();
                    if (span2countMap.containsKey(spanStr)) {
                        int count = span2countMap.get(spanStr);
                        count++;
                        span2countMap.remove(spanStr);
                        span2countMap.put(spanStr, new Integer(count));
                    } else {
                        span2countMap.put(spanStr, new Integer(1));
                    }
                }
            }
        }

        /* cycle through the span2countmap and output annotations that pass the consensus threshold */
        Set<String> spanStrings = span2countMap.keySet();
        for (String spanStr : spanStrings) {
            int countForThisSpan = span2countMap.get(spanStr);
            if (countForThisSpan >= consensusThreshold) {
                /* then create a new annotation */
                String[] toks = spanStr.split("\\|");
                createConsensusAnnotation(Integer.parseInt(toks[0]), Integer.parseInt(toks[1]), jcas);
            }
        }

    }

    private void createConsensusAnnotation(int startIndex, int endIndex, JCas jcas) {
        CCPTextAnnotation consensusAnnotation = new CCPTextAnnotation(jcas);
        try {
            UIMA_Util.setCCPTextAnnotationSpan(consensusAnnotation, startIndex, endIndex);
        } catch (CASException e1) {
            e1.printStackTrace();
        }

        /* set annotator and annotation set */
        CCPAnnotator ccpAnnotator = new CCPAnnotator(jcas);
        ccpAnnotator.setAffiliation("UCHSC");
        ccpAnnotator.setFirstName("Consensus Filter");
        ccpAnnotator.setAnnotatorID(88);
        ccpAnnotator.setLastName("Consensus Filter");

        CCPAnnotationSet ccpAnnotationSet = new CCPAnnotationSet(jcas);
        ccpAnnotationSet.setAnnotationSetID(88);
        ccpAnnotationSet.setAnnotationSetName("Consensus Annotations");
        ccpAnnotationSet.setAnnotationSetDescription("");

        consensusAnnotation.setAnnotator(ccpAnnotator);
        FSArray asets = new FSArray(jcas, 1);
        asets.set(0, ccpAnnotationSet);
        consensusAnnotation.setAnnotationSets(asets);

        consensusAnnotation.setDocumentSectionID(-1);

        CCPClassMention ccpCM = new CCPClassMention(jcas);
        ccpCM.setMentionName(annotationTypeOfInterest);
        consensusAnnotation.setClassMention(ccpCM);
        try {
            UIMA_Util.addCCPTextAnnotationToCCPClassMention(consensusAnnotation, ccpCM);
        } catch (CASException e) {
            e.printStackTrace();
        }
        consensusAnnotation.addToIndexes();

    }

    protected boolean checkForIgnoreBasedOnAnnotationSet(CCPTextAnnotation ccpTA) {
        boolean ignore = false;
        FSArray annotationSets = ccpTA.getAnnotationSets();
        for (int i = 0; i < annotationSets.size(); i++) {
            CCPAnnotationSet aSet = (CCPAnnotationSet) annotationSets.get(i);
            if (annotationSetsToIgnore.contains(aSet.getAnnotationSetID())) {
                ignore = true;
                break;
            }
        }
        return ignore;
    }

}
