# Supplementary material for: An open-source framework for large-scale, flexible evaluation of biomedical text mining systems
Source: J Biomed Discov Collab. 2008 Jan 29;3:1. doi: 10.1186/1747-5333-3-1 (PMC2276192; doi:10.1186/1747-5333-3-1)
Supplement: Additional file 1 — Evaluation platform source code. The additional file contains the software evaluation framework discussed in this paper. The most current release can be downloaded from SourceForge.net [1]. See the accompanying README file for instructions on installation and use. Also included in the distribution is a collection of UIMA wrappers for some commonly used BioNLP tools and annotated corpora. [file 1747-5333-3-1-S1.zip › bionlp_uima_repository-1.0.1/src/edu/uchsc/ccp/uima/ae/util/filter/AnnotatorFilter_AE.java]

/*
 * AnnotatorFilter_AE.java
 * Copyright (C) 2007 Center for Computational Pharmacology, University of Colorado School of Medicine
 * 
 * This program is free software; you can redistribute it and/or
 * modify it under the terms of the GNU General Public License
 * as published by the Free Software Foundation; either version 2
 * of the License, or (at your option) any later version.
 *
 * This program is distributed in the hope that it will be useful,
 * but WITHOUT ANY WARRANTY; without even the implied warranty of
 * MERCHANTABILITY or FITNESS FOR A PARTICULAR PURPOSE.  See the
 * GNU General Public License for more details.
 *
 * You should have received a copy of the GNU General Public License
 * along with this program; if not, write to the Free Software
 * Foundation, Inc., 51 Franklin Street, Fifth Floor, Boston, MA  02110-1301, USA.
 * 
 */

package edu.uchsc.ccp.uima.ae.util.filter;

import java.util.ArrayList;
import java.util.Iterator;
import java.util.List;

import org.apache.uima.analysis_engine.ResultSpecification;
import org.apache.uima.analysis_engine.annotator.AnnotatorConfigurationException;
import org.apache.uima.analysis_engine.annotator.AnnotatorContext;
import org.apache.uima.analysis_engine.annotator.AnnotatorContextException;
import org.apache.uima.analysis_engine.annotator.AnnotatorInitializationException;
import org.apache.uima.analysis_engine.annotator.AnnotatorProcessException;
import org.apache.uima.analysis_engine.annotator.JTextAnnotator_ImplBase;
import org.apache.uima.jcas.JCas;

import edu.uchsc.ccp.uima.annotation.CCPAnnotator;
import edu.uchsc.ccp.uima.annotation.CCPTextAnnotation;

/**
 * This utility analysis engine removes all annotations not created by a set of user-specified annotators.
 * @author William A Baumgartner, Jr.
 *
 */
public class AnnotatorFilter_AE extends JTextAnnotator_ImplBase {

    public static final String PARAM_ANNOTATOR_IDS_TO_KEEP_LIST = "AnnotatorIDsToKeepList";
        
    private List<Integer> annotatorIDsToKeep;
    
    @Override
    public void initialize(AnnotatorContext ac) throws AnnotatorInitializationException, AnnotatorConfigurationException {
        /* read in input parameters, and initialize a list of annotator ids to keep */
        try {
            Integer[] annotatorIDs = (Integer[]) ac.getConfigParameterValue(PARAM_ANNOTATOR_IDS_TO_KEEP_LIST);
            annotatorIDsToKeep = new ArrayList<Integer>();
            for (Integer id : annotatorIDs) {
                annotatorIDsToKeep.add(id);
            }
        } catch (AnnotatorContextException e) {
            e.printStackTrace();
        }
        super.initialize(ac);
    }
    
    
    /**
     * cycle through all annotations and remove those that do not have annotators in the annotators-to-keep-list
     */
    public void process(JCas jcas, ResultSpecification arg1) throws AnnotatorProcessException {
        
        List<CCPTextAnnotation> annotationsToRemove = new ArrayList<CCPTextAnnotation>();
        
        Iterator annotIter = jcas.getJFSIndexRepository().getAnnotationIndex(CCPTextAnnotation.type).iterator();

        while (annotIter.hasNext()) {
            Object possibleAnnot = annotIter.next();
            if (possibleAnnot instanceof CCPTextAnnotation) {
                CCPTextAnnotation ccpTA = (CCPTextAnnotation) possibleAnnot;
                CCPAnnotator annotator = ccpTA.getAnnotator();
                Integer annotatorID = new Integer(annotator.getAnnotatorID());
                if (!annotatorIDsToKeep.contains(annotatorID)) {
                    annotationsToRemove.add(ccpTA);
                }
            } else {
                System.err.println("WARNING -- AnnotatorFilter_AE: CCPTextAnnotation expected but instead got "
                        + possibleAnnot.getClass().getName());
            }
        }
        
        /* now remove annotations that had annotators not in the annotatorIDsToKeep list */
        for (CCPTextAnnotation ccpTA : annotationsToRemove) {
            ccpTA.removeFromIndexes();
            ccpTA = null;
        }

    }

    

}
