# Supplementary material for: An open-source framework for large-scale, flexible evaluation of biomedical text mining systems
Source: J Biomed Discov Collab. 2008 Jan 29;3:1. doi: 10.1186/1747-5333-3-1 (PMC2276192; doi:10.1186/1747-5333-3-1)
Supplement: Additional file 1 — Evaluation platform source code. The additional file contains the software evaluation framework discussed in this paper. The most current release can be downloaded from SourceForge.net [1]. See the accompanying README file for instructions on installation and use. Also included in the distribution is a collection of UIMA wrappers for some commonly used BioNLP tools and annotated corpora. [file 1747-5333-3-1-S1.zip › bionlp_uima_repository-1.0.1/src/edu/uchsc/ccp/uima/ae/util/filter/ClassMentionRemovalFilter_AE.java]

/*
 * ClassMentionRemovalFilter_AE.java
 * Copyright (C) 2007 Center for Computational Pharmacology, University of Colorado School of Medicine
 * 
 * This program is free software; you can redistribute it and/or
 * modify it under the terms of the GNU General Public License
 * as published by the Free Software Foundation; either version 2
 * of the License, or (at your option) any later version.
 *
 * This program is distributed in the hope that it will be useful,
 * but WITHOUT ANY WARRANTY; without even the implied warranty of
 * MERCHANTABILITY or FITNESS FOR A PARTICULAR PURPOSE.  See the
 * GNU General Public License for more details.
 *
 * You should have received a copy of the GNU General Public License
 * along with this program; if not, write to the Free Software
 * Foundation, Inc., 51 Franklin Street, Fifth Floor, Boston, MA  02110-1301, USA.
 * 
 */

package edu.uchsc.ccp.uima.ae.util.filter;

import java.util.ArrayList;
import java.util.Iterator;
import java.util.List;

import org.apache.uima.analysis_engine.ResultSpecification;
import org.apache.uima.analysis_engine.annotator.AnnotatorConfigurationException;
import org.apache.uima.analysis_engine.annotator.AnnotatorContext;
import org.apache.uima.analysis_engine.annotator.AnnotatorContextException;
import org.apache.uima.analysis_engine.annotator.AnnotatorInitializationException;
import org.apache.uima.analysis_engine.annotator.AnnotatorProcessException;
import org.apache.uima.analysis_engine.annotator.JTextAnnotator_ImplBase;
import org.apache.uima.jcas.JCas;

import edu.uchsc.ccp.uima.annotation.CCPTextAnnotation;
import edu.uchsc.ccp.uima.mention.CCPClassMention;

/**
 * This utility analysis engine enables the user to remove all annotations that are not a specific class mention type from the CAS indexes.
 * 
 * @author William A Baumgartner, Jr.
 * 
 */
public class ClassMentionRemovalFilter_AE extends JTextAnnotator_ImplBase {

    public static final String PARAM_CLASS_MENTION_TYPES_TO_REMOVE_LIST = "ClassMentionTypesToRemoveList";

    private List<String> classMentionTypesToRemove;

    @Override
    public void initialize(AnnotatorContext ac) throws AnnotatorInitializationException, AnnotatorConfigurationException {
        /* read in input parameters, and initialize a list of class mention types to remove */
        try {
            String[] classMentionTypes = (String[]) ac.getConfigParameterValue(PARAM_CLASS_MENTION_TYPES_TO_REMOVE_LIST);
            classMentionTypesToRemove = new ArrayList<String>();
            for (String type : classMentionTypes) {
                classMentionTypesToRemove.add(type.toLowerCase());
            }
        } catch (AnnotatorContextException e) {
            e.printStackTrace();
        }

        System.err.println("Initialized ClassMentionRemovalFilter; types to remove: " + classMentionTypesToRemove.toString());

        super.initialize(ac);
    }

    /**
     * cycle through all annotations and remove those that have annotation types in the class-mention-types-to-remove list
     */
    public void process(JCas jcas, ResultSpecification arg1) throws AnnotatorProcessException {

        List<CCPTextAnnotation> annotationsToRemove = new ArrayList<CCPTextAnnotation>();

        Iterator annotIter = jcas.getJFSIndexRepository().getAnnotationIndex(CCPTextAnnotation.type).iterator();

        while (annotIter.hasNext()) {
            Object possibleAnnot = annotIter.next();
            if (possibleAnnot instanceof CCPTextAnnotation) {
                CCPTextAnnotation ccpTA = (CCPTextAnnotation) possibleAnnot;
                CCPClassMention ccpCM = ccpTA.getClassMention();
                String classMentionType = ccpCM.getMentionName().toLowerCase();
                if (classMentionTypesToRemove.contains(classMentionType)) {
                    annotationsToRemove.add(ccpTA);
                }
            } else {
                warn("CCPTextAnnotation expected but instead got " + possibleAnnot.getClass().getName());
            }
        }

        /* now remove annotations that had class mention types in the classMentionTypesToRemove list */
        int count = 0;
        for (CCPTextAnnotation ccpTA : annotationsToRemove) {
            ccpTA.removeFromIndexes();
            // ccpTA = null;
            count++;
        }
        System.err.println("ClassMentionRemovalFilter Removed " + count + " annotations.");

    }

    private void warn(String message) {
        System.err.println("WARN -- ClassMentionRemovalFilter: " + message);
    }
}
