# Supplementary material for: An open-source framework for large-scale, flexible evaluation of biomedical text mining systems
Source: J Biomed Discov Collab. 2008 Jan 29;3:1. doi: 10.1186/1747-5333-3-1 (PMC2276192; doi:10.1186/1747-5333-3-1)
Supplement: Additional file 1 — Evaluation platform source code. The additional file contains the software evaluation framework discussed in this paper. The most current release can be downloaded from SourceForge.net [1]. See the accompanying README file for instructions on installation and use. Also included in the distribution is a collection of UIMA wrappers for some commonly used BioNLP tools and annotated corpora. [file 1747-5333-3-1-S1.zip › bionlp_uima_repository-1.0.1/src/edu/uchsc/ccp/uima/ae/util/filter/OverlappingAnnotationResolver_AE.java]

/*
 * OverlappingAnnotationResolver_AE.java
 * Copyright (C) 2007 Center for Computational Pharmacology, University of Colorado School of Medicine
 * 
 * This program is free software; you can redistribute it and/or
 * modify it under the terms of the GNU General Public License
 * as published by the Free Software Foundation; either version 2
 * of the License, or (at your option) any later version.
 *
 * This program is distributed in the hope that it will be useful,
 * but WITHOUT ANY WARRANTY; without even the implied warranty of
 * MERCHANTABILITY or FITNESS FOR A PARTICULAR PURPOSE.  See the
 * GNU General Public License for more details.
 *
 * You should have received a copy of the GNU General Public License
 * along with this program; if not, write to the Free Software
 * Foundation, Inc., 51 Franklin Street, Fifth Floor, Boston, MA  02110-1301, USA.
 * 
 */

package edu.uchsc.ccp.uima.ae.util.filter;

import java.util.ArrayList;
import java.util.Arrays;
import java.util.HashMap;
import java.util.HashSet;
import java.util.Iterator;
import java.util.List;
import java.util.Map;
import java.util.Set;

import org.apache.uima.analysis_engine.ResultSpecification;
import org.apache.uima.analysis_engine.annotator.AnnotatorConfigurationException;
import org.apache.uima.analysis_engine.annotator.AnnotatorContext;
import org.apache.uima.analysis_engine.annotator.AnnotatorContextException;
import org.apache.uima.analysis_engine.annotator.AnnotatorInitializationException;
import org.apache.uima.analysis_engine.annotator.AnnotatorProcessException;
import org.apache.uima.analysis_engine.annotator.JTextAnnotator_ImplBase;
import org.apache.uima.jcas.JCas;
import org.apache.uima.jcas.cas.FSArray;

import edu.uchsc.ccp.uima.annotation.CCPAnnotationSet;
import edu.uchsc.ccp.uima.annotation.CCPDocumentInformation;
import edu.uchsc.ccp.uima.annotation.CCPTextAnnotation;
import edu.uchsc.ccp.uima.util.UIMA_Util;
import edu.uchsc.ccp.util.nlp.annotation.InvalidSpanException;
import edu.uchsc.ccp.util.nlp.annotation.Span;

/**
 * Default behavior is to keep the longest annotation for any that overlap.
 * 
 * 
 * 
 * @author William A Baumgartner, Jr.
 * 
 */

/*
 * The user also has the option to keep the longest common substring among all overlapping annotations. <br> <br> Known bug in longest common
 * substring:<br> If you have three overlapping annotations<br> <nbsp><nbsp>11111111<br> <nbsp><nbsp><nbsp>222222222222222222<br> <nbsp><nbsp><nbsp><nbsp>333333333333333333333333<br>
 * <br> It is possible that the code will compare annotations 1 and 2 first, and result in a longest common substring of 22, and then miss completely
 * the longest common substring between 2 and 3. <br> <br> LONGEST COMMON SUBSTRING FEATURE DOES NOT CURRENTLY WORK
 */
public class OverlappingAnnotationResolver_AE extends JTextAnnotator_ImplBase {

    private boolean DEBUG = false;

    public final String PARAM_ANNOTATION_SETS_TO_IGNORE = "AnnotationSetsToIgnore";

    // public final String PARAM_KEEP_LONGEST_COMMON_SUBSTRING = "KeepLongestCommonSubstring";

    /**
     * The annotation type to resolve overlaps
     */
    public final String PARAM_ANNOTATION_TYPE_OF_INTEREST = "AnnotationTypeOfInterest";

    protected Set<Integer> annotationSetsToIgnore;

    protected String annotationTypeOfInterest;

    // protected boolean keepLongestCommonSubstring;

    @Override
    public void initialize(AnnotatorContext ac) throws AnnotatorInitializationException, AnnotatorConfigurationException {

        try {
            annotationTypeOfInterest = (String) ac.getConfigParameterValue(PARAM_ANNOTATION_TYPE_OF_INTEREST);
            // keepLongestCommonSubstring = (Boolean) ac.getConfigParameterValue(PARAM_KEEP_LONGEST_COMMON_SUBSTRING);
            try {
                annotationSetsToIgnore = new HashSet<Integer>(Arrays.asList((Integer[]) ac
                        .getConfigParameterValue(PARAM_ANNOTATION_SETS_TO_IGNORE)));
            } catch (NullPointerException npe) {
                annotationSetsToIgnore = new HashSet<Integer>();
            }
        } catch (AnnotatorContextException e) {
            e.printStackTrace();
        }

        super.initialize(ac);
    }

    /**
     * Default behavior is to keep the longest of any overlapping annotation
     */
    public void process(JCas jcas, ResultSpecification arg1) throws AnnotatorProcessException {
        /* cycle through each protein mention... if it overlaps with another protein mention, remove the shorter one? */

        /* get document ID */
        Iterator docInfoIter = jcas.getJFSIndexRepository().getAnnotationIndex(CCPDocumentInformation.type).iterator();
        String documentID = "-1";
        if (docInfoIter.hasNext()) {
            CCPDocumentInformation srcDocInfo = (CCPDocumentInformation) docInfoIter.next();
            documentID = srcDocInfo.getDocumentID();
        }

        if (documentID.equals("45023")) {
            DEBUG = true;
        } else {
            DEBUG = false;
        }

        /* This hash maps from the annotation Id to the annotation itself */
        Map<Integer, CCPTextAnnotation> annotationIDMap = new HashMap<Integer, CCPTextAnnotation>();
        /*
         * This hash maps from the annotation ID to a flag indicating whether or not this annotation has been flagged for removal. Annotation removal
         * occurs at the end of the process to avoid ConcurrentModificationExceptions.
         */
        Map<Integer, Boolean> annotationIDRemovedMap = new HashMap<Integer, Boolean>();

        int annotationID = 0;
        Iterator textAnnotationIter = jcas.getJFSIndexRepository().getAnnotationIndex(CCPTextAnnotation.type).iterator();
        while (textAnnotationIter.hasNext()) {
            CCPTextAnnotation ccpTA = (CCPTextAnnotation) textAnnotationIter.next();

            boolean ignore = checkForIgnoreBasedOnAnnotationSet(ccpTA);

            if (!ignore) {
                if (ccpTA.getClassMention().getMentionName().equals(annotationTypeOfInterest)) {
                    ccpTA.setAnnotationID(annotationID);
                    annotationIDMap.put(annotationID, ccpTA);
                    annotationIDRemovedMap.put(annotationID++, false);
                }
            }
        }

        List<CCPTextAnnotation> annotationsToRemove = new ArrayList<CCPTextAnnotation>();

        // if (keepLongestCommonSubstring) {
        // // keepLongestCommonSubstring(annotationIDMap, annotationIDRemovedMap, annotationsToRemove, jcas);
        // throw new UnsupportedOperationException("LongestCommonSubstring feature does not currently work.");
        // } else {
        keepLongestAnnotation(annotationIDMap, annotationIDRemovedMap, annotationsToRemove, jcas);
        // }

        /* remove unnecessary annotations */
        for (CCPTextAnnotation ccpTAtoRemove : annotationsToRemove) {
            ccpTAtoRemove.removeFromIndexes();
        }

        /* Remove duplicates */
        annotationsToRemove = new ArrayList<CCPTextAnnotation>();
        Set<String> spans = new HashSet<String>();
        textAnnotationIter = jcas.getJFSIndexRepository().getAnnotationIndex(CCPTextAnnotation.type).iterator();
        while (textAnnotationIter.hasNext()) {
            CCPTextAnnotation ccpTA = (CCPTextAnnotation) textAnnotationIter.next();

            boolean ignore = checkForIgnoreBasedOnAnnotationSet(ccpTA);
            if (!ignore) {
                if (ccpTA.getClassMention().getMentionName().equals(annotationTypeOfInterest)) {
                    String spanStr = ccpTA.getBegin() + ".." + ccpTA.getEnd();
                    if (spans.contains(spanStr)) {
                        annotationsToRemove.add(ccpTA);
                        if (DEBUG) {
                            System.out.println("REMOVING DUPLICATE: ");
                            UIMA_Util.printCCPTextAnnotation(ccpTA, System.out);
                        }
                    } else {
                        spans.add(spanStr);
                    }
                }
            }
        }
        /* remove duplicate annotations */
        for (CCPTextAnnotation ccpTAtoRemove : annotationsToRemove) {
            ccpTAtoRemove.removeFromIndexes();
        }
    }

    /**
     * keeps the longest annotation for a group of overlapping annotations
     * 
     * @param annotationIDMap
     * @param annotationIDRemovedMap
     * @param annotationsToRemove
     * @param jcas
     */
    protected void keepLongestAnnotation(Map<Integer, CCPTextAnnotation> annotationIDMap, Map<Integer, Boolean> annotationIDRemovedMap,
            List<CCPTextAnnotation> annotationsToRemove, JCas jcas) {
        Set<Integer> idSet = annotationIDMap.keySet();
        for (int id : idSet) {

            // while (textAnnotationIter.hasNext() & annotationsChecked < totalAnnotationsToCheck) {

            // annotationsChecked++;

            // CCPTextAnnotation ccpTA = null;
            // try {
            // ccpTA = (CCPTextAnnotation) textAnnotationIter.next();
            // } catch (NoSuchElementException nsee) {
            // /* If caught, then this annotation has already been removed from the CAS because it was overlapping another annotation */
            // }
            CCPTextAnnotation ccpTA = annotationIDMap.get(id);
            if (ccpTA != null & !annotationIDRemovedMap.get(ccpTA.getAnnotationID())) {
                /*
                 * assign an arbitrary annotation id so we can keep track of which annotations are identical when comparing overlapping annotations
                 */
                // ccpTA.setAnnotationID(annotationsChecked);
                // System.err.println("AnnotationID: " + annotationsChecked);
                /* If it is a protein annotation, then look for overlapping annotations */
                // if (ccpTA.getClassMention().getMentionName().equals(ClassMentionTypes.PROTEIN)) {
                if (DEBUG) {
                    System.err.println("CHECKING FOR OVERLAPS ON: ");
                    UIMA_Util.printCCPTextAnnotation(ccpTA, System.err);
                }
                Span span;
                try {
                    span = new Span(ccpTA.getBegin(), ccpTA.getEnd());
                } catch (InvalidSpanException e) {
                    e.printStackTrace();
                    span = null;
                }
                int longestAnnotation = ccpTA.getEnd() - ccpTA.getBegin();
                Iterator<CCPTextAnnotation> overlappingAnnotationsIter = UIMA_Util.getAnnotationsEncompassingSpan(span, jcas);
                debug(">0 overlapping annotations: " + overlappingAnnotationsIter.hasNext());
                /* Cycle through overlapping annotations, and remove if shorter than the original */

                while (overlappingAnnotationsIter.hasNext()) {
                    CCPTextAnnotation overlappingAnnotation = overlappingAnnotationsIter.next();
                    if (DEBUG) {
                        debug("Overlapping annotation: ");
                        UIMA_Util.printCCPTextAnnotation(overlappingAnnotation, System.err);
                    }

                    /* make sure the overlapping annotation is a protein */
                    if (overlappingAnnotation.getClassMention().getMentionName().equals(annotationTypeOfInterest)) {

                        /* make sure we aren't supposed to ignore this annotation */
                        boolean ignore = checkForIgnoreBasedOnAnnotationSet(overlappingAnnotation);
                        if (!ignore) {
                            /* make sure these are not the exact same annotation */
                            if (ccpTA.getAnnotationID() != overlappingAnnotation.getAnnotationID()) {
                                int overlappingAnnotationLength = overlappingAnnotation.getEnd() - overlappingAnnotation.getBegin();
                                if (overlappingAnnotationLength <= longestAnnotation) {
                                    if (DEBUG) {
                                        System.err.println("THIS ANNOTATION IS SHORTER THAN THE LONGEST, SO WE WILL REMOVE IT: ");
                                        UIMA_Util.printCCPTextAnnotation(overlappingAnnotation, System.err);
                                    }
                                    /* remove this annotation from the CAS */
                                    annotationsToRemove.add(overlappingAnnotation);
                                    annotationIDRemovedMap.remove(overlappingAnnotation.getAnnotationID());
                                    annotationIDRemovedMap.put(overlappingAnnotation.getAnnotationID(), true);
                                } else {
                                    if (DEBUG) {
                                        System.err.println("THIS ANNOTATION IS LONGER THAN THE PREVIOUS LONGEST, SO WE WILL KEEP IT: ");
                                        UIMA_Util.printCCPTextAnnotation(overlappingAnnotation, System.err);
                                        System.err.println("AND THEN WE WILL REMOVE: ");
                                        UIMA_Util.printCCPTextAnnotation(overlappingAnnotation, System.err);
                                    }
                                    /* keep this annotaition, and remove the previous longest */
                                    annotationsToRemove.add(ccpTA);
                                    annotationIDRemovedMap.remove(ccpTA.getAnnotationID());
                                    annotationIDRemovedMap.put(ccpTA.getAnnotationID(), true);
                                    longestAnnotation = overlappingAnnotationLength;
                                }
                            }
                        }
                    }
                }
            }
        }
    }

    // /**
    // * keeps the longest common substring for a group of overlapping annotations
    // *
    // * @param annotationIDMap
    // * @param annotationIDRemovedMap
    // * @param annotationsToRemove
    // * @param jcas
    // */
    // protected void keepLongestCommonSubstring(Map<Integer, CCPTextAnnotation> annotationIDMap,
    // Map<Integer, Boolean> annotationIDRemovedMap, List<CCPTextAnnotation> annotationsToRemove, JCas jcas) {
    // Set<Integer> idSet = annotationIDMap.keySet();
    // for (int id : idSet) {
    // CCPTextAnnotation ccpTA = annotationIDMap.get(id);
    // if (ccpTA != null & !annotationIDRemovedMap.get(ccpTA.getAnnotationID())) {
    // if (DEBUG) {
    // System.err.println("CHECKING FOR OVERLAPS ON: ");
    // UIMA_Util.printCCPTextAnnotation(ccpTA, System.err);
    // }
    // Span span;
    // try {
    // span = new Span(ccpTA.getBegin(), ccpTA.getEnd());
    // } catch (InvalidSpanException e) {
    // e.printStackTrace();
    // span = null;
    // }
    // // int longestAnnotation = ccpTA.getEnd() - ccpTA.getBegin();
    // Iterator<CCPTextAnnotation> overlappingAnnotationsIter = UIMA_Util.getAnnotationsEncompassingSpan(span, jcas);
    // debug(">0 overlapping annotations: " + overlappingAnnotationsIter.hasNext());
    // /* Cycle through overlapping annotations, and remove if shorter than the original */
    //
    // while (overlappingAnnotationsIter.hasNext()) {
    // CCPTextAnnotation overlappingAnnotation = overlappingAnnotationsIter.next();
    // if (DEBUG) {
    // debug("Overlapping annotation: ");
    // UIMA_Util.printCCPTextAnnotation(overlappingAnnotation, System.err);
    // }
    //
    // /* make sure the overlapping annotation is a protein */
    // if (overlappingAnnotation.getClassMention().getMentionName().equals(annotationTypeOfInterest)) {
    //
    // /* make sure we aren't supposed to ignore this annotation */
    // boolean ignore = checkForIgnoreBasedOnAnnotationSet(overlappingAnnotation);
    // if (!ignore) {
    // /* make sure these are not the exact same annotation */
    // if (ccpTA.getAnnotationID() != overlappingAnnotation.getAnnotationID()) {
    // /* now, alter the span of one annotation to equal the longest common substring, and then remove the other */
    // int newBegin = ccpTA.getBegin();
    // int newEnd = ccpTA.getEnd();
    // if (ccpTA.getBegin() < overlappingAnnotation.getBegin()) {
    // newBegin = overlappingAnnotation.getBegin();
    // }
    //
    // /* check to see if new substring annotation is valid */
    // if (newBegin >= newEnd | newBegin < 0 | newEnd < 1) {
    // System.err.println("INVALID SPAN!!!!!!!!!!!!!!!!!!!!!! [" + newBegin + ".." + newEnd + "]");
    // UIMA_Util.printCCPTextAnnotation(ccpTA, System.err);
    // UIMA_Util.printCCPTextAnnotation(overlappingAnnotation, System.err);
    // }
    //
    // if (ccpTA.getEnd() > overlappingAnnotation.getEnd()) {
    // newEnd = overlappingAnnotation.getEnd();
    // }
    // try {
    // UIMA_Util.setCCPTextAnnotationSpan(ccpTA, newBegin, newEnd);
    // } catch (CASException e) {
    // e.printStackTrace();
    // }
    //
    // /* remove this annotation from the CAS */
    // annotationsToRemove.add(overlappingAnnotation);
    // annotationIDRemovedMap.remove(overlappingAnnotation.getAnnotationID());
    // annotationIDRemovedMap.put(overlappingAnnotation.getAnnotationID(), true);
    // }
    // }
    // }
    // }
    // }
    // }
    // }

    protected boolean checkForIgnoreBasedOnAnnotationSet(CCPTextAnnotation ccpTA) {
        boolean ignore = false;
        FSArray annotationSets = ccpTA.getAnnotationSets();
        for (int i = 0; i < annotationSets.size(); i++) {
            CCPAnnotationSet aSet = (CCPAnnotationSet) annotationSets.get(i);
            if (annotationSetsToIgnore.contains(aSet.getAnnotationSetID())) {
                ignore = true;
                break;
            }
        }
        return ignore;
    }

    private void debug(String message) {
        if (DEBUG) {
            System.err.println("DEBUG -- OverlappingProteinResolver: " + message);
        }
    }

}
