# Supplementary material for: An open-source framework for large-scale, flexible evaluation of biomedical text mining systems
Source: J Biomed Discov Collab. 2008 Jan 29;3:1. doi: 10.1186/1747-5333-3-1 (PMC2276192; doi:10.1186/1747-5333-3-1)
Supplement: Additional file 1 — Evaluation platform source code. The additional file contains the software evaluation framework discussed in this paper. The most current release can be downloaded from SourceForge.net [1]. See the accompanying README file for instructions on installation and use. Also included in the distribution is a collection of UIMA wrappers for some commonly used BioNLP tools and annotated corpora. [file 1747-5333-3-1-S1.zip › bionlp_uima_repository-1.0.1/src/edu/uchsc/ccp/uima/ae/util/filter/SlotRemovalFilter_AE.java]

/*
 * SlotRemovalFilter_AE.java
 * Copyright (C) 2007 Center for Computational Pharmacology, University of Colorado School of Medicine
 * 
 * This program is free software; you can redistribute it and/or
 * modify it under the terms of the GNU General Public License
 * as published by the Free Software Foundation; either version 2
 * of the License, or (at your option) any later version.
 *
 * This program is distributed in the hope that it will be useful,
 * but WITHOUT ANY WARRANTY; without even the implied warranty of
 * MERCHANTABILITY or FITNESS FOR A PARTICULAR PURPOSE.  See the
 * GNU General Public License for more details.
 *
 * You should have received a copy of the GNU General Public License
 * along with this program; if not, write to the Free Software
 * Foundation, Inc., 51 Franklin Street, Fifth Floor, Boston, MA  02110-1301, USA.
 * 
 */

package edu.uchsc.ccp.uima.ae.util.filter;

import java.util.ArrayList;
import java.util.HashSet;
import java.util.Iterator;
import java.util.List;
import java.util.Set;

import org.apache.uima.analysis_engine.ResultSpecification;
import org.apache.uima.analysis_engine.annotator.AnnotatorConfigurationException;
import org.apache.uima.analysis_engine.annotator.AnnotatorContext;
import org.apache.uima.analysis_engine.annotator.AnnotatorContextException;
import org.apache.uima.analysis_engine.annotator.AnnotatorInitializationException;
import org.apache.uima.analysis_engine.annotator.AnnotatorProcessException;
import org.apache.uima.analysis_engine.annotator.JTextAnnotator_ImplBase;
import org.apache.uima.jcas.JCas;
import org.apache.uima.jcas.cas.FSArray;

import edu.uchsc.ccp.uima.annotation.CCPDocumentInformation;
import edu.uchsc.ccp.uima.annotation.CCPTextAnnotation;
import edu.uchsc.ccp.uima.mention.CCPClassMention;
import edu.uchsc.ccp.uima.mention.CCPSlotMention;

/**
 * This utility analysis engine removes slots from a specific class mention. This class is a general utility class first created to remove unnecessary slots from a gold standard
 * set so that the AnnotationComparator would be able to compare only the desired slots among annotations.<br>
 * <br>
 * Input must be a pipe-delimited class name | slot name pairing<br>
 * e.g. an entry of protein|entrez_gene_id would remove all entrez_gene_id slots from any protein mention
 * 
 * @author William A Baumgartner, Jr.
 * 
 */
public class SlotRemovalFilter_AE extends JTextAnnotator_ImplBase {

    private final boolean DEBUG = false;

    public static final String PARAM_SLOTS_TO_REMOVE_LIST = "SlotsToRemoveList";

    private Set<String> slotsToRemoveList;

    private Set<String> classesOfInterest;

    private boolean REMOVE_ALL_SLOTS = false;

    @Override
    public void initialize(AnnotatorContext ac) throws AnnotatorInitializationException, AnnotatorConfigurationException {
        /* read in input parameters, and initialize a list of slots to remove */
        try {
            String[] classMentionSlotMentionPairsToRemove = (String[]) ac.getConfigParameterValue(PARAM_SLOTS_TO_REMOVE_LIST);
            slotsToRemoveList = new HashSet<String>();
            classesOfInterest = new HashSet<String>();
            for (String pairing : classMentionSlotMentionPairsToRemove) {
                if (pairing.equalsIgnoreCase("ALL")) {
                    REMOVE_ALL_SLOTS = true;
                }
                slotsToRemoveList.add(pairing.toLowerCase());
                try {
                    String className = pairing.substring(0, pairing.indexOf("|")).toLowerCase();
                    classesOfInterest.add(className);
                    debug("Adding class of interest: " + className);
                } catch (StringIndexOutOfBoundsException siobe) {
                    error("Incorrect format for adding a slot to be removed, make sure the format is className|slotName: " + pairing);
                }
            }
        } catch (AnnotatorContextException e) {
            e.printStackTrace();
        }
        super.initialize(ac);
    }

    /**
     * cycle through all annotations and remove any slots that have been inputted by the user
     */
    public void process(JCas jcas, ResultSpecification arg1) throws AnnotatorProcessException {

        List<CCPTextAnnotation> annotationsToRemove = new ArrayList<CCPTextAnnotation>();

        Iterator annotIter = jcas.getJFSIndexRepository().getAnnotationIndex(CCPTextAnnotation.type).iterator();

        
        /* get document ID */
        Iterator docInfoIter = jcas.getJFSIndexRepository().getAnnotationIndex(CCPDocumentInformation.type).iterator();
        String documentID = "-1";
        if (docInfoIter.hasNext()) {
            CCPDocumentInformation srcDocInfo = (CCPDocumentInformation) docInfoIter.next();
            documentID = srcDocInfo.getDocumentID();
        }
        
        System.err.println("Removing slots for: " + documentID);
        
        
        while (annotIter.hasNext()) {
            Object possibleAnnot = annotIter.next();
            if (possibleAnnot instanceof CCPTextAnnotation) {

                CCPTextAnnotation ccpTA = (CCPTextAnnotation) possibleAnnot;
                CCPClassMention ccpCM = ccpTA.getClassMention();

                if (REMOVE_ALL_SLOTS) {
                    FSArray ccpSlots = new FSArray(jcas, 0);
                    ccpCM.setSlotMentions(ccpSlots);
                } else {

                    String mentionName = ccpCM.getMentionName().toLowerCase();
                    debug("MentionName: " + mentionName + "  MENTION NAMES OF INTEREST: " + classesOfInterest.toString());
                    if (classesOfInterest.contains(mentionName)) {
                        debug("Found class of interest: " + mentionName);

                        FSArray ccpSlots = ccpCM.getSlotMentions();

                        /*
                         * since the FSArray class has no remove() method, we will create a set of CCPSlotMentions that we will keep. If any slots are
                         * removed, they will not be added to this list, and then this new list will be put into a new FSArray, and replace the
                         * original FSArray. This is a bit of a work-around... perhaps there's a better way.
                         */
                        List<CCPSlotMention> slotsToKeep = new ArrayList<CCPSlotMention>();
                        boolean removedAtLeastOneSlot = false;
                        for (int i = 0; i < ccpSlots.size(); i++) {
                            CCPSlotMention ccpSM = (CCPSlotMention) ccpSlots.get(i);
                            String slotName = ccpSM.getMentionName().toLowerCase();
                            if (slotsToRemoveList.contains(mentionName + "|" + slotName)) {
                                debug("Found slot of interest: " + slotName);
                                /* then remove this slot */
                                removedAtLeastOneSlot = true;
                            } else {
                                /* we are not going to remove this slot, so we store it in the list */
                                slotsToKeep.add(ccpSM);
                            }
                        }

                        /* if we removed a slot, then we need to replace the FSArray for this CCPClassMention */
                        if (removedAtLeastOneSlot) {
                            FSArray keptSlots = new FSArray(jcas, slotsToKeep.size());
                            for (int i = 0; i < keptSlots.size(); i++) {
                                keptSlots.set(i, slotsToKeep.get(i));
                            }
                            ccpCM.setSlotMentions(keptSlots);
                        }
                    }
                }

            } else {
                System.err.println("WARNING -- AnnotatorFilter_AE: CCPTextAnnotation expected but instead got "
                        + possibleAnnot.getClass().getName());
            }
        }

        /* now remove annotations that had class mention types not in the classMentionTypesToKeep list */
        for (CCPTextAnnotation ccpTA : annotationsToRemove) {
            ccpTA.removeFromIndexes();
            ccpTA = null;
        }

    }

    private void error(String message) {
        System.err.println("ERROR -- SlotRemovalFilter: " + message);
    }

    private void debug(String message) {
        if (DEBUG) {
            System.err.println("DEBUG -- SlotRemovalFilter: " + message);
        }
    }

}
