# Supplementary material for: An open-source framework for large-scale, flexible evaluation of biomedical text mining systems
Source: J Biomed Discov Collab. 2008 Jan 29;3:1. doi: 10.1186/1747-5333-3-1 (PMC2276192; doi:10.1186/1747-5333-3-1)
Supplement: Additional file 1 — Evaluation platform source code. The additional file contains the software evaluation framework discussed in this paper. The most current release can be downloaded from SourceForge.net [1]. See the accompanying README file for instructions on installation and use. Also included in the distribution is a collection of UIMA wrappers for some commonly used BioNLP tools and annotated corpora. [file 1747-5333-3-1-S1.zip › bionlp_uima_repository-1.0.1/src/edu/uchsc/ccp/uima/ae/util/AnnotationFromFileLoader_AE.java]

/*
 * AnnotationFromFileLoader_AE.java
 * Copyright (C) 2007 Center for Computational Pharmacology, University of Colorado School of Medicine
 * 
 * This program is free software; you can redistribute it and/or
 * modify it under the terms of the GNU General Public License
 * as published by the Free Software Foundation; either version 2
 * of the License, or (at your option) any later version.
 *
 * This program is distributed in the hope that it will be useful,
 * but WITHOUT ANY WARRANTY; without even the implied warranty of
 * MERCHANTABILITY or FITNESS FOR A PARTICULAR PURPOSE.  See the
 * GNU General Public License for more details.
 *
 * You should have received a copy of the GNU General Public License
 * along with this program; if not, write to the Free Software
 * Foundation, Inc., 51 Franklin Street, Fifth Floor, Boston, MA  02110-1301, USA.
 * 
 */

package edu.uchsc.ccp.uima.ae.util;

import java.io.IOException;
import java.util.Iterator;
import java.util.List;
import java.util.Map;

import org.apache.uima.analysis_engine.ResultSpecification;
import org.apache.uima.analysis_engine.annotator.AnnotatorConfigurationException;
import org.apache.uima.analysis_engine.annotator.AnnotatorContext;
import org.apache.uima.analysis_engine.annotator.AnnotatorContextException;
import org.apache.uima.analysis_engine.annotator.AnnotatorInitializationException;
import org.apache.uima.analysis_engine.annotator.AnnotatorProcessException;
import org.apache.uima.analysis_engine.annotator.JTextAnnotator_ImplBase;
import org.apache.uima.jcas.JCas;

import edu.uchsc.ccp.uima.annotation.CCPDocumentInformation;
import edu.uchsc.ccp.uima.util.UIMA_Util;
import edu.uchsc.ccp.util.nlp.annotation.Annotation_Util;
import edu.uchsc.ccp.util.nlp.annotation.TextAnnotation;

/**
 * This AE reads in annotations from a file. The file may have been created by the AnnotationToFileOutputPrinter selection on the AnnotationPrinter
 * AE. The input format for the file is one annotation per line: <br>
 * <br>
 * documentID|annotatorID|spanStart spanEnd|classMentionName|coveredText
 * 
 * @author William A. Baumgartner, Jr.
 * 
 */
public class AnnotationFromFileLoader_AE extends JTextAnnotator_ImplBase {
    private final boolean DEBUG = false;

    public final String PARAM_ANNOTATION_FILE = "AnnotationFile";

    private Map<String, List<TextAnnotation>> documentID2AnnotationsMap;

    /**
     * Initialize the AnnotationFromFileLoader_AE by loading the annotations from file into a hash.
     */
    public void initialize(AnnotatorContext ac) throws AnnotatorInitializationException, AnnotatorConfigurationException {

        String annotationsFile;
        try {
            annotationsFile = (String) ac.getConfigParameterValue(PARAM_ANNOTATION_FILE);

            /* load documentid to annotation map */
            try {
                System.err.println("Initializing AnnotationFromFileLoader: Loading annotations from: " + annotationsFile);
                documentID2AnnotationsMap = Annotation_Util.loadAnnotationsFromFile(annotationsFile);
            } catch (IOException e) {
                e.printStackTrace();
            }
        } catch (AnnotatorContextException e1) {
            e1.printStackTrace();
        }

        super.initialize(ac);
    }

    /**
     * For each CAS, lookup the document ID and insert any annotations associated with that document ID from the hash.
     */
    public void process(JCas jcas, ResultSpecification arg1) throws AnnotatorProcessException {
        String documentID = null;
        Iterator it = jcas.getJFSIndexRepository().getAnnotationIndex(CCPDocumentInformation.type).iterator();
        if (it.hasNext()) { /* there will be at most one CCPDocumentInformation annotation */
            CCPDocumentInformation docInfo = (CCPDocumentInformation) it.next();
            documentID = docInfo.getDocumentID();
        }

        if (documentID2AnnotationsMap.containsKey(documentID)) {
            List<TextAnnotation> taList = documentID2AnnotationsMap.get(documentID);
            UIMA_Util uimaUtil = new UIMA_Util();
            uimaUtil.putTextAnnotationsIntoJCas(jcas, taList);
        } else {
            // warn("DocumentID not detected in annotationfile: " + documentID);
        }
    }

    private void error(String message) {
        System.err.println("ERROR -- AnnotationsFromFileLoader: " + message);
    }

    private void warn(String message) {
        System.err.println("WARNING -- AnnotationsFromFileLoader: " + message);
    }

    private void debug(String message) {
        if (DEBUG) {
            System.err.println("DEBUG -- AnnotationsFromFileLoader: " + message);
        }
    }
}
