# Supplementary material for: An open-source framework for large-scale, flexible evaluation of biomedical text mining systems
Source: J Biomed Discov Collab. 2008 Jan 29;3:1. doi: 10.1186/1747-5333-3-1 (PMC2276192; doi:10.1186/1747-5333-3-1)
Supplement: Additional file 1 — Evaluation platform source code. The additional file contains the software evaluation framework discussed in this paper. The most current release can be downloaded from SourceForge.net [1]. See the accompanying README file for instructions on installation and use. Also included in the distribution is a collection of UIMA wrappers for some commonly used BioNLP tools and annotated corpora. [file 1747-5333-3-1-S1.zip › bionlp_uima_repository-1.0.1/src/edu/uchsc/ccp/uima/cc/summary/comparison/AnnotationComparator_CC.java]

/*
 * AnnotationComparator_CC.java 
 * Copyright (C) 2007 Center for Computational Pharmacology, University of Colorado School of Medicine
 * 
 * This program is free software; you can redistribute it and/or
 * modify it under the terms of the GNU General Public License
 * as published by the Free Software Foundation; either version 2
 * of the License, or (at your option) any later version.
 *
 * This program is distributed in the hope that it will be useful,
 * but WITHOUT ANY WARRANTY; without even the implied warranty of
 * MERCHANTABILITY or FITNESS FOR A PARTICULAR PURPOSE.  See the
 * GNU General Public License for more details.
 *
 * You should have received a copy of the GNU General Public License
 * along with this program; if not, write to the Free Software
 * Foundation, Inc., 51 Franklin Street, Fifth Floor, Boston, MA  02110-1301, USA.
 * 
 */

package edu.uchsc.ccp.uima.cc.summary.comparison;

import java.io.IOException;
import java.io.PrintStream;
import java.util.ArrayList;
import java.util.HashMap;
import java.util.Iterator;
import java.util.List;
import java.util.Map;
import java.util.Set;

import org.apache.uima.cas.CAS;
import org.apache.uima.cas.CASException;
import org.apache.uima.collection.CasConsumer_ImplBase;
import org.apache.uima.collection.base_cpm.CasObjectProcessor;
import org.apache.uima.jcas.JCas;
import org.apache.uima.resource.ResourceInitializationException;
import org.apache.uima.resource.ResourceProcessException;
import org.apache.uima.util.ProcessTrace;

import edu.uchsc.ccp.uima.annotation.CCPDocumentInformation;
import edu.uchsc.ccp.uima.util.UIMA_Util;
import edu.uchsc.ccp.util.nlp.GenericTextUtils;
import edu.uchsc.ccp.util.nlp.annotation.TextAnnotation;
import edu.uchsc.ccp.util.nlp.annotation.comparison.AnnotationComparator;
import edu.uchsc.ccp.util.nlp.annotation.comparison.IgnoreSpanComparator;
import edu.uchsc.ccp.util.nlp.annotation.comparison.SharedEndSpanComparator;
import edu.uchsc.ccp.util.nlp.annotation.comparison.SharedStartOrEndSpanComparator;
import edu.uchsc.ccp.util.nlp.annotation.comparison.SharedStartSpanComparator;
import edu.uchsc.ccp.util.nlp.annotation.comparison.SloppySpanComparator;
import edu.uchsc.ccp.util.nlp.annotation.comparison.SpanComparator;
import edu.uchsc.ccp.util.nlp.annotation.comparison.StrictSpanComparator;
import edu.uchsc.ccp.util.nlp.mention.comparison.ClassMentionComparator;
import edu.uchsc.ccp.util.nlp.mention.comparison.IdenticalClassMentionComparator;
import edu.uchsc.ccp.util.nlp.stats.PRFResult;

/**
 * This Cas Consumer compares annotations (<code>CCPTextAnnotations</code>) found in the CAS. Annotations are compared both by span, and by type.
 * A configuration file is used to indicate how the annotations should be compared, i.e. which are the gold standard annotations, etc.
 * <p>
 * See ComparatorConfigurator.java for a detailed description of the configuration file format.
 * 
 * @author William A Baumgartner, Jr.
 * 
 */
public class AnnotationComparator_CC extends CasConsumer_ImplBase implements CasObjectProcessor {

    private final boolean DEBUG = false;

    private SpanComparator spanComparator;

    private ClassMentionComparator mentionComparator;

    private String spanComparatorUsed = "";

    private String mentionComparatorUsed = "";

    public static final String PARAM_CONFIG_FILE = "ConfigFile";

    /* span comparison strategies */
    public static final String PARAM_USE_STRICT_SPAN_COMPARATOR = "UseStrictSpanComparator";

    public static final String PARAM_USE_OVERLAP_SPAN_COMPARATOR = "UseOverlapSpanComparator";

    public static final String PARAM_USE_SHARED_START_SPAN_COMPARATOR = "UseSharedStartSpanComparator";

    public static final String PARAM_USE_SHARED_END_SPAN_COMPARATOR = "UseSharedEndSpanComparator";

    public static final String PARAM_USE_SHARED_START_OR_END_SPAN_COMPARATOR = "UseSharedStartOrEndSpanComparator";

    public static final String PARAM_USE_IGNORE_SPAN_COMPARATOR = "UseIgnoreSpanComparator";

    /* mention comparison strategies */
    public static final String PARAM_USE_IDENTICAL_MENTION_COMPARATOR = "UseIdenticalMentionComparator";

    /**
     * if filled, TP, FP, and FN annotations will be printed to file
     */
    public static final String PARAM_ANNOTATION_OUTPUT_FILE = "AnnotationOutputFile";

    private PrintStream outputStream = null;

    /* hash for mapping annotations to groupings */
    private HashMap<String, Integer> groupingsMap;

    private int goldStandardIndex = -1;

    // private List<Map<String, PRFResult>> scores;
    private List<PRFResult> scores;

    private List<ComparisonGroup> comparisonGroupList;

    /**
     * Initializes this CAS Consumer with the parameters specified in the descriptor.
     * 
     * @throws ResourceInitializationException
     *             if there is error in initializing the resources
     */
    public void initialize() throws ResourceInitializationException {

        /* read in input parameters */
        String configFile = (String) getConfigParameterValue(PARAM_CONFIG_FILE);
        /* Span comparison metrics */
        Boolean useStrictSpanComparator = (Boolean) getConfigParameterValue(PARAM_USE_STRICT_SPAN_COMPARATOR);
        Boolean useOverlapSpanComparator = (Boolean) getConfigParameterValue(PARAM_USE_OVERLAP_SPAN_COMPARATOR);
        Boolean useSharedStartSpanComparator = (Boolean) getConfigParameterValue(PARAM_USE_SHARED_START_SPAN_COMPARATOR);
        Boolean useSharedEndSpanComparator = (Boolean) getConfigParameterValue(PARAM_USE_SHARED_END_SPAN_COMPARATOR);
        Boolean useSharedStartOrEndSpanComparator = (Boolean) getConfigParameterValue(PARAM_USE_SHARED_START_OR_END_SPAN_COMPARATOR);
        Boolean useIgnoreSpanComparator = (Boolean) getConfigParameterValue(PARAM_USE_IGNORE_SPAN_COMPARATOR);

        /* Mention comparison metrics */
        Boolean useIdenticalMentionComparator = (Boolean) getConfigParameterValue(PARAM_USE_IDENTICAL_MENTION_COMPARATOR);

        /* Retrieve output file if there is one */
        String outputFile = (String) getConfigParameterValue(PARAM_ANNOTATION_OUTPUT_FILE);
        if (outputFile != null) {
            try {
                outputStream = GenericTextUtils.openPrintStream(outputFile);
            } catch (IOException e) {
                e.printStackTrace();
            }
        }

        /* Parse the configuration file */
        System.err.println("Initializing AnnotationComparator... loading config file: " + configFile);
        ComparatorConfigurator configurator = new ComparatorConfigurator(configFile);
        Map<AnnotationGroupID, AnnotationGroup> annotationGroupMap = configurator.getAnnotationGroupMap();
        comparisonGroupList = configurator.getComparisonGroupList();

        /* Determine gold standard index */
        for (int i = 0; i < comparisonGroupList.size(); i++) {
            if (comparisonGroupList.get(i).isGoldStandard()) {
                goldStandardIndex = i;
            }
        }

        /* check to see that there was a gold standard group provided */
        if (goldStandardIndex == -1) {
            warn("No Gold Standard ComparisonGroup provided. By default, the first comparison group will be used as the gold standard.");
            goldStandardIndex = 0;
        }

        /*
         * create hash for mapping annotations to ComparisonGroups -- hash key is [annotationSetID annotatorID conceptMentionType], hash value is the
         * index in the comparisonGroupList
         */
        groupingsMap = new HashMap<String, Integer>();
        scores = new ArrayList<PRFResult>();

        for (int i = 0; i < comparisonGroupList.size(); i++) {
            if (DEBUG) {
                comparisonGroupList.get(i).print(System.err);
            }
            /* for each comparison group, get the annotation groups that belong to it */
            List<AnnotationGroupID> annotationGroups = comparisonGroupList.get(i).getAnnotationGroupList();
            for (AnnotationGroupID agID : annotationGroups) {
                /* get the annotation group, and retrieve the annotationID, annotatorID, and annotationTypes */
                AnnotationGroup aGroup = annotationGroupMap.get(agID);
                if (DEBUG) {
                    aGroup.print(System.err);
                }
                Integer asetID = aGroup.getAnnotationSetID();
                Integer aID = aGroup.getAnnotatorID();
                for (String type : aGroup.getAnnotationTypeList()) {
                    String annotationKey = asetID + " " + aID + " " + type;
                    if (groupingsMap.containsKey(annotationKey)) {
                        warn("Attempted duplicate Annotation Group. Key: '"
                                + annotationKey
                                + "' ('AnnotationSetID AnnotatorID ClassType') has already been assigned to a group. Please check the Annotation Comparator config file.");
                    } else {
                        groupingsMap.put(annotationKey, new Integer(i));
                    }
                }
            }

            /* initialize a new PRFResult that will hold the score for that group */
            scores.add(new PRFResult(0, 0, 0));
        }

        /* Initialize the SpanComparator and MentionComparator that will be used */
        if (useStrictSpanComparator != null && useStrictSpanComparator) {
            spanComparator = new StrictSpanComparator();
        } else if (useOverlapSpanComparator != null && useOverlapSpanComparator) {
            spanComparator = new SloppySpanComparator();
        } else if (useSharedStartSpanComparator != null && useSharedStartSpanComparator) {
            spanComparator = new SharedStartSpanComparator();
        } else if (useSharedEndSpanComparator != null && useSharedEndSpanComparator) {
            spanComparator = new SharedEndSpanComparator();
        } else if (useSharedStartOrEndSpanComparator != null && useSharedStartOrEndSpanComparator) {
            spanComparator = new SharedStartOrEndSpanComparator();
        } else if (useIgnoreSpanComparator != null && useIgnoreSpanComparator) {
            spanComparator = new IgnoreSpanComparator();
        } else {
            warn("No SpanComparator chosen. Please check your CPE descriptor file. Using StrictSpanComparator by default.");
            spanComparator = new StrictSpanComparator();
        }

        if (useIdenticalMentionComparator != null && useIdenticalMentionComparator) {
            mentionComparator = new IdenticalClassMentionComparator();
        } else {
            warn("No MentionComparator chosen. Please check your CPE descriptor file. Using IdenticalMentionComparator by default.");
        }

        spanComparatorUsed = spanComparator.getClass().getName().substring(spanComparator.getClass().getName().lastIndexOf('.') + 1);
        mentionComparatorUsed = mentionComparator.getClass().getName().substring(
                mentionComparator.getClass().getName().lastIndexOf('.') + 1);

        super.initialize();
    }

    public void processCas(CAS aCAS) throws ResourceProcessException {
        JCas jcas;
        try {
            jcas = aCAS.getJCas();
        } catch (CASException e) {
            throw new ResourceProcessException(e);
        }

        /* get the documentID */
        String documentID = null;
        Iterator docInfoIter = jcas.getJFSIndexRepository().getAnnotationIndex(CCPDocumentInformation.type).iterator();
        if (docInfoIter.hasNext()) {
            CCPDocumentInformation ccpDocInfo = (CCPDocumentInformation) docInfoIter.next();
            documentID = ccpDocInfo.getDocumentID();
        } else {
            error("Expecting CCPDocumentInformation annotation, but did not find one.");
            documentID = "-1";
        }

        /* set up annotation storage by creating a list of TextAnnotationLists */
        List<List<TextAnnotation>> annotationsToCompare = new ArrayList<List<TextAnnotation>>();
        for (int i = 0; i < comparisonGroupList.size(); i++) {
            annotationsToCompare.add(new ArrayList<TextAnnotation>());
        }

        /* get the TextAnnotations out of the CAS and put them in the proper comparison group(s) */
        UIMA_Util uimaUtil = new UIMA_Util();
        List<TextAnnotation> annotations = uimaUtil.getTextAnnotationsFromJCas(jcas);

        for (TextAnnotation ta : annotations) {
            /* get the annotatorID */
            Integer annotatorID = ta.getAnnotator().getAnnotatorID();
            /* get the annotationSetID */
            Set<Integer> aSetIDs = ta.getAnnotationSetIDs();
            /* get the class mention type */
            String classMentionType = ta.getClassMention().getMentionName();

            /* for each annotation set that this annotation is associated with, create a key and see if that key is in the groupingsMap */
            for (Integer aSetID : aSetIDs) {
                String key = aSetID + " " + annotatorID + " " + classMentionType;
                debug("Key: " + key);
                if (classMentionType != null) {
                    /* if the current annotation matches a hash key, then store the annotation in the appropriate group */
                    if (groupingsMap.containsKey(key)) {
                        int group = groupingsMap.get(key).intValue();
                        debug("Storing Key: " + key + " in group: " + group);
                        annotationsToCompare.get(group).add(ta);
                    }
                } else {
                    warn("Null class mention type discovered...");
                    ta.printAnnotation(System.err);
                }
            }
        }

        if (DEBUG) {
            /* print out the groups of annotations that will be compared */
            int index = 0;
            for (List<TextAnnotation> taList : annotationsToCompare) {
                debug("%%%%%%%%%%%%%%%%%%%%%%%% COMPARISON GROUP: " + index++ + " %%%%%%%%%%%%%%%%%%%%%%%%%%%%%%% GoldStandard Index = "
                        + goldStandardIndex);
                for (TextAnnotation ta : taList) {
                    ta.printAnnotation(System.err);
                }
            }
        }

        AnnotationComparator annotationComparator = new AnnotationComparator();

        /* do annotation comparisons */

        for (int i = 0; i < annotationsToCompare.size(); i++) {
            PRFResult prf = annotationComparator.compare(annotationsToCompare.get(goldStandardIndex), annotationsToCompare.get(i),
                    spanComparator, mentionComparator);

            /* if we are outputting, then output the annotations for this document to file */
            if (outputStream != null) {
                outputStream.println("################  DocumentID: " + documentID + "  ################");
                outputStream.println("Analysis of \"" + comparisonGroupList.get(i).getDescription() + "\" vs. \""
                        + comparisonGroupList.get(goldStandardIndex).getDescription() + "\"");
                prf.printAnnotations(outputStream);
            }

            /* update the total score with this incremental scores */
            scores.get(i).add(prf);
        }

    }

    /**
     * Print the comparison results
     */
    public void collectionProcessComplete(ProcessTrace aTrace) throws ResourceProcessException, IOException {
        super.collectionProcessComplete(aTrace);

        PrintStream ps = System.out;

        for (int i = 0; i < comparisonGroupList.size(); i++) {
            String outStr = "Analysis of \"" + comparisonGroupList.get(i).getDescription() + "\" vs. \""
                    + comparisonGroupList.get(goldStandardIndex).getDescription() + "\"";
            ps.println(outStr);

            PRFResult prf = scores.get(i);
            prf.setTitle("SpanComparator: " + spanComparatorUsed + " -- MentionComparator: " + mentionComparatorUsed);
            prf.printStats(ps);

            if (outputStream != null) {
                outputStream.println();
                outputStream.println(outStr);
                prf.printStats(outputStream);
            }

        }

        /* close the output file if there is one */
        if (outputStream != null) {
            outputStream.close();
        }
    }

   
    private void note(String message) {
        System.err.println("NOTE -- AnnotatorComparator: " + message);
    }

    private void error(String message) {
        System.err.println("ERROR -- AnnotatorComparator: " + message);
    }

    private void warn(String message) {
        System.err.println("WARNING -- AnnotatorComparator: " + message);
    }

    private void debug(String message) {
        if (DEBUG) {
            System.err.println("DEBUG -- AnnotatorComparator: " + message);
        }
    }
}
