# Supplementary material for: An open-source framework for large-scale, flexible evaluation of biomedical text mining systems
Source: J Biomed Discov Collab. 2008 Jan 29;3:1. doi: 10.1186/1747-5333-3-1 (PMC2276192; doi:10.1186/1747-5333-3-1)
Supplement: Additional file 1 — Evaluation platform source code. The additional file contains the software evaluation framework discussed in this paper. The most current release can be downloaded from SourceForge.net [1]. See the accompanying README file for instructions on installation and use. Also included in the distribution is a collection of UIMA wrappers for some commonly used BioNLP tools and annotated corpora. [file 1747-5333-3-1-S1.zip › bionlp_uima_repository-1.0.1/src/edu/uchsc/ccp/uima/cc/summary/comparison/AnnotationGroupID.java]

/*
 * AnnotationGroupID.java
 * Copyright (C) 2007 Center for Computational Pharmacology, University of Colorado School of Medicine
 * 
 * This program is free software; you can redistribute it and/or
 * modify it under the terms of the GNU General Public License
 * as published by the Free Software Foundation; either version 2
 * of the License, or (at your option) any later version.
 *
 * This program is distributed in the hope that it will be useful,
 * but WITHOUT ANY WARRANTY; without even the implied warranty of
 * MERCHANTABILITY or FITNESS FOR A PARTICULAR PURPOSE.  See the
 * GNU General Public License for more details.
 *
 * You should have received a copy of the GNU General Public License
 * along with this program; if not, write to the Free Software
 * Foundation, Inc., 51 Franklin Street, Fifth Floor, Boston, MA  02110-1301, USA.
 * 
 */

package edu.uchsc.ccp.uima.cc.summary.comparison;

/**
 * Used by the annotation comparison machinery, this class serves as an identifier for a particular <code>AnnotationGroup</code>.
 * 
 * @author William A Baumgartner, Jr.
 * 
 */
public class AnnotationGroupID implements Comparable {
    private String id;

    public AnnotationGroupID() {
        this.id = "-1";
    }

    public AnnotationGroupID(String id) {
        this.id = id;
    }

    public String getId() {
        return id;
    }

    public void setId(String id) {
        this.id = id;
    }

    @Override
    public String toString() {
        return this.id;
    }

    public int compareTo(Object o) {
        if (o instanceof AnnotationGroupID) {
            AnnotationGroupID compareID = (AnnotationGroupID) o;
            return compareID.getId().compareTo(this.id);
        } else {
            System.err.println("ERROR -- AnnotationGroupID: Cannot compare AnnotationGroupID to " + o.getClass().getName());
            return -1;
        }
    }

    @Override
    public boolean equals(Object obj) {
        if (this.compareTo(obj) == 0) {
            return true;
        } else {
            return false;
        }
    }

    // public int compare(Object o1, Object o2) {
    // if (o1 instanceof AnnotationGroupID & o2 instanceof AnnotationGroupID) {
    // AnnotationGroupID id1 = (AnnotationGroupID) o1;
    // AnnotationGroupID id2 = (AnnotationGroupID) o2;
    // return id1.compareTo(id2);
    // } else {
    // System.err.println("ERROR -- AnnotationGroupID: Class in not an AnnotationGroupID: Class1=" + o1.getClass().getName() + " Class2=" +
    // o2.getClass().getName());
    // return -1;
    // }
    // }

    @Override
    public int hashCode() {
        return id.hashCode();
    }

}
