# Supplementary material for: An open-source framework for large-scale, flexible evaluation of biomedical text mining systems
Source: J Biomed Discov Collab. 2008 Jan 29;3:1. doi: 10.1186/1747-5333-3-1 (PMC2276192; doi:10.1186/1747-5333-3-1)
Supplement: Additional file 1 — Evaluation platform source code. The additional file contains the software evaluation framework discussed in this paper. The most current release can be downloaded from SourceForge.net [1]. See the accompanying README file for instructions on installation and use. Also included in the distribution is a collection of UIMA wrappers for some commonly used BioNLP tools and annotated corpora. [file 1747-5333-3-1-S1.zip › bionlp_uima_repository-1.0.1/src/edu/uchsc/ccp/uima/cc/summary/comparison/AnnotationGroup.java]

/*
 * AnnotationGroup.java
 * Copyright (C) 2007 Center for Computational Pharmacology, University of Colorado School of Medicine
 * 
 * This program is free software; you can redistribute it and/or
 * modify it under the terms of the GNU General Public License
 * as published by the Free Software Foundation; either version 2
 * of the License, or (at your option) any later version.
 *
 * This program is distributed in the hope that it will be useful,
 * but WITHOUT ANY WARRANTY; without even the implied warranty of
 * MERCHANTABILITY or FITNESS FOR A PARTICULAR PURPOSE.  See the
 * GNU General Public License for more details.
 *
 * You should have received a copy of the GNU General Public License
 * along with this program; if not, write to the Free Software
 * Foundation, Inc., 51 Franklin Street, Fifth Floor, Boston, MA  02110-1301, USA.
 * 
 */

package edu.uchsc.ccp.uima.cc.summary.comparison;

import java.io.PrintStream;
import java.util.ArrayList;
import java.util.List;

/**
 * Used by the annotation comparison machinery, the <code>AnnotationGroup</code> provides a means for clustering groups of annotations together. For
 * example, if you are comparing a tool that outputs both proteins and genes to a gold standard corpus that includes only proteins, you may want to
 * group together the proteins and genes from the tool into a single annotation group to see how performance is affected.
 * 
 * @author William A Baumgartner, Jr.
 * 
 */
public class AnnotationGroup {
    private AnnotationGroupID groupID;

    private Integer annotationSetID;

    private Integer annotatorID;

    private List<String> annotationTypeList;

    public AnnotationGroup() {
        this.groupID = null;
        this.annotationSetID = null;
        this.annotatorID = null;
        this.annotationTypeList = new ArrayList<String>();
    }

    /* returns true if all fields in the AnnotationGroup are non-null */
    public boolean isValid() {
        if (groupID != null & annotationSetID != null & annotatorID != null & annotationTypeList.size() != 0) {
            return true;
        } else {
            return false;
        }
    }

    public Integer getAnnotationSetID() {
        return annotationSetID;
    }

    public void setAnnotationSetID(Integer annotationSetID) {
        this.annotationSetID = annotationSetID;
    }

    public List<String> getAnnotationTypeList() {
        return annotationTypeList;
    }

    public void setAnnotationTypeList(List<String> annotationTypeList) {
        this.annotationTypeList = annotationTypeList;
    }

    public void addAnnotationType(String type) {
        this.annotationTypeList.add(type);
    }

    public Integer getAnnotatorID() {
        return annotatorID;
    }

    public void setAnnotatorID(Integer annotatorID) {
        this.annotatorID = annotatorID;
    }

    public AnnotationGroupID getGroupID() {
        return groupID;
    }

    public void setGroupID(AnnotationGroupID groupID) {
        this.groupID = groupID;
    }

    public void print(PrintStream ps) {
        String typeStr = "";
        for (String type : this.annotationTypeList) {
            typeStr += (type + ", ");
        }
        typeStr = typeStr.substring(0, typeStr.lastIndexOf(","));
        ps.println("Annotation Group: ID: " + this.groupID + " Annotator: " + this.getAnnotatorID() + " AnnotationSet: "
                + this.getAnnotationSetID() + " Type(s): " + typeStr);
    }

}
