# Supplementary material for: An open-source framework for large-scale, flexible evaluation of biomedical text mining systems
Source: J Biomed Discov Collab. 2008 Jan 29;3:1. doi: 10.1186/1747-5333-3-1 (PMC2276192; doi:10.1186/1747-5333-3-1)
Supplement: Additional file 1 — Evaluation platform source code. The additional file contains the software evaluation framework discussed in this paper. The most current release can be downloaded from SourceForge.net [1]. See the accompanying README file for instructions on installation and use. Also included in the distribution is a collection of UIMA wrappers for some commonly used BioNLP tools and annotated corpora. [file 1747-5333-3-1-S1.zip › bionlp_uima_repository-1.0.1/src/edu/uchsc/ccp/uima/cc/summary/comparison/ComparatorConfigurator.java]

/*
 * ComparatorConfigurator.java
 * Copyright (C) 2007 Center for Computational Pharmacology, University of Colorado School of Medicine
 * 
 * This program is free software; you can redistribute it and/or
 * modify it under the terms of the GNU General Public License
 * as published by the Free Software Foundation; either version 2
 * of the License, or (at your option) any later version.
 *
 * This program is distributed in the hope that it will be useful,
 * but WITHOUT ANY WARRANTY; without even the implied warranty of
 * MERCHANTABILITY or FITNESS FOR A PARTICULAR PURPOSE.  See the
 * GNU General Public License for more details.
 *
 * You should have received a copy of the GNU General Public License
 * along with this program; if not, write to the Free Software
 * Foundation, Inc., 51 Franklin Street, Fifth Floor, Boston, MA  02110-1301, USA.
 * 
 */

package edu.uchsc.ccp.uima.cc.summary.comparison;

import java.io.IOException;
import java.util.ArrayList;
import java.util.HashMap;
import java.util.Iterator;
import java.util.List;
import java.util.Map;

import org.jdom.Document;
import org.jdom.Element;
import org.jdom.JDOMException;
import org.jdom.input.SAXBuilder;

import edu.uchsc.ccp.util.xml.XMLValidityChecker;

/**
 * This is a utility class for configuring an AnnotationComparator. Its main purpose is to read the config file for the AnnotationComparator.
 * 
 * The format for the config file is as follows:
 * 
 * <pre>
 *     &lt;!-- Settings for a single AnnotationComparator run --&gt;
 *     &lt;AnnotationComparatorSettings&gt;
 *    
 *     &lt;!-- AnnotationGroups define the annotations that will be used in the comparison. Each group          --&gt;
 *     &lt;!-- is identified by a unique GroupID, and has annotation members defined by their                   --&gt;
 *     &lt;!-- AnnotationSetID, AnnotatorID, and AnnotationType (which is equivalent to the ClassMention type). --&gt;
 *     &lt;!-- Multiple AnnotationGroups are permitted. --&gt;
 *     &lt;AnnotationGroup&gt;
 *        &lt;GroupID&gt;[Group ID]&lt;/GroupID&gt;
 *        &lt;AnnotationSetID&gt;[Annotation Set ID]&lt;/AnnotationSetID&gt;
 *        &lt;AnnotatorID&gt;[Annotator ID]&lt;/AnnotatorID&gt;
 *        &lt;!-- Multiple AnnotationTypes are permitted --&gt;
 *        &lt;AnnotationType&gt;[Type String]&lt;/AnnotationType&gt;
 *     &lt;/AnnotationGroup&gt;
 *     
 *     &lt;!?ComparisonGroups define how the annotations are compared. Currently, only pairwise comparisons are --&gt;
 *     &lt;!-- enabled. The ComparisonGroup with GoldStandard set to true is used as the gold standard, and all --&gt;
 *     &lt;!-- other groups are compared against it.                                                            --&gt;
 *     &lt;ComparisonGroup&gt;
 *        &lt;!-- If the GoldStandard tag is not present, its value is presumed to be false. --&gt;
 *        &lt;GoldStandard&gt;[true or false]&lt;/GoldStandard&gt;
 *        &lt;ComparisonGroupDescription&gt;[Description String]&lt;/ComparisonGroupDescription&gt;
 *        &lt;!-- Multiple AnnotationGrouPIDs are permitted --&gt;
 *        &lt;AnnotationGroupID&gt;[Annotation Group ID]&lt;/AnnotationGroupID&gt;
 *     &lt;/ComparisonGroup&gt;
 *     
 *     &lt;/AnnotationComparatorSettings&gt;
 * </pre>
 * 
 * 
 * @author William A Baumgartner, Jr.
 * 
 */

public class ComparatorConfigurator {
    private final boolean DEBUG = false;

    private Map<AnnotationGroupID, AnnotationGroup> annotationGroupMap;

    private List<ComparisonGroup> comparisonGroupList;

    private final String ANNOTATION_GROUP_TAG = "AnnotationGroup";

    private final String ANNOTATION_GROUP_ID_TAG = "GroupID";

    private final String ANNOTATION_GROUP_ANNOTATORID_TAG = "AnnotatorID";

    private final String ANNOTATION_GROUP_ANNOTATIONSETID_TAG = "AnnotationSetID";

    private final String ANNOTATION_GROUP_ANNOTATIONTYPE_TAG = "AnnotationType";

    private final String COMPARISON_GROUP_TAG = "ComparisonGroup";

    private final String COMPARISON_GROUP_ISGOLDSTANDARD_TAG = "GoldStandard";

    private final String COMPARISON_GROUP_DESCRIPTION_TAG = "ComparisonGroupDescription";

    private final String COMPARISON_GROUP_ANNOTATIONGROUPMEMBER_TAG = "AnnotationGroupID";

    private boolean hasGoldGroup = false;

    public ComparatorConfigurator(String configFile) {
        /* initialize containers for AnnotationGroups and ComparisonGroups */
        annotationGroupMap = new HashMap<AnnotationGroupID, AnnotationGroup>();
        comparisonGroupList = new ArrayList<ComparisonGroup>();

        /* parse the configuration file, filling the group containers as you go */
        try {
            parseConfigFile(configFile);
        } catch (IOException e) {
            System.err.println("ERROR -- ComparatorConfigurator: IOException while parsing configuration file.");
            e.printStackTrace();
        } catch (JDOMException e) {
            System.err.println("ERROR -- ComparatorConfigurator: JDOMException while parsing configuration file.");
            e.printStackTrace();
        }

    }

    private void parseConfigFile(String configFile) throws IOException, JDOMException {
        /* check for valid xml */
        if (XMLValidityChecker.validateXML(configFile)) {

            SAXBuilder saxBuilder = new SAXBuilder();
            Document document = saxBuilder.build(configFile);
            Element rootElement = document.getRootElement();

            hasGoldGroup = false;

            Iterator childrenIterator = rootElement.getChildren().iterator();

            while (childrenIterator.hasNext()) {
                Element childElement = (Element) childrenIterator.next();
                if (childElement.getName().equals(ANNOTATION_GROUP_TAG)) {
                    processAnnotationGroupElement(childElement);
                } else if (childElement.getName().equals(COMPARISON_GROUP_TAG)) {
                    processComparisonGroupElement(childElement);
                } else {
                    System.err.println("WARNING -- ComparatorConfigurator: Unexpected element encountered: " + childElement.getName());
                }
            }

        } else {
            System.err.println("ERROR -- ComparatorConfiguration: Configuration file is not well-formed XML. Please fix and try again.");
        }
    }

    /*
     * Get the attributes of an AnnotationGroup and add a new AnnotationGroup object to the annotationGroupMap
     */
    private void processAnnotationGroupElement(Element annotationGroupElement) {
        /* Initialize a new AnnotationGroup */
        AnnotationGroup aGroup = new AnnotationGroup();

        try {
            Iterator attributeIter = annotationGroupElement.getChildren().iterator();
            while (attributeIter.hasNext()) {
                Object possibleElement = attributeIter.next();
                if (possibleElement instanceof Element) {
                    Element attribute = (Element) possibleElement;
                    if (attribute.getName().equals(ANNOTATION_GROUP_ID_TAG)) {
                        aGroup.setGroupID(new AnnotationGroupID(attribute.getValue()));
                    } else if (attribute.getName().equals(ANNOTATION_GROUP_ANNOTATIONSETID_TAG)) {
                        aGroup.setAnnotationSetID(Integer.parseInt(attribute.getValue()));
                    } else if (attribute.getName().equals(ANNOTATION_GROUP_ANNOTATORID_TAG)) {
                        aGroup.setAnnotatorID(Integer.parseInt(attribute.getValue()));
                    } else if (attribute.getName().equals(ANNOTATION_GROUP_ANNOTATIONTYPE_TAG)) {
                        aGroup.addAnnotationType(attribute.getValue());
                    } else {
                        System.err.println("WARNING -- ComparatorConfigurator: Unexpected Element found in AnnotationGroup: "
                                + attribute.getName());
                    }
                } else {
                    System.err.println("WARNING -- ComparatorConfigurator: Expected Element in processAnnotationGroupElement but got "
                            + possibleElement.getClass().getName());
                }
            }

            /* If all fields of an annotation group have been filled, then store it in the annotationGroupMap */
            if (aGroup.isValid()) {

                //System.out.println("CONTAINS 0 = " + annotationGroupMap.containsKey(new AnnotationGroupID("0")));
                //System.out.println("get 0: " + annotationGroupMap.get(new AnnotationGroupID("0")));
                if (annotationGroupMap.containsKey(aGroup.getGroupID())) {
                    System.err
                            .println("WARNING -- ComparatorConfigurator: Duplicate AnnotationGroup IDs detected. A group has been discarded.");
                } else {
                    this.annotationGroupMap.put(aGroup.getGroupID(), aGroup);
                }
            } else {
                System.err.println("WARNING -- ComparatorConfigurator: Invalid AnnotationGroup detected.");
            }
        } catch (NumberFormatException nfe) {
            System.err
                    .println("ERROR -- ComparatorConfigurator: Caught a NumberFormatException. Please check to make sure AnnotatorID and AnnotationSetID fields are integers in all AnnotationGroups.");
        }
    }

    /*
     * Get the attributes of a ComparisonGroup and add a new ComparisonGroup object to the commparisonGroupList
     */
    private void processComparisonGroupElement(Element comparisonGroupElement) {
        /* Initialize a new ComparisonGroup */
        ComparisonGroup cGroup = new ComparisonGroup();

        Iterator attributeIter = comparisonGroupElement.getChildren().iterator();
        while (attributeIter.hasNext()) {
            Object possibleElement = attributeIter.next();
            if (possibleElement instanceof Element) {
                Element attribute = (Element) possibleElement;
                if (attribute.getName().equals(COMPARISON_GROUP_ISGOLDSTANDARD_TAG)) {

                    boolean isGoldGroup = Boolean.valueOf(attribute.getValue());
                    cGroup.setGoldStandard(isGoldGroup);

                    if (DEBUG) {
                        System.err.println("DEBUG -- ComparatorConfigurator: isGS text = " + attribute.getValue());
                        System.err.println("DEBUG -- ComparatorConfigurator: cGroup.isGoldStandard()=" + cGroup.isGoldStandard());
                        // cGroup.print(System.err);
                    }
                    if (isGoldGroup & hasGoldGroup) {
                        System.err
                                .println("WARNING -- ComparatorConfigurator: Multiple Gold Standard Comparison groups found. Only one may be used.");
                    } else if (isGoldGroup) {
                        hasGoldGroup = true;
                    }

                } else if (attribute.getName().equals(COMPARISON_GROUP_DESCRIPTION_TAG)) {
                    cGroup.setDescription(attribute.getValue());
                } else if (attribute.getName().equals(COMPARISON_GROUP_ANNOTATIONGROUPMEMBER_TAG)) {
                    cGroup.addAnnotationGroup(new AnnotationGroupID(attribute.getValue()));
                } else {
                    System.err.println("WARNING -- ComparatorConfigurator: Unexpected Element found in ComparisonGroup: "
                            + attribute.getName());
                }
            } else {
                System.err.println("WARNING -- ComparatorConfigurator: Expected Element in processComparisonGroupElement but got "
                        + possibleElement.getClass().getName());
            }
        }

        /* If all fields of an annotation group have been filled, then store it in the annotationGroupMap */
        if (cGroup.isValid()) {
            this.comparisonGroupList.add(cGroup);
            if (DEBUG) {
                System.err.println("DEBUG -- ComparatorConfigurator: Adding cGroup to group list.");
                cGroup.print(System.err);
            }
        } else {
            System.err.println("WARNING -- ComparatorConfigurator: Invalid ComparisonGroup detected.");
        }

    }

    public Map<AnnotationGroupID, AnnotationGroup> getAnnotationGroupMap() {
        return annotationGroupMap;
    }

    public List<ComparisonGroup> getComparisonGroupList() {
        return comparisonGroupList;
    }

}
