# Supplementary material for: An open-source framework for large-scale, flexible evaluation of biomedical text mining systems
Source: J Biomed Discov Collab. 2008 Jan 29;3:1. doi: 10.1186/1747-5333-3-1 (PMC2276192; doi:10.1186/1747-5333-3-1)
Supplement: Additional file 1 — Evaluation platform source code. The additional file contains the software evaluation framework discussed in this paper. The most current release can be downloaded from SourceForge.net [1]. See the accompanying README file for instructions on installation and use. Also included in the distribution is a collection of UIMA wrappers for some commonly used BioNLP tools and annotated corpora. [file 1747-5333-3-1-S1.zip › bionlp_uima_repository-1.0.1/src/edu/uchsc/ccp/uima/cc/summary/comparison/ComparisonGroup.java]

/*
 * ComparisonGroup.java
 * Copyright (C) 2007 Center for Computational Pharmacology, University of Colorado School of Medicine
 * 
 * This program is free software; you can redistribute it and/or
 * modify it under the terms of the GNU General Public License
 * as published by the Free Software Foundation; either version 2
 * of the License, or (at your option) any later version.
 *
 * This program is distributed in the hope that it will be useful,
 * but WITHOUT ANY WARRANTY; without even the implied warranty of
 * MERCHANTABILITY or FITNESS FOR A PARTICULAR PURPOSE.  See the
 * GNU General Public License for more details.
 *
 * You should have received a copy of the GNU General Public License
 * along with this program; if not, write to the Free Software
 * Foundation, Inc., 51 Franklin Street, Fifth Floor, Boston, MA  02110-1301, USA.
 * 
 */

package edu.uchsc.ccp.uima.cc.summary.comparison;

import java.io.PrintStream;
import java.util.ArrayList;
import java.util.List;

/**
 * Used by the annotation comparison machinery, the <code>ComparisonGroup</code> provides a means for clustering groups of
 * <code>AnnotationGroups</code> together. This allows an extra layer of flexibility when combining annotations to be compared.
 */
public class ComparisonGroup {

    private boolean isGoldStandard = false;

    private String description;

    private List<AnnotationGroupID> annotationGroupMembersList;

    public ComparisonGroup() {
        this.isGoldStandard = false;
        this.description = null;
        this.annotationGroupMembersList = new ArrayList<AnnotationGroupID>();
    }

    /* ComparisonGroup is valid as long as it has at least one AnnotationGroup member associated with it */
    public boolean isValid() {
        if (annotationGroupMembersList.size() != 0) {
            return true;
        } else {
            return false;
        }
    }

    public List<AnnotationGroupID> getAnnotationGroupList() {
        return annotationGroupMembersList;
    }

    public void setAnnotationGroupList(List<AnnotationGroupID> annotationGroupMembersList) {
        this.annotationGroupMembersList = annotationGroupMembersList;
    }

    public void addAnnotationGroup(AnnotationGroupID group) {
        this.annotationGroupMembersList.add(group);
    }

    public String getDescription() {
        return description;
    }

    public void setDescription(String description) {
        this.description = description;
    }

    public boolean isGoldStandard() {
        return isGoldStandard;
    }

    public void setGoldStandard(boolean isGoldStandard) {
        this.isGoldStandard = isGoldStandard;
    }

    public void print(PrintStream ps) {
        String membersStr = "";
        for (AnnotationGroupID groupID : this.annotationGroupMembersList) {
            membersStr += (groupID + ", ");
        }
        membersStr = membersStr.substring(0, membersStr.lastIndexOf(","));
        ps.println("ComparisonGroup: isGold: " + this.isGoldStandard + " Description: " + this.description + " Members: " + membersStr);
    }

}
