# Supplementary material for: An open-source framework for large-scale, flexible evaluation of biomedical text mining systems
Source: J Biomed Discov Collab. 2008 Jan 29;3:1. doi: 10.1186/1747-5333-3-1 (PMC2276192; doi:10.1186/1747-5333-3-1)
Supplement: Additional file 1 — Evaluation platform source code. The additional file contains the software evaluation framework discussed in this paper. The most current release can be downloaded from SourceForge.net [1]. See the accompanying README file for instructions on installation and use. Also included in the distribution is a collection of UIMA wrappers for some commonly used BioNLP tools and annotated corpora. [file 1747-5333-3-1-S1.zip › bionlp_uima_repository-1.0.1/src/edu/uchsc/ccp/uima/cc/summary/opendmap/TestPrinter.java]

/*
 * TestPrinter.java
 * Copyright (C) 2007 Center for Computational Pharmacology, University of Colorado School of Medicine
 * 
 * This program is free software; you can redistribute it and/or
 * modify it under the terms of the GNU General Public License
 * as published by the Free Software Foundation; either version 2
 * of the License, or (at your option) any later version.
 *
 * This program is distributed in the hope that it will be useful,
 * but WITHOUT ANY WARRANTY; without even the implied warranty of
 * MERCHANTABILITY or FITNESS FOR A PARTICULAR PURPOSE.  See the
 * GNU General Public License for more details.
 *
 * You should have received a copy of the GNU General Public License
 * along with this program; if not, write to the Free Software
 * Foundation, Inc., 51 Franklin Street, Fifth Floor, Boston, MA  02110-1301, USA.
 * 
 */

package edu.uchsc.ccp.uima.cc.summary.opendmap;

import java.io.IOException;
import java.io.PrintStream;
import java.text.SimpleDateFormat;
import java.util.Date;
import java.util.Iterator;

import org.apache.uima.cas.CAS;
import org.apache.uima.cas.CASException;
import org.apache.uima.collection.CasConsumer_ImplBase;
import org.apache.uima.collection.base_cpm.CasObjectProcessor;
import org.apache.uima.jcas.JCas;
import org.apache.uima.resource.ResourceInitializationException;
import org.apache.uima.resource.ResourceProcessException;

import edu.uchsc.ccp.uima.annotation.CCPDocumentInformation;
import edu.uchsc.ccp.uima.util.opendmap.TestSummarizer;

/**
 * This class looks through the JCas for annotations of a certain type
 * and prints them in a serialized format appropriate for later comparison
 * using the TestChecker.
 * <p>
 * This code is used for automated testing.  The annotations
 * are printed in a compact serialized fashion.
 * <p>
 * The parameters used are:
 * <ul>
 * <li> OutputToFile: Set to tru if the output should be written to a file.
 *      By default output is written to standard output.
 * <li> OutputFileName: The name for the output file if one is used.
 * <li> OutputMentionTypes: A string of the form type,slot,slot,...;type,slot,slot, ... describing
 *      the mention types and slots to include in the serialized output string.
 * <li> FormatForWiki: Set to true if the output should be generated in
 *      a format that enables it to be cut and pasted in the UCHSC wiki.
 * </ul>
 * 
 * @author R. James Firby
 */
public class TestPrinter extends CasConsumer_ImplBase implements CasObjectProcessor {
	
	/* The parameter names exposed to the UIMA descriptor for this CAS processor */
	private static final String PARAM_OUTPUTTOFILE = "OutputToFile";
	private static final String PARAM_OUTPUTFILENAME = "OutputFileName";
	private static final String PARAM_OUTPUTMENTIONTYPE = "OutputMentionTypes";
	private static final String PARAM_USEWIKIFORMAT = "FormatForWiki";
	
	/* The default for the 'Output To File' parameter */
	private boolean outputToFile = false;
	/* The default output stream */
	private PrintStream mentionOutputStream = System.out;
	/* The default value for the 'Format for Wiki' parameter */
	private boolean useWikiFormat = false;
	
	/* The summarizer to create serialized output strings */
	private TestSummarizer summarizer = null;

	/**
	 * The standard UIMA initialize method for this processor.  Get the parameter
	 * values and initialize the summarizer.
	 */
  public void initialize() throws ResourceInitializationException {

  	// Find out which SemanticAnnotation mentions we want to include
  	String mentionList = (String) getConfigParameterValue(PARAM_OUTPUTMENTIONTYPE);
    summarizer = new TestSummarizer(mentionList);
    
  	// See if we want to be writing to a file
  	outputToFile = false;
  	Boolean param = (Boolean) getConfigParameterValue(PARAM_OUTPUTTOFILE);
  	if (param != null)
  		outputToFile = param.booleanValue();
  	
    // If we are writing to a file, open it
  	mentionOutputStream = System.out;
    if (outputToFile) {
    	String outputFilename = (String) getConfigParameterValue(PARAM_OUTPUTFILENAME);
    	if (outputFilename != null) {
	      try {
	      	mentionOutputStream = new PrintStream(outputFilename);
	      } catch (IOException ioe) {
	          System.err.println("Error creating test printer output stream.");
	          ioe.printStackTrace();
	      }
    	}
	  }
    
    // See if we want to write the output in wiki format
  	useWikiFormat = false;
  	param = (Boolean) getConfigParameterValue(PARAM_USEWIKIFORMAT);
  	if (param != null)
  		useWikiFormat = param.booleanValue();
    
    
    // Write some header information
    mentionOutputStream.println("## OpenDMAP UIMA Semantic Annotation Test Printer");
    mentionOutputStream.println("## " + (new SimpleDateFormat()).format(new Date()));
    if (mentionList != null)
    	mentionOutputStream.println("#! Mentions: " + mentionList);
	
	  super.initialize();
  }
  
  /**
   * The standard UIMA process method.  Find the desired mentions in the JCas and
   * print them out as serialized strings.
   */
  public void processCas(CAS cas) throws ResourceProcessException {
    JCas jcas;
    try {
        jcas = cas.getJCas();
    } catch (CASException e) {
        System.err.println("Exception getting CAS in TestPrinter");
        e.printStackTrace();
        throw new ResourceProcessException(e);
    }

    // Extract information about the Generif
    Iterator docInfoIter = jcas.getJFSIndexRepository().getAnnotationIndex(CCPDocumentInformation.type).iterator();
    String docID = "-1";
    if (docInfoIter.hasNext()) {
        CCPDocumentInformation docInfo = (CCPDocumentInformation) docInfoIter.next();
        docID = docInfo.getDocumentID();
    }
    String docText = jcas.getDocumentText();
    mentionOutputStream.println();
    if (useWikiFormat) {
      printWikiGenerif(mentionOutputStream, docID, docText);
    } else {
	    mentionOutputStream.println("#!" + docID + ": " + docText);
    }
	  mentionOutputStream.flush();
	    
    // Print out all output annotations for this generif
    for (String mentionString: summarizer.summarizeJCas(docID, jcas)) {
    	if (useWikiFormat) mentionOutputStream.print(" ");
    	mentionOutputStream.println(mentionString);
    }
	}
  
  /**
   * Print a wiki format header for a generif.
   * 
   * @param stream The output stream.
   * @param docId The document ID in the JCas (the Generif ID).
   * @param docText The document text in the JCas (the Generif text).
   */
  private void printWikiGenerif(PrintStream stream, String docId, String docText) {
  	stream.print(" <font color=\"green\">");
  	stream.print(docId);
  	stream.print(": ");
  	int count = 1;
  	for (int i=0; i<docText.length(); i++) {
  		char ch = docText.charAt(i);
  		if ((ch == ' ') && (count > 70)) {
  			stream.println();
  			count = 0;
  		} else {
  			if (count == 0) for (int j=0; j<docId.length()+3; j++) stream.print(" ");
  			stream.print(ch);
  			count = count + 1;
  		}
  	}
  	stream.println("</font>");
  }

}
