# Supplementary material for: An open-source framework for large-scale, flexible evaluation of biomedical text mining systems
Source: J Biomed Discov Collab. 2008 Jan 29;3:1. doi: 10.1186/1747-5333-3-1 (PMC2276192; doi:10.1186/1747-5333-3-1)
Supplement: Additional file 1 — Evaluation platform source code. The additional file contains the software evaluation framework discussed in this paper. The most current release can be downloaded from SourceForge.net [1]. See the accompanying README file for instructions on installation and use. Also included in the distribution is a collection of UIMA wrappers for some commonly used BioNLP tools and annotated corpora. [file 1747-5333-3-1-S1.zip › bionlp_uima_repository-1.0.1/src/edu/uchsc/ccp/uima/cc/summary/AnnotationPrinter.java]

/*
 * AnnotationPrinter.java
 * Copyright (C) 2007 Center for Computational Pharmacology, University of Colorado School of Medicine
 * 
 * This program is free software; you can redistribute it and/or
 * modify it under the terms of the GNU General Public License
 * as published by the Free Software Foundation; either version 2
 * of the License, or (at your option) any later version.
 *
 * This program is distributed in the hope that it will be useful,
 * but WITHOUT ANY WARRANTY; without even the implied warranty of
 * MERCHANTABILITY or FITNESS FOR A PARTICULAR PURPOSE.  See the
 * GNU General Public License for more details.
 *
 * You should have received a copy of the GNU General Public License
 * along with this program; if not, write to the Free Software
 * Foundation, Inc., 51 Franklin Street, Fifth Floor, Boston, MA  02110-1301, USA.
 * 
 */

package edu.uchsc.ccp.uima.cc.summary;

import java.io.IOException;
import java.io.PrintStream;
import java.util.Iterator;

import org.apache.uima.cas.CAS;
import org.apache.uima.cas.CASException;
import org.apache.uima.collection.CasConsumer_ImplBase;
import org.apache.uima.collection.base_cpm.CasObjectProcessor;
import org.apache.uima.jcas.JCas;
import org.apache.uima.jcas.cas.FSArray;
import org.apache.uima.resource.ResourceInitializationException;
import org.apache.uima.resource.ResourceProcessException;
import org.apache.uima.util.ProcessTrace;

import edu.uchsc.ccp.uima.annotation.CCPDocumentInformation;
import edu.uchsc.ccp.uima.annotation.CCPDocumentSection;
import edu.uchsc.ccp.uima.annotation.CCPTextAnnotation;
import edu.uchsc.ccp.uima.annotation.syntactic.CCPClauseAnnotation;
import edu.uchsc.ccp.uima.annotation.syntactic.CCPPhraseAnnotation;
import edu.uchsc.ccp.uima.annotation.syntactic.CCPTokenAnnotation;
import edu.uchsc.ccp.uima.annotation.syntactic.CCPTypedDependency;
import edu.uchsc.ccp.uima.util.UIMA_Util;
import edu.uchsc.ccp.util.nlp.GenericTextUtils;
import edu.uchsc.ccp.util.nlp.annotation.printer.AnnotationPrinterUtil;
import edu.uchsc.ccp.util.nlp.annotation.printer.AnnotationToFileOutput;
import edu.uchsc.ccp.util.nlp.annotation.printer.DefaultPrintOutput;
import edu.uchsc.ccp.util.nlp.annotation.printer.SimpleCollectionReaderFormatOutput;
import edu.uchsc.ccp.util.nlp.document.GenericDocument;

/**
 * This class provides a summary of UIMA processing by outputing the annotations in various formats. Some of these formats are still in development,
 * and may not work well (for instance, TnT format should be used only when every token has a corresponding annotation), however, the main selections
 * are:<br>
 * <ul>
 * <li>To file or To display
 * <li>WordFreak Format, TnT Format, or default format
 * </ul>
 * <br>
 * The default format should suffice for most uses. The WordFreak and TnT formats were added for the Corpus grant, and have not been fully tested.
 * <BR>
 * <BR>
 * 
 * 
 * @author William A. Baumgartner, Jr.
 * 
 */
public class AnnotationPrinter extends CasConsumer_ImplBase implements CasObjectProcessor {
    private final boolean DEBUG = false;

    // private final String indent = " ";
    //
    // /**
    // * this should either be an input parameter or obtained by referencing
    // * tntOutputAnnotationType.. it was hardcoded as POS to save time
    // */
    // private final String printConceptMentionSlotForType = "POS";

    /**
     * A boolean flag represented by "OutputToFile" in the descriptor file. If true, the program outputs to the file specified by "OutputFileName,"
     * otherwise, output is directed to the display.
     */
    public final String PARAM_OUTPUTTOFILE = "OutputToFile";

    /**
     * The path to the output file must be included in the descriptor under "OutputFileName"
     */
    public final String PARAM_OUTPUTFILENAME = "OutputFileName";

    /**
     * A boolean flag represented by "UseTnTFormat" in the descriptor file. If true, the program outputs using an embedded format, e.g. token1/tag1
     * token2/tag2 ...
     */
    public final String PARAM_USE_BRILLFORMAT = "UseBrillFormat";

    /**
     * A boolean flag represented by "UseWordFreakFormat" in the descriptor file. If true, the program outputs using an XML format similar to
     * WordFreak.
     */
    public final String PARAM_USE_ONELINE_FORMAT = "UseOneLineOutputFormat";

    public final String PARAM_USE_SIMPLE_COLLECTION_READER_FORMAT = "UseSimpleCollectionReaderFormat";

    public final String PARAM_USE_ANNOTATION_TO_FILE_FORMAT = "UseAnnotationToFileFormat";

    private boolean outputToFile = false;

    private boolean useSimpleCollectionReaderFormat = false;

    private boolean useOneLineFormat = false;

    private String outputFileName = "";

    private PrintStream annotationPrinterStream = System.out;

    private AnnotationPrinterUtil annotationPrinterUtil;

    /**
     * Initializes the CAS Consumer by reading in parameters from the descriptor file.
     */
    public void initialize() throws ResourceInitializationException {

        outputToFile = ((Boolean) getConfigParameterValue(PARAM_OUTPUTTOFILE)).booleanValue();
        useOneLineFormat = ((Boolean) getConfigParameterValue(PARAM_USE_ONELINE_FORMAT)).booleanValue();
        useSimpleCollectionReaderFormat = ((Boolean) getConfigParameterValue(PARAM_USE_SIMPLE_COLLECTION_READER_FORMAT)).booleanValue();
        boolean useAnnotationFileOutput = ((Boolean) getConfigParameterValue(PARAM_USE_ANNOTATION_TO_FILE_FORMAT)).booleanValue();

        // get the output file name
        outputFileName = (String) getConfigParameterValue(PARAM_OUTPUTFILENAME);

        if (outputToFile) {
            try {
                annotationPrinterStream = GenericTextUtils.openPrintStream(outputFileName);
            } catch (IOException ioe) {
                System.err.println("Error creating annotation printer printstream.");
                ioe.printStackTrace();
            }
        } else { // just print to the screen
            annotationPrinterStream = System.out;
        }

        if (useSimpleCollectionReaderFormat) {
            annotationPrinterUtil = new SimpleCollectionReaderFormatOutput();
        } else if (useAnnotationFileOutput) {
            annotationPrinterUtil = new AnnotationToFileOutput();
        } else {
            // use default output format
            annotationPrinterUtil = new DefaultPrintOutput();
            ((DefaultPrintOutput) annotationPrinterUtil).setUseOneLineFormatStatus(useOneLineFormat);
        }

        super.initialize();
    }

    /**
     * Prints out the CAS annotations in the format specified by the descriptor file.
     */
    public void processCas(CAS aCAS) throws ResourceProcessException {
        JCas jcas;
        try {
            jcas = aCAS.getJCas();
        } catch (CASException e) {
            System.out.println("Exception getting CAS in AnnotationPrinter");
            e.printStackTrace();
            throw new ResourceProcessException(e);
        }

        GenericDocument gd = new GenericDocument();
        if (DEBUG) {
            System.err.println("DEBUG -- AnnotationPrinter: About to add document to JCas");
            gd.printDocument(System.err);
        }

        UIMA_Util.swapDocumentInfo(jcas, gd);

        if (DEBUG) {
            System.err.println("# annotations in GD: " + gd.getAnnotations().size());
        }

        annotationPrinterUtil.printDocument(gd, annotationPrinterStream);

    }

    /**
     * Closes the PrintStream, if one was used by the program.
     */
    public void collectionProcessComplete(ProcessTrace arg0) throws ResourceProcessException, IOException {
        if (outputToFile) {
            annotationPrinterStream.close();
        }
        super.collectionProcessComplete(arg0);
    }
}
