# Supplementary material for: An open-source framework for large-scale, flexible evaluation of biomedical text mining systems
Source: J Biomed Discov Collab. 2008 Jan 29;3:1. doi: 10.1186/1747-5333-3-1 (PMC2276192; doi:10.1186/1747-5333-3-1)
Supplement: Additional file 1 — Evaluation platform source code. The additional file contains the software evaluation framework discussed in this paper. The most current release can be downloaded from SourceForge.net [1]. See the accompanying README file for instructions on installation and use. Also included in the distribution is a collection of UIMA wrappers for some commonly used BioNLP tools and annotated corpora. [file 1747-5333-3-1-S1.zip › bionlp_uima_repository-1.0.1/src/edu/uchsc/ccp/uima/util/opendmap/DMAPStanfordPhraseGraph.java]

/*
 * DMAPStanfordPhraseGraph.java
 * Copyright (C) 2007 Center for Computational Pharmacology, University of Colorado School of Medicine
 * 
 * This program is free software; you can redistribute it and/or
 * modify it under the terms of the GNU General Public License
 * as published by the Free Software Foundation; either version 2
 * of the License, or (at your option) any later version.
 *
 * This program is distributed in the hope that it will be useful,
 * but WITHOUT ANY WARRANTY; without even the implied warranty of
 * MERCHANTABILITY or FITNESS FOR A PARTICULAR PURPOSE.  See the
 * GNU General Public License for more details.
 *
 * You should have received a copy of the GNU General Public License
 * along with this program; if not, write to the Free Software
 * Foundation, Inc., 51 Franklin Street, Fifth Floor, Boston, MA  02110-1301, USA.
 * 
 */

package edu.uchsc.ccp.uima.util.opendmap;

import java.io.PrintStream;
import java.util.ArrayList;
import java.util.Collection;
import java.util.HashMap;
import java.util.List;

import org.apache.uima.cas.FSIndex;
import org.apache.uima.cas.FSIterator;
import org.apache.uima.jcas.JCas;
import org.apache.uima.jcas.JFSIndexRepository;
import org.apache.uima.jcas.cas.FSArray;

import edu.uchsc.ccp.opendmap.DMAPPropertyFunctionException;
import edu.uchsc.ccp.opendmap.DMAPPropertyFunctionHandler;
import edu.uchsc.ccp.opendmap.DMAPToken;
import edu.uchsc.ccp.opendmap.Reference;
import edu.uchsc.ccp.uima.annotation.syntactic.CCPTokenAnnotation;
import edu.uchsc.ccp.uima.annotation.syntactic.CCPTypedDependency;

/**
 * This class packages up a Stanford Phrase Tree as a DMAP Property Function Handler.
 * <p>
 * The goal with this class is to make syntactic constraints that the Stanford Parser
 * identifies available to DMAP to use as constraints between the fillers of separate
 * slots.  For example:
 * <pre>
 *  {c-statement} := [subject dep:x] [action head:x] [object dep:x];
 * </pre>
 * This pattern is intended to mean that a c-statement can be recognized when DMAP sees
 * a [subject] an [action] and an [object].  However, in addition, the property function
 * constraints on [subject] and [object] says that they must be syntactically "dependent"
 * parts of the phrase encompassing the [action] (the head of the phrase).
 * <p>
 * The syntactic property functions "dep" and "head" only make sense in the context of
 * some sort of syntactic information.  This StanfordPhraseGraph class defines these two
 * property functions and uses the information from the Stanford Parser to evaluate them.
 * <p>
 * In future, it is possible to add additional syntactic functions like "subj:x" and "obj:x"
 * to use more Stanford Parser information. 
 * <p>
 * <i>Note</i> The main problem with this at the moment is that the Stanford Parser is 
 * often wrong about these syntactic assignments in GeneRIFs.
 * 
 * @author R. James Firby
 */
public class DMAPStanfordPhraseGraph implements DMAPPropertyFunctionHandler {

	/* A processed version of the Stanford Parser output highlighting dependency relationships */
	private ParseTree tree = new ParseTree();
	/* True if addtional debugging information should be printed */
	private boolean debug = false;
	
	/* Property function constraints already seen by this handler */
	private HashMap<String, Collection<BindingValue>> bindings = null;
	
	/**
	 * Private constructor used for cloning.
	 */
	private DMAPStanfordPhraseGraph() {
	}
	
	/**
	 * Create a new DMAPStanfordPhraseGraph property function handler from
	 * the annotations the Stanford Parser has left in the UIMA CAS.
	 * 
	 * @param jcas The UIMA JCas holding the Stanford Parser annotations.
	 * @param debug True if debugging information should be printed.
	 */
	public DMAPStanfordPhraseGraph(JCas jcas, boolean debug) {
		this.debug = debug;
		// Grab an iterator over the set of CCPTokenAnnotation structures in the JCas
		JFSIndexRepository ir = jcas.getJFSIndexRepository();
		FSIndex index = ir.getAnnotationIndex(CCPTokenAnnotation.type);
		if (index != null) {
			FSIterator iterator = index.iterator();
			while (iterator.hasNext()) {
				Object thing = iterator.next();
				if (thing instanceof CCPTokenAnnotation) {
					// Save dependencies between tokens to create a "phrase graph"
					CCPTokenAnnotation jcasToken = (CCPTokenAnnotation) thing;
					FSArray dependencies = jcasToken.getTypedDependencies();
					if ((dependencies != null) && (dependencies.size() > 0)) {
						for (int i=0; i<dependencies.size(); i++) {
							thing = dependencies.get(i);
							if (thing instanceof CCPTypedDependency) {
								CCPTypedDependency dependency = (CCPTypedDependency) thing;
								int id = jcasToken.getTokenNumber();
								int governor = dependency.getGovernorTokenNum();
								int dependent = dependency.getDependentTokenNum();
								String relation = dependency.getRelation();
								String text = jcasToken.getCoveredText();
								//System.out.println("Dependency: " + id + " " + text + " (" + governor + "," + dependent + ") " + relation);
								tree.addRelation(id, governor, relation, dependent, text);
							}
						}
					}
				}
			}
		}
		tree.finalize();
	}
	
	/**
	 * Check whether this property function handler wants to handle the specified function.
	 */
	public boolean handles(String func) {
		if (func == null) return false;
		if (func.equalsIgnoreCase("dep")) return true;
		if (func.equalsIgnoreCase("head")) return true;
		return false;
	}
	
	/**
	 * Evaluate a function.  That is, check to see whether the reference is consistent with
	 * this function and all functions saved away from other slots.  If all are satisfied then
	 * reference is a consistent slot filler for the slot with this property function.
	 */
	public boolean evalFunction(String func, String arg, Reference reference) throws DMAPPropertyFunctionException {
		int group = getPhraseGroup(reference);
		String key = arg.toLowerCase();
		if (bindings.containsKey(key)) {
			Collection<BindingValue> values = bindings.get(key);
			return validateBindings(values, new BindingValue(func, group));
		} else {
			return true;
		}
	}
	
	/**
	 * Record a property function constraint for later evaluation.
	 */
	public void recordFunction(String func, String arg, Reference reference) {
		if (bindings == null) bindings = new HashMap<String, Collection<BindingValue>>();
		int group = getPhraseGroup(reference);
		String key = arg.toLowerCase();
		Collection<BindingValue> values = null;
		if (bindings.containsKey(key)) {
			values = bindings.get(key);
		} else {
			values = new ArrayList<BindingValue>(1);
			bindings.put(key, values);
		}
		values.add(new BindingValue(func, group));
	}
	
	/**
	 * Copy this property function handler and any internal record functions.
	 */
	public DMAPStanfordPhraseGraph clone() {
		DMAPStanfordPhraseGraph graph = new DMAPStanfordPhraseGraph();
		graph.tree = tree;
		graph.debug = debug;
		if (bindings != null) {
			HashMap<String, Collection<BindingValue>> newBindings = new HashMap<String, Collection<BindingValue>>();
			for (String key: bindings.keySet()) {
				Collection<BindingValue> values = bindings.get(key);
				if (values != null) {
					ArrayList<BindingValue> newValues = new ArrayList<BindingValue>(values.size());
					for (BindingValue value: values) newValues.add(value);
					newBindings.put(key, newValues);
				}
			}
			graph.bindings = newBindings;
		}
		return graph;
	}
	
	/**
	 * Print a human readable version of this phrase graph.
	 * 
	 * @param stream The stream to print to.
	 */
	public void print(PrintStream stream) {
		tree.print(stream);
	}
	
	/**
	 * See if all the functions associated with this variable are
	 * satisfied.
	 * 
	 * @param graph The phrase graph to check in
	 * @param values The func/phrase pairs already in the bindings
	 * @param test The func/phrase pair being checked
	 * @return True if the test is consistent with all stored func/phrase pairs
	 * @throws DMAPPropertyFunctionException 
	 */
	private boolean validateBindings(Collection<BindingValue> values, BindingValue test) throws DMAPPropertyFunctionException {
		if ((values == null) || (values.size() < 1)) return false;
		// Find the head, if there is one.
		int head = -1;
		if ((test != null) && test.function.equals("head")) {
			head = test.value;
		} else {
			for (BindingValue val: values) {
				if (val.function.equals("head")) {
					if (head != -1) {
						throw new DMAPPropertyFunctionException("Pattern found with multiple head: annotations.");
					}
					head = val.value;
				}
			}
		}
		if (head == -1) return true;
		// Check that all dependents are children of the head
		boolean okay = true;
		if ((test != null) && test.function.equals("dep")) {
			okay = tree.governs(head, test.value);
		}
		if (okay) {
			for (BindingValue val: values) {
				if (val.function.equals("dep")) {
					okay = tree.governs(head, val.value);
					if (!okay) break;
				} else if (!val.function.equals("head")) {
					throw new DMAPPropertyFunctionException("Use of unknown pattern annotation function '" + val.function + "'");
				}
			}
		}
		return okay;
	}
	
	/**
	 * Get the phrase group that this reference belongs to.  Check each token
	 * that was used in recognizing the reference to see what phrase it it in.
	 * Then find the lowest common parent that includes them all.
	 * 
	 * @param reference The reference to process.
	 * @return The phrase that this reference is part of.
	 */
	private int getPhraseGroup(Reference reference) {
		// Find the phrase group for each token in the reference
		List<DMAPToken> tokens = reference.getTokens();
		if ((tokens == null) || tokens.isEmpty()) return -1;
		ArrayList<Integer> ids = new ArrayList<Integer>();
		if ((tokens.size() == 1) && (tokens.get(0).getStart() == tokens.get(0).getEnd())) {
			ids.add(new Integer(tokens.get(0).getStart()));
		} else {
			for (DMAPToken token: tokens) {
				for (int i=token.getStart(); i<=token.getEnd(); i++) {
					if (tree.isRelevantToken(i)) {
						Integer id = new Integer(i);
						if (!ids.contains(id)) ids.add(id);
					}
				}
			}
		}
		if (ids.isEmpty()) return -1;
		// Find the lowest common ancestor for all of these groups
		int realIds[] = new int[ids.size()];
		for (int i=0; i<ids.size(); i++) {
			realIds[i] = ids.get(i).intValue();
		}
		int group = tree.lowestCommonAncestor(realIds);
		if (group < 0) return -1;
		group = tree.backupAncestor(group);
		// Done
		if (debug) {
			System.out.println("Phrase group is " + group + " for " + reference.getReferenceString());
		}
		return group;
	}

	/**
	 * Helper class to hold func/phrase pairs.  These represent cached property
	 * function constraints that have been saved within this handler.
	 * 
	 * @author R. James Firby
	 */
  private class BindingValue {
		
		String function = null;
		int value = -1;
		
		public BindingValue(String func, int val) {
			function = func;
			value = val;
		}
		
	}
	
	/**
	 * Helper class to hold the Stanford Phrase Tree
	 * <p>
	 * The phrase tree is constructed from the Stanford Parser output and highlights
	 * the dependencies between tokens.  In particular, the hierarchy represents a 
	 * set of phrases that the token belongs to.
	 * 
	 * @author R. James Firby
	 */
	private class ParseTree {
		
		ArrayList<ParseTreeNode> roots = new ArrayList<ParseTreeNode>();
		ArrayList<ParseTreeNode> nodes = new ArrayList<ParseTreeNode>();
		
		/**
		 * Add a new dependency relationship to the phrase graph.
		 * 
		 * @param id The identity of this relationship.  (It's phrase group number)
		 * @param governor The identity of the governor of this phrase.
		 * @param relation The type of relationship between the governor and the dependent.
		 * @param dependent The identiy of the dependent node in this phrase.
		 * @param text The text string of this phrase.
		 */
		public void addRelation(int id, int governor, String relation, int dependent, String text) {
			ParseTreeNode newNode = new ParseTreeNode(id, governor, dependent, relation, text);
			boolean found = false;
			for (ParseTreeNode node: nodes) {
				if (node.equals(newNode)) {
					found = true;
					break;
				}
			}
			if (!found) nodes.add(newNode);
		}
		
		/**
		 * Calculate all the connected subtress in the graph and cache them.
		 */
		public void finalize() {
			for (ParseTreeNode node: nodes) {
				ArrayList<ParseTreeNode> parents = findGovernors(node.id);
				if (parents.isEmpty()) {
					roots.add(node);
				} else {
					for (ParseTreeNode parent: parents) {
						parent.addChild(node);
					}
				}
			}
		}
		
		/**
		 * Check whether a particular node/token governs another.
		 * 
		 * @param governor The identity of the possible governor.
		 * @param dependent The identify of the possible dependent.
		 * @return True if the dependent depends on the governor.
		 */
		public boolean governs(int governor, int dependent) {
			for (ParseTreeNode node: nodes) {
				if (node.id == governor) {
					if (node.hasChild(dependent)) {
						return true;
					}
				}
			}
			return false;
		}
		
		/**
		 * Find the lowest governor of all the dependents supplied.
		 * 
		 * @param children The identified of the dependent children.
		 * @return The common ancestor (governor) of all the children.
		 */
		public int lowestCommonAncestor(int children[]) {
			if (children.length < 1) return -1;
			//if (children.length == 1) return children[0];
			int key = children[0];
			int best = -1;
			for (ParseTreeNode node: nodes) {
				if (node.id == key) {
					int ancestor = lowestCommonAncestor(node, children);
					if (ancestor != -1) {
						if ((best == -1) || governs(best, ancestor)) {
							best = ancestor;
						}
					}
				}
			}
			return best;
		}
		
		/**
		 * Find the lowest common ancestor of all the children that
		 * has the given node as a child.
		 * 
		 * @param node The node that must be a child.
		 * @param children The identity of all the children.
		 * @return The identity of the lowest common ancestor of the children looking up from node.
		 */
		private int lowestCommonAncestor(ParseTreeNode node, int children[]) {
			ParseTreeNode lowest = null;
			if (governsAll(node, children)) {
				lowest = node;
			} else {
				for (ParseTreeNode ancestor: node.ancestors()) {
					if (governsAll(ancestor, children)) {
						lowest = ancestor;
						break;
					}
				}
			}
			if (lowest == null) {
				return -1;
			} else {
				//lowest = backupAncestor(lowest);
				return lowest.id;
			}
		}
		
		/**
		 * Check whether a node governs a list of children.
		 * 
		 * @param node The governing node.
		 * @param children The identities of the children.
		 * @return True if the governing node really governs all the children.
		 */
		private boolean governsAll(ParseTreeNode node, int children[]) {
			boolean governsAll = true;
			for (int i=1; i<children.length; i++) {
				if (!governs(node.id, children[i])) {
					governsAll = false;
					break;
				}
			}
			return governsAll;
		}
		
		/**
		 * Backup the ancestor tree to on some types of Stanford Parser relations
		 * to find the true governing phrase.
		 * 
		 * @param id The identity of the phrase to check.
		 * @return The tru governing phrase.
		 */
		public int backupAncestor(int id) {
			// Find the node corresponding to the given id
			ParseTreeNode node = null;
			for (ParseTreeNode n: nodes) {
				if (n.id == id) {
					node = n;
					break;
				}
			}
			if (node == null) return id;
			// Look for an ancestor that is the "head" of a phrase that this node belongs to.
			// We really want the relationships between "head" components, not individual tokens.
			ParseTreeNode best = node;
			for (ParseTreeNode parent: node.ancestors()) {
				boolean okay = false;
				for (ParseTreeNode child: parent.children) {
					if (child.id == best.id) {
						// If the parent is the real head of a phrase that child is part of, backup.
						if (subsumes(parent, child)) {
							best = parent;
							okay = true;
						}
					}
				}
				if (!okay) break;
			}
			return best.id;
		}
		
		/**
		 * Check to see if parent is the head of a phrase that child is part of.  We are
		 * typically looking for dependency relationships between head phrases.
		 * 
		 * @param parent The parent phrase node.
		 * @param child The child phrase node.
		 * @return True if the parent is the head of a subphrase holding child.
		 */
		private boolean subsumes(ParseTreeNode parent, ParseTreeNode child) {
			if ((child.governor == parent.id) && child.relation.equalsIgnoreCase("nn")) {
				// If the child is part of a noun phrase, (ie. "nn") then
				// we really want the head noun.  So, backup.
				return true;
			} else if ((child.governor == parent.id) && child.relation.equalsIgnoreCase("dep")) {
				// If the child is a dependent subclause, then look for the root clause
				return true;
			} else if ((child.governor == parent.id) && child.relation.equalsIgnoreCase("partmod")) {
				// If the child is modified by a participle, then look for the root clause
				return true;
			} else if ((child.governor == parent.id) && child.relation.equalsIgnoreCase("conj")) {
				// If the child is part of a conjunct, then look for the root clause
				return true;
			} else if ((child.governor == parent.id) && child.relation.equalsIgnoreCase("ccomp")) {
				// If the child is part of a conjunct, then look for the root clause
				return true;
//			} else if ((child.governor == parent.id) && child.relation.equalsIgnoreCase("dobj")) {
//				// If the child is part of a direct object, then look for the root clause
//				return true;
			} else {
				return false;
			}
		}
		
		/**
		 * Check for Stanford Parser tokens that we should ignore.
		 * 
		 * @param id The id of the Stanford Parser token.
		 * @return True if we should include this token in the phrase graph.
		 */
		public boolean isRelevantToken(int id) {
			// Ignore "num" nodes because they are almost always labelled wrong
			for (int i=0; i<nodes.size(); i++) {
				ParseTreeNode node = nodes.get(i);
				if (node.id == id) {
					if (node.relation.equalsIgnoreCase("num")) return false;
				}
			}
			return true;
		}
		
		/**
		 * Find all of the governors of a Stanford Parser token.
		 * 
		 * @param id The token id.
		 * @return The governor nodes (akk parents from all partial subtrees).
		 */
		private ArrayList<ParseTreeNode> findGovernors(int id) {
			ArrayList<ParseTreeNode> governors = new ArrayList<ParseTreeNode>();
			for (ParseTreeNode node: nodes) {
				if ((node.id != id) && (node.dependent == id)) governors.add(node);
			}
			return governors;
		}
		
		/**
		 * Print the parse tree in human readable form.
		 * @param stream
		 */
		public void print(PrintStream stream) {
			if (roots.isEmpty()) {
				stream.println("No roots in parse tree.");
			} else {
				for (ParseTreeNode root: roots) {
					root.print(stream, 0);
				}
			}
		}
		
	}

	/**
	 * Helper class to represent a single Phrase Tree Node.
	 * 
	 * @author R. James Firby
	 */
	private class ParseTreeNode {
		
		private int id = -1;
		private int governor = -1;
		private int dependent = -1;
		private String relation = null;
		private String text = null;
		
		/* The direct parent of this node */
		private ParseTreeNode parent = null;
		/* All of the children of this node */
		private ArrayList<ParseTreeNode> children = null;
		
		/* A cached list of all ancestors of this node */
		private ArrayList<ParseTreeNode> ancestors = null;
		
		/**
		 * Create a new parse tree node.
		 * 
		 * @param id The id of this node/phrase/token.
		 * @param governor The id of the governing token.
		 * @param dependent The id of the dependent token.
		 * @param relation The Stanford Parser relationship between these tokens.
		 * @param text The text of this token.
		 */
		public ParseTreeNode(int id, int governor, int dependent, String relation, String text) {
			this.id = id;
			this.governor = governor;
			this.dependent = dependent;
			this.relation = relation;
			this.text = text;
		}
		
		/**
		 * Add a child node to this node.
		 * 
		 * @param node The child to add.
		 */
		public void addChild(ParseTreeNode node) {
			ancestors = null;
			if (children == null) children = new ArrayList<ParseTreeNode>();
			children.add(node);
			node.parent = this;
		}
		
		/**
		 * Check whether this node has a child with the given id.
		 * 
		 * @param childId The id of the child node.
		 * @return True if this node has such a child.
		 */
		private boolean hasChild(int childId) {
			if (id == childId) return true;
			if (children == null) return false;
			for (ParseTreeNode child: children) {
				if (child.hasChild(childId)) {
					return true;
				}
			}
			return false;
		}
		
		/**
		 * Compute all of the ancestors for this node and cache them away.
		 * 
		 * @return All ancestors for this node.
		 */
		public ArrayList<ParseTreeNode> ancestors() {
			if (ancestors == null) {
				ancestors = new ArrayList<ParseTreeNode>();
				computeAncestors(ancestors, this);
			}
			return ancestors;
		}
		
		private void computeAncestors(ArrayList<ParseTreeNode> ancestors, ParseTreeNode node) {
			if (node.parent != null) {
				ancestors.add(node.parent);
				computeAncestors(ancestors, node.parent);
			}
		}
		
		/**
		 * Compare two nodes to see if they represent the same information.
		 */
		public boolean equals(Object thing) {
			if (!(thing instanceof ParseTreeNode)) return false;
			ParseTreeNode other = (ParseTreeNode)	 thing;
			if (other.id != id) return false;
			if (other.governor != governor) return false;
			if (other.dependent != dependent) return false;
			if ((other.relation == null) && (relation == null)) return true;
			if ((other.relation == null) || (relation == null)) return false;
			return (other.relation.equalsIgnoreCase(relation));
		}
		
		/**
		 * Print out this node in a human-readable format.
		 * 
		 * @param stream The output stream.
		 * @param indent A prety-printing indent.
		 */
		public void print(PrintStream stream, int indent) {
			for (int i=0; i<indent; i++) stream.print(" ");
			stream.print(id);
			stream.print(" ");
			stream.print(text);
			stream.print(" - ");
			stream.print(relation);
			stream.print(" (");
			stream.print(governor);
			stream.print(",");
			stream.print(dependent);
			stream.println(")");
			if (children != null) {
				for (ParseTreeNode node: children) {
					node.print(stream, indent + 2);
				}
			}
		}
	}
}
