# Supplementary material for: An open-source framework for large-scale, flexible evaluation of biomedical text mining systems
Source: J Biomed Discov Collab. 2008 Jan 29;3:1. doi: 10.1186/1747-5333-3-1 (PMC2276192; doi:10.1186/1747-5333-3-1)
Supplement: Additional file 1 — Evaluation platform source code. The additional file contains the software evaluation framework discussed in this paper. The most current release can be downloaded from SourceForge.net [1]. See the accompanying README file for instructions on installation and use. Also included in the distribution is a collection of UIMA wrappers for some commonly used BioNLP tools and annotated corpora. [file 1747-5333-3-1-S1.zip › bionlp_uima_repository-1.0.1/src/edu/uchsc/ccp/uima/util/opendmap/ReferenceProcessor.java]

/*
 * ReferenceProcessor.java
 * Copyright (C) 2007 Center for Computational Pharmacology, University of Colorado School of Medicine
 * 
 * This program is free software; you can redistribute it and/or
 * modify it under the terms of the GNU General Public License
 * as published by the Free Software Foundation; either version 2
 * of the License, or (at your option) any later version.
 *
 * This program is distributed in the hope that it will be useful,
 * but WITHOUT ANY WARRANTY; without even the implied warranty of
 * MERCHANTABILITY or FITNESS FOR A PARTICULAR PURPOSE.  See the
 * GNU General Public License for more details.
 *
 * You should have received a copy of the GNU General Public License
 * along with this program; if not, write to the Free Software
 * Foundation, Inc., 51 Franklin Street, Fifth Floor, Boston, MA  02110-1301, USA.
 * 
 */

package edu.uchsc.ccp.uima.util.opendmap;

import java.util.ArrayList;
import java.util.Collection;

import edu.uchsc.ccp.opendmap.Parser;
import edu.uchsc.ccp.opendmap.Reference;

/**
 * Get the the desired references that DMAP has recognized.  Order
 * them according to a simple score that prefers references that
 * include every word over the span that was used to recognize
 * them.
 * 
 * @author R. James Firby
 */
public class ReferenceProcessor {

	/**
	 * Get the desired references ordered by score.
	 * 
	 * @param parser The parser that has processed an utterance and is holding the references.
	 * @param interests The references of interest.  A collection of reference types.
	 * @param debug True if detailed debugging information should be printed.
	 * @return The ordered list of references of interest.
	 */
	public static Collection<Reference> getRecognizedReferences(Parser parser, Collection<String> interests, boolean debug) {
		// Grab up any generated output
		if (debug) {
			// Print out everything we saw
			Collection<Reference> all = parser.getReferences();
			System.out.println("\nAll references:");
			for (Reference r: all) {
				System.out.println(r.getStart() + ".." + r.getEnd() + " " + r.getReferenceString());
			}
		}
	
		// Find all of the unsubsumed references that were generated
		Collection<Reference> references = parser.getUnsubsumedReferences(debug);
		if (debug) {
			System.out.println("\nUnsubsumed references");
			for (Reference r: references) {
				System.out.println(r.getStart() + ".." + r.getEnd() + " " + r.getReferenceString());
			}
		}
		
		// Extract and score any interesting references found
		ArrayList<Reference> seen = new ArrayList<Reference>();
		for (Reference r: references) {
			if (isConceptOfInterest(r, interests)) {
				// Sort into list
				boolean done = false;
				for (int i=0; i<seen.size(); i++) {
					Reference ref = seen.get(i);
					if (calculateScore(r) > calculateScore(ref)) {
						seen.add(i, r);
						done = true;
						break;
					}
				}
				if (!done) seen.add(r);
			}
		}
		
		// Done
		return seen;
	}

	/**
	 * Check whether a reference is a concept of interest.
	 * 
	 * @param r The reference to check.
	 * @param interests The collection of concepts of interest
	 * @return True if the reference is a concept of interest
	 */
	private static boolean isConceptOfInterest(Reference r, Collection<String> interests) {
		// If no interests specified, return everything
		if ((interests == null) || (interests.size() <= 0)) return true;
		// Check whether the reference is an interesting concept
		boolean found = false;
		for (String interest: interests) {
			if (r.isa(interest)) {
				found = true;
				break;
			}
		}
		return found;
	}
	
	/**
	 * Score the reference.
	 * 
	 * @param r The reference
	 * @return The score
	 */
	public static double calculateScore(Reference r) {
		return ((double)(calculateSpan(r) - r.getMissing())) / ((double)(calculateSpan(r)));
	}
	
	/**
	 * Calculate the span of a reference.
	 * 
	 * @param r The reference
	 * @return The span
	 */
	private static int calculateSpan(Reference r) {
		return r.getEnd() - r.getStart() + 1;
	}
	
}
