# Supplementary material for: An open-source framework for large-scale, flexible evaluation of biomedical text mining systems
Source: J Biomed Discov Collab. 2008 Jan 29;3:1. doi: 10.1186/1747-5333-3-1 (PMC2276192; doi:10.1186/1747-5333-3-1)
Supplement: Additional file 1 — Evaluation platform source code. The additional file contains the software evaluation framework discussed in this paper. The most current release can be downloaded from SourceForge.net [1]. See the accompanying README file for instructions on installation and use. Also included in the distribution is a collection of UIMA wrappers for some commonly used BioNLP tools and annotated corpora. [file 1747-5333-3-1-S1.zip › bionlp_uima_repository-1.0.1/src/edu/uchsc/ccp/uima/util/UIMA_Util.java]

/*
 * UIMA_Util.java
 * Copyright (C) 2007 Center for Computational Pharmacology, University of Colorado School of Medicine
 * 
 * This program is free software; you can redistribute it and/or
 * modify it under the terms of the GNU General Public License
 * as published by the Free Software Foundation; either version 2
 * of the License, or (at your option) any later version.
 *
 * This program is distributed in the hope that it will be useful,
 * but WITHOUT ANY WARRANTY; without even the implied warranty of
 * MERCHANTABILITY or FITNESS FOR A PARTICULAR PURPOSE.  See the
 * GNU General Public License for more details.
 *
 * You should have received a copy of the GNU General Public License
 * along with this program; if not, write to the Free Software
 * Foundation, Inc., 51 Franklin Street, Fifth Floor, Boston, MA  02110-1301, USA.
 * 
 */

package edu.uchsc.ccp.uima.util;

import java.io.PrintStream;
import java.util.ArrayList;
import java.util.Arrays;
import java.util.HashMap;
import java.util.HashSet;
import java.util.Iterator;
import java.util.List;
import java.util.Set;

import org.apache.uima.cas.CAS;
import org.apache.uima.cas.CASException;
import org.apache.uima.cas.ConstraintFactory;
import org.apache.uima.cas.FSIntConstraint;
import org.apache.uima.cas.FSMatchConstraint;
import org.apache.uima.cas.Feature;
import org.apache.uima.cas.FeaturePath;
import org.apache.uima.cas.FeatureStructure;
import org.apache.uima.cas.TypeSystem;
import org.apache.uima.jcas.JCas;
import org.apache.uima.jcas.cas.FSArray;
import org.apache.uima.jcas.cas.StringArray;

import edu.uchsc.ccp.uima.annotation.CCPAnnotationSet;
import edu.uchsc.ccp.uima.annotation.CCPAnnotator;
import edu.uchsc.ccp.uima.annotation.CCPDocumentInformation;
import edu.uchsc.ccp.uima.annotation.CCPDocumentSection;
import edu.uchsc.ccp.uima.annotation.CCPSpan;
import edu.uchsc.ccp.uima.annotation.CCPTextAnnotation;
import edu.uchsc.ccp.uima.mention.CCPClassMention;
import edu.uchsc.ccp.uima.mention.CCPComplexSlotMention;
import edu.uchsc.ccp.uima.mention.CCPMention;
import edu.uchsc.ccp.uima.mention.CCPNonComplexSlotMention;
import edu.uchsc.ccp.uima.mention.CCPSlotMention;
import edu.uchsc.ccp.util.nlp.annotation.AnnotationSet;
import edu.uchsc.ccp.util.nlp.annotation.Annotator;
import edu.uchsc.ccp.util.nlp.annotation.InvalidSpanException;
import edu.uchsc.ccp.util.nlp.annotation.Span;
import edu.uchsc.ccp.util.nlp.annotation.TextAnnotation;
import edu.uchsc.ccp.util.nlp.document.DocumentSection;
import edu.uchsc.ccp.util.nlp.document.GenericDocument;
import edu.uchsc.ccp.util.nlp.mention.ClassMention;
import edu.uchsc.ccp.util.nlp.mention.ComplexSlotMention;
import edu.uchsc.ccp.util.nlp.mention.Mention;
import edu.uchsc.ccp.util.nlp.mention.SlotMention;

/**
 * This is a utility class meant to streamline interaction with the <code>CCPTextAnnotation</code> class.
 * 
 * @author William A. Baumgartner, Jr.
 * 
 */
/*TODO:
    *          If any more Syntactic annotations are created, they should all be changed to use the UIMA ClassMention framework.. it is much more extensible.
    * Changes:
    *  05/04/06 - wab - added swapClassMentionInfo(), swapNonComplexSlotMentionInfo(), swapComplexSlotMentionInfo()
    * 
    */
public class UIMA_Util {

    private static final boolean DEBUG = false;

    // /**
    // * Convert a TextAnnotation to its UIMA corollary and add it to a JCAS
    // *
    // * @param jcas
    // * @param ta
    // */
    // private static void textAnnotation2UIMA(JCas jcas, TextAnnotation ta) {
    //
    // /*
    // * Is this a syntactic annotation, i.e. is it a Token, Phrase, or
    // * Clause? If it is, then create the corresponding UIMA annotation. If
    // * it is not, then create a UIMA semantic annotation.
    // */
    // edu.uchsc.ccp.util.nlp.mention.ClassMention cm = ta.getClassMention();
    // if (cm.getMentionName().equalsIgnoreCase("token")) {
    // // create a new TokenAnnotation
    // TokenAnnotation tokenAnnotation = new TokenAnnotation(jcas);
    //
    // // extract the annotation information from the TextAnnotation and
    // // fill the corresponding fields in the TokenAnnotation
    // UIMA_Util.swapAnnotationInfo(ta, tokenAnnotation, jcas);
    //
    // // get POS
    // SlotMention posSlot = cm.getSlotMentionByName("partOfSpeech");
    // if (posSlot != null) {
    // String posLabel = (String) posSlot.getSlotValues().get(0);
    // tokenAnnotation.setPartOfSpeech(posLabel);
    // } else {
    // tokenAnnotation.setPartOfSpeech(null);
    // }
    //
    // // get Lemma
    // SlotMention lemmaSlot = cm.getSlotMentionByName("lemma");
    // if (lemmaSlot != null) {
    // String lemmaLabel = (String) lemmaSlot.getSlotValues().get(0);
    // tokenAnnotation.setLemma(lemmaLabel);
    // } else {
    // tokenAnnotation.setLemma(null);
    // }
    //
    // // get Stem
    // SlotMention stemSlot = cm.getSlotMentionByName("stem");
    // if (stemSlot != null) {
    // String stemLabel = (String) stemSlot.getSlotValues().get(0);
    // tokenAnnotation.setStem(stemLabel);
    // } else {
    // tokenAnnotation.setStem(null);
    // }
    //
    // // add TokenAnnotation to CAS indexes
    // tokenAnnotation.addToIndexes();
    // } else if (cm.getMentionName().equalsIgnoreCase("phrase")) {
    // PhraseAnnotation phraseAnnotation = new PhraseAnnotation(jcas);
    //
    // // extract the annotation information from the TextAnnotation and
    // // fill the corresponding fields in the PhraseAnnotation
    // UIMA_Util.swapAnnotationInfo(ta, phraseAnnotation, jcas);
    //
    // // get POS
    // SlotMention phraseTypeSlot = cm.getSlotMentionByName("phraseType");
    // if (phraseTypeSlot != null) {
    // String phraseTypeLabel = (String) phraseTypeSlot.getSlotValues().get(0);
    // phraseAnnotation.setPhraseType(phraseTypeLabel);
    // } else {
    // phraseAnnotation.setPhraseType(null);
    // }
    //
    // // add PhraseAnnotation to CAS indexes
    // phraseAnnotation.addToIndexes();
    // } else if (cm.getMentionName().equalsIgnoreCase("clause")) {
    // ClauseAnnotation clauseAnnotation = new ClauseAnnotation(jcas);
    //
    // // extract the annotation information from the TextAnnotation and
    // // fill the corresponding fields in the PhraseAnnotation
    // UIMA_Util.swapAnnotationInfo(ta, clauseAnnotation, jcas);
    //
    // // get POS
    // SlotMention clauseTypeSlot = cm.getSlotMentionByName("clauseType");
    // if (clauseTypeSlot != null) {
    // String clauseTypeLabel = (String) clauseTypeSlot.getSlotValues().get(0);
    // clauseAnnotation.setClauseType(clauseTypeLabel);
    // } else {
    // clauseAnnotation.setClauseType(null);
    // }
    //
    // // add PhraseAnnotation to CAS indexes
    // clauseAnnotation.addToIndexes();
    // } else { // we are dealing with some kind of semantic annotation
    // SemanticAnnotation semanticAnnotation = new SemanticAnnotation(jcas);
    //
    // // extract the annotation information from the TextAnnotation and
    // // fill the corresponding fields in the SemanticAnnotation
    // UIMA_Util.swapAnnotationInfo(ta, semanticAnnotation, jcas);
    //
    // // UIMA_Util.swapMentionInfo(ta, semanticAnnotation, jcas);
    //
    // // add the SemanticAnnotation to the CAS indexes
    // semanticAnnotation.addToIndexes();
    // }
    //
    // }

    // public static void swapClassMentionInfo(ClassMention fromCM, CCPClassMention toCCPClassMention, JCas jcas) {
    // /* create a new CCPClassMention - this is somewhat redundant since we know this is already a Token, however it allows the annotation
    // * to be used by tools which only use the more general semantic/syntactic annotations within the UIMA framework
    // */
    // // swap mention name
    // toCCPClassMention.setMentionName(fromCM.getMentionName());
    //
    // // get the slot mentions to be put into the ccpClassMention
    // Collection<SlotMention> slotMentions = fromCM.getSlotMentions();
    // Collection<ComplexSlotMention> complexSlotMentions = fromCM.getComplexSlotMentions();
    //        
    // // init the array that will hold the ccp mentions
    // FSArray ccpSlotMentionsArray = new FSArray(jcas, slotMentions.size() + complexSlotMentions.size());
    // int mentionIndex = 0;
    //        
    // // for each slot mention, add it to the ccpSlotMentionsArray
    // for (SlotMention sm : slotMentions) {
    // CCPNonComplexSlotMention ccpNonComplexSlotMention = new CCPNonComplexSlotMention(jcas);
    // swapSlotMentionInfo(sm, ccpNonComplexSlotMention, jcas);
    // ccpSlotMentionsArray.set(mentionIndex++, ccpNonComplexSlotMention);
    // }
    //        
    // // for each complex slot mention, add it to the ccpSlotMentionsArray
    // for (ComplexSlotMention csm : complexSlotMentions) {
    // // init a new CCPComplexSlotMention
    // CCPComplexSlotMention ccpComplexSlotMention = new CCPComplexSlotMention(jcas);
    // swapComplexSlotMentionInfo(csm, ccpComplexSlotMention, jcas);
    // ccpSlotMentionsArray.set(mentionIndex++, ccpComplexSlotMention);
    //            
    // }
    // toCCPClassMention.setSlotMentions(ccpSlotMentionsArray);
    //        
    // // set the text annotation references
    // List<TextAnnotation> textAnnotations = fromCM.getTextAnnotations();
    // for ()
    // }
    //    
    // public static void swapSlotMentionInfo(SlotMention fromSM, CCPNonComplexSlotMention toCCPNonComplexSlotMention, JCas jcas) {
    // toCCPNonComplexSlotMention.setMentionName(fromSM.getMentionName());
    //
    // // transfer the slot values
    // List<Object> slotValues = fromSM.getSlotValues();
    // StringArray slotValuesArray = new StringArray(jcas, slotValues.size());
    // for (int i = 0; i < slotValues.size(); i++) {
    // Object value = slotValues.get(i);
    // if (value instanceof Integer) {
    // slotValuesArray.set(i, ((Integer)value).toString());
    // } else {
    // // assume it's a String
    // slotValuesArray.set(i, (String)value);
    // }
    // }
    // toCCPNonComplexSlotMention.setSlotValues(slotValuesArray);
    //        
    // }
    //    
    // public static void swapComplexSlotMentionInfo(ComplexSlotMention fromCSM, CCPComplexSlotMention toCCPComplexSlotMention, JCas jcas) {
    // toCCPComplexSlotMention.setMentionName(fromCSM.getMentionName());
    //        
    //        
    // List<ClassMention> classMentions = fromCSM.getClassMentions();
    // FSArray ccpClassMentionArray = new FSArray(jcas, classMentions.size());
    // for (int i = 0; i < classMentions.size(); i++) {
    // CCPClassMention ccpClassMention = new CCPClassMention(jcas);
    // swapClassMentionInfo(classMentions.get(i), ccpClassMention, jcas);
    // ccpClassMentionArray.set(i, ccpClassMention);
    // }
    // toCCPComplexSlotMention.setClassMentions(ccpClassMentionArray);
    // }

    
    public static String getDocumentID(JCas jcas) {
        String documentID;
      Iterator it = jcas.getJFSIndexRepository().getAnnotationIndex(CCPDocumentInformation.type).iterator();
      if (it.hasNext()) { /* there will be at most one CCPDocumentInformation annotation */
      CCPDocumentInformation docInfo = (CCPDocumentInformation) it.next();
      documentID = docInfo.getDocumentID();
      return documentID;
      } else {
          System.err.println("No document ID found, returning -1.");
          return "-1";
      }
    }
    
    public static void swapDocumentInfo(JCas fromJcas, GenericDocument toGD) {
        Iterator docInfoIter = fromJcas.getJFSIndexRepository().getAnnotationIndex(CCPDocumentInformation.type).iterator();
        Iterator docSectionIter = fromJcas.getJFSIndexRepository().getAnnotationIndex(CCPDocumentSection.type).iterator();

        // print document information
        String docID = "-1";
        int docCollectionID = -1;
        if (docInfoIter.hasNext()) {
            CCPDocumentInformation docInfo = (CCPDocumentInformation) docInfoIter.next();
            docID = docInfo.getDocumentID();
            docCollectionID = docInfo.getDocumentCollectionID();
            /* Get any secondary document IDs */
            StringArray secondaryIDsArray = docInfo.getSecondaryDocumentIDs();
            if (secondaryIDsArray != null) {
                for (int i = 0; i < secondaryIDsArray.size(); i++) {
                    toGD.addSecondaryDocumentID(secondaryIDsArray.get(i));
                }
            }
        }

        toGD.setDocumentID(docID);
        toGD.setDocumentCollectionID(docCollectionID);

        // add the document sections to the generic document
        while (docSectionIter.hasNext()) {
            CCPDocumentSection ccpDocSection = (CCPDocumentSection) docSectionIter.next();
            DocumentSection docSection = new DocumentSection();
            docSection.setDocumentSectionID(ccpDocSection.getSectionID());
            docSection.setSectionStartIndex(ccpDocSection.getBegin());
            docSection.setSectionEndIndex(ccpDocSection.getEnd());
            toGD.addDocumentSection(docSection);
        }

        // set the document text
        toGD.setDocumentText(fromJcas.getDocumentText());

        // add the annotations to the Generic Document
        UIMA_Util uimaUtil = new UIMA_Util();
        List<TextAnnotation> annotations = uimaUtil.getTextAnnotationsFromJCas(fromJcas);
        toGD.setAnnotations(annotations);

    }

    /**
     * This method transfers general annotation info, i.e. span, annotator, etc. from a CCPTextAnnotation to a TextAnnotation
     * 
     * @param ccpAnnotation
     * @param ta
     */
    public static void swapAnnotationInfo(CCPTextAnnotation fromUIMA, TextAnnotation toTA, JCas jcas) {

        // set the Annotation ID
        toTA.setAnnotationID(fromUIMA.getAnnotationID());

        // set the Annotation Sets

        FSArray ccpAnnotationSets = fromUIMA.getAnnotationSets();
        Set<AnnotationSet> annotationSets = new HashSet<AnnotationSet>();
        if (ccpAnnotationSets != null) {
            for (int i = 0; i < ccpAnnotationSets.size(); i++) {
                AnnotationSet annotationSet = new AnnotationSet(new Integer(-1), "", "");
                UIMA_Util.swapAnnotationSetInfo((CCPAnnotationSet) ccpAnnotationSets.get(i), annotationSet);
                annotationSets.add(annotationSet);
            }
        }
        toTA.setAnnotationSets(annotationSets);

        // set the Annotator ID
        CCPAnnotator ccpAnnotator = fromUIMA.getAnnotator();
        Annotator annotator = new Annotator(new Integer(-1), "", "", "");
        UIMA_Util.swapAnnotatorInfo(ccpAnnotator, annotator);
        toTA.setAnnotator(annotator);

        // set the Span(s)
        List<Span> spans = new ArrayList<Span>();
        // FeatureStructure[] fsArray = fromUIMA.getSpans().toArray();
        FSArray ccpSpans = fromUIMA.getSpans();
        /* if there are no explicit spans in the CCPTextAnnotation, then we need to create a default span using the start/end indexes */
        try {
            if (ccpSpans.size() == 0) {
                Span span = new Span(fromUIMA.getStart(), fromUIMA.getEnd());
                spans.add(span);
            } else {
                for (int i = 0; i < ccpSpans.size(); i++) {// FeatureStructure fs : fsArray) {
                    CCPSpan ccpSpan = (CCPSpan) ccpSpans.get(i);
                    Span span = new Span(ccpSpan.getSpanStart(), ccpSpan.getSpanEnd());
                    spans.add(span);
                }
            }
        } catch (InvalidSpanException e) {
            e.printStackTrace();
        }

        toTA.setSpans(spans);

        // set the DocumentSection ID
        toTA.setDocumentSectionID(fromUIMA.getDocumentSectionID());

        // set the Document ID and Document Collection ID
        Iterator docInfoIter = jcas.getJFSIndexRepository().getAnnotationIndex(CCPDocumentInformation.type).iterator();

        // get the document ID and document collection ID
        String docID = "-1";
        int docCollectionID = -1;
        if (docInfoIter.hasNext()) {
            CCPDocumentInformation docInfo = (CCPDocumentInformation) docInfoIter.next();
            docID = docInfo.getDocumentID();
            docCollectionID = docInfo.getDocumentCollectionID();
        } else {
            System.err.println("CAS is missing CCPDocumentInformation. Document ID and DocumentCollection ID have been set to -1.");
        }
        toTA.setDocumentID(docID);
        toTA.setDocumentCollectionID(docCollectionID);

        // set the Covered Text
        try {
        toTA.setCoveredText(fromUIMA.getCoveredText());
        } catch (Exception e) {
            System.err.println("EXCEPTION: " + jcas.getDocumentText());
        }
    }

    /**
     * Swap from UIMA Annotation to another UIMA Annotation
     * 
     * @param fromUIMA
     * @param toUIMA
     * @param jcas
     */
    public static void swapAnnotationInfo(CCPTextAnnotation fromUIMA, CCPTextAnnotation toUIMA) throws CASException {
        // set the Annotation ID
        toUIMA.setAnnotationID(fromUIMA.getAnnotationID());

        // set the Annotation Sets
        toUIMA.setAnnotationSets(fromUIMA.getAnnotationSets());

        // set the Annotator ID
        toUIMA.setAnnotator(fromUIMA.getAnnotator());

        // set the Span(s)
        toUIMA.setSpans(fromUIMA.getSpans());

        /* set the number of spans */
        toUIMA.setNumberOfSpans(fromUIMA.getNumberOfSpans());

        // set the default Begin and End fields
        toUIMA.setBegin(fromUIMA.getBegin());
        toUIMA.setEnd(fromUIMA.getEnd());

        // set the DocumentSection ID
        toUIMA.setDocumentSectionID(fromUIMA.getDocumentSectionID());

        /* swap class mentions */
        CCPClassMention ccpCM = new CCPClassMention(fromUIMA.getCAS().getJCas());
        UIMA_Util.swapClassMentionInfo(fromUIMA.getClassMention(), ccpCM);
        toUIMA.setClassMention(ccpCM);
    }

    public static void swapClassMentionInfo(CCPClassMention fromCM, CCPClassMention toCM) throws CASException {
        toCM.setMentionName(fromCM.getMentionName());
        JCas jcas = fromCM.getCAS().getJCas();
        FSArray fromSlotMentions = fromCM.getSlotMentions();
        if (fromSlotMentions != null) {
            FSArray toSlotMentions = new FSArray(jcas, fromSlotMentions.size());
            for (int i = 0; i < fromSlotMentions.size(); i++) {
                if (fromSlotMentions.get(i) instanceof CCPNonComplexSlotMention) {
                    CCPNonComplexSlotMention toSM = new CCPNonComplexSlotMention(jcas);
                    UIMA_Util.swapNonComplexSlotMentionInfo((CCPNonComplexSlotMention) fromSlotMentions.get(i), toSM);
                    toSlotMentions.set(i, toSM);
                } else if (fromSlotMentions.get(i) instanceof CCPComplexSlotMention) {
                    CCPComplexSlotMention toSM = new CCPComplexSlotMention(jcas);
                    UIMA_Util.swapComplexSlotMentionInfo((CCPComplexSlotMention) fromSlotMentions.get(i), toSM);
                    toSlotMentions.set(i, toSM);
                } else {
                    System.err.println("Expecting CCPNonComplexSlotMention of CCPComplexSlotMention but got: "
                            + fromSlotMentions.get(i).getClass().getName());
                }
            }
            toCM.setSlotMentions(toSlotMentions);
        }

//        try {
        FSArray fromTextAnnotations = fromCM.getCcpTextAnnotations();
        if (fromTextAnnotations != null) {
            toCM.setCcpTextAnnotations(fromTextAnnotations);
        }
//        } catch (CASRuntimeException casre) {
//        	// do nothing. Before UIMA 2.0, this used to return null.. now it throws an exception.
//        }

    }

    public static void swapNonComplexSlotMentionInfo(CCPNonComplexSlotMention fromSM, CCPNonComplexSlotMention toSM) throws CASException {
        toSM.setMentionName(fromSM.getMentionName());
        JCas jcas = fromSM.getCAS().getJCas();
        StringArray fromSlotValues = fromSM.getSlotValues();
        if (fromSlotValues != null) {
            StringArray toSlotValues = new StringArray(jcas, fromSlotValues.size());
            for (int i = 0; i < fromSlotValues.size(); i++) {
                toSlotValues.set(i, fromSlotValues.get(i));
            }
            toSM.setSlotValues(toSlotValues);
        }

    }

    public static void swapComplexSlotMentionInfo(CCPComplexSlotMention fromSM, CCPComplexSlotMention toSM) throws CASException {
        toSM.setMentionName(fromSM.getMentionName());
        JCas jcas = fromSM.getCAS().getJCas();
        FSArray fromClassMentions = fromSM.getClassMentions();
        if (fromClassMentions != null) {
            FSArray toClassMentions = new FSArray(jcas, fromClassMentions.size());
            for (int i = 0; i < fromClassMentions.size(); i++) {
                CCPClassMention toCM = new CCPClassMention(jcas);
                UIMA_Util.swapClassMentionInfo((CCPClassMention) fromClassMentions.get(i), toCM);
                toClassMentions.set(i, toCM);
            }
            toSM.setClassMentions(toClassMentions);
        }
    }

    /**
     * This method transfers general annotation info, i.e. span, annotator, etc. from a TextAnnotation to a CCPTextAnnotation.
     * 
     * @param ta
     * @param ccpAnnotation
     */
    public static void swapAnnotationInfo(TextAnnotation fromTA, CCPTextAnnotation toUIMA, JCas jcas) {
        // System.err.println("DEBUG -- UIMA_Util: creating UIMA annotationID:" + fromTA.getAnnotationID());

        // set the Annotation ID
        toUIMA.setAnnotationID(fromTA.getAnnotationID());

        // validate the Annotation Set ID(s) against the known annotation sets

        // set the Annotation Sets
        Set<AnnotationSet> annotationSets = fromTA.getAnnotationSets();
        FSArray ccpAnnotationSets = new FSArray(jcas, annotationSets.size());
        int index = 0;
        for (AnnotationSet aSet : annotationSets) {
            // for (int i = 0; i < annotationSets.size(); i++) {
            CCPAnnotationSet ccpAnnotationSet = new CCPAnnotationSet(jcas);
            UIMA_Util.swapAnnotationSetInfo(aSet, ccpAnnotationSet);
            ccpAnnotationSets.set(index++, ccpAnnotationSet);
        }
        toUIMA.setAnnotationSets(ccpAnnotationSets);
        CCPAnnotator ccpAnnotator = new CCPAnnotator(jcas);
        UIMA_Util.swapAnnotatorInfo(fromTA.getAnnotator(), ccpAnnotator);
        toUIMA.setAnnotator(ccpAnnotator);

        /*
         * set the Span(s) A CCPSpan object is created for each Span object associated with the TextAnnotation. Also, the default Begin and End fields
         * for the UIMA annotation are set to the min and max indexes of all Span objects.
         */
        int minSpanIndex = 999999999;
        int maxSpanIndex = -1;
        ArrayList<Span> spans = (ArrayList<Span>) fromTA.getSpans();

        // System.err.println("DEBUG -- UIMA_Util: # spans:" + spans.size());
        toUIMA.setNumberOfSpans(spans.size());
        FSArray supplementarySpans = new FSArray(jcas, spans.size());
        for (int i = 0; i < spans.size(); i++) {
            Span span = spans.get(i);
            if (minSpanIndex > span.getSpanStart()) {
                minSpanIndex = span.getSpanStart();
            }
            if (maxSpanIndex < span.getSpanEnd()) {
                maxSpanIndex = span.getSpanEnd();
            }
            // // by default set the Begin and End values of the UIMA annotation
            // // equal to those of the first Span
            // if (i == 0) {
            // toUIMA.setBegin(span.getSpanStart());
            // toUIMA.setEnd(span.getSpanEnd());
            // }
            // for each TextAnnotation Span, add a UIMA Span to the
            // CCPTextAnnotation

            CCPSpan uimaSpan = new CCPSpan(jcas);
            uimaSpan.setSpanStart(span.getSpanStart());
            uimaSpan.setSpanEnd(span.getSpanEnd());
            supplementarySpans.set(i, uimaSpan);
        }
        toUIMA.setSpans(supplementarySpans);
        toUIMA.setBegin(minSpanIndex);
        toUIMA.setEnd(maxSpanIndex);

        // set the DocumentSection ID
        toUIMA.setDocumentSectionID(fromTA.getDocumentSectionID());

        // System.err.println("DEBUG -- UIMA_Util: span begin: " + toUIMA.getBegin() + " span end: " + toUIMA.getEnd());

    }

    public static void swapAnnotatorInfo(CCPAnnotator ccpAnnotator, Annotator annotator) {
        if (ccpAnnotator != null) {
            annotator.setAnnotatorID(new Integer(ccpAnnotator.getAnnotatorID()));
            annotator.setFirstName(ccpAnnotator.getFirstName());
            annotator.setLastName(ccpAnnotator.getLastName());
            annotator.setAffiliation(ccpAnnotator.getAffiliation());
        }
    }

    public static void swapAnnotatorInfo(Annotator annotator, CCPAnnotator ccpAnnotator) {
        if (annotator != null) {
            ccpAnnotator.setAnnotatorID(annotator.getAnnotatorID().intValue());
            ccpAnnotator.setFirstName(annotator.getFirstName());
            ccpAnnotator.setLastName(annotator.getLastName());
            ccpAnnotator.setAffiliation(annotator.getAffiliation());
        }
    }

    public static void swapAnnotationSetInfo(CCPAnnotationSet ccpAnnotationSet, AnnotationSet annotationSet) {
        if (ccpAnnotationSet != null) {
            annotationSet.setAnnotationSetID(new Integer(ccpAnnotationSet.getAnnotationSetID()));
            annotationSet.setAnnotationSetName(ccpAnnotationSet.getAnnotationSetName());
            annotationSet.setAnnotationSetDescription(ccpAnnotationSet.getAnnotationSetDescription());
        }
    }

    public static void swapAnnotationSetInfo(AnnotationSet annotationSet, CCPAnnotationSet ccpAnnotationSet) {
        if (annotationSet != null) {
            ccpAnnotationSet.setAnnotationSetID(annotationSet.getAnnotationSetID().intValue());
            ccpAnnotationSet.setAnnotationSetName(annotationSet.getAnnotationSetName());
            ccpAnnotationSet.setAnnotationSetDescription(annotationSet.getAnnotationSetDescription());
        }
    }

    // /**
    // * This method transfers the mention structure of a TextAnnotation to a
    // UIMA
    // * CCPTextAnnotation
    // *
    // * @param fromTA
    // * @param toUIMA
    // * @param jcas
    // */
    // public static void swapMentionInfo(TextAnnotation fromTA,
    // SemanticAnnotation toUIMA, JCas jcas) {
    // // edu.uchsc.ccp.util.nlp.annotation.ClassMention cm =
    // // fromTA.getClassMention();
    // //
    // // edu.uchsc.ccp.uima.annotation.semantic.mention.ClassMention uimaCM =
    // // new
    // // edu.uchsc.ccp.uima.annotation.semantic.mention.ClassMention(jcas);
    // //
    // //
    // //
    // //
    // // toUIMA.setClassMention(uimaCM);
    // }
    //
    // public static void swapMentionInfo(
    // edu.uchsc.ccp.util.nlp.mention.Mention fromMention,
    // edu.uchsc.ccp.uima.annotation.semantic.mention.CCPMention toUIMAMention,
    // JCas jcas) {
    //
    // // if edu.uchsc.ccp.util.nlp.annotation.ClassMention cm =
    // // fromTA.getClassMention();
    // //
    // //
    // //
    // // edu.uchsc.ccp.uima.annotation.semantic.mention.ClassMention uimaCM =
    // // new
    // // edu.uchsc.ccp.uima.annotation.semantic.mention.ClassMention(jcas);
    // //
    // //
    // //
    // //
    // // toUIMA.setClassMention(uimaCM);
    // }
    //
    //	
    //
    //	
    // /**
    // * This method transfers the mention structure of a UIMA CCPTextAnnotation
    // * to a TextAnnotation
    // *
    // * @param fromTA
    // * @param toUIMA
    // * @param jcas
    // */
    // public static void swapMentionInfo(SemanticAnnotation fromUIMA,
    // TextAnnotation toTA, JCas jcas) {
    // edu.uchsc.ccp.uima.annotation.semantic.mention.ClassMention uimaCM =
    // fromUIMA
    // .getClassMention();
    // edu.uchsc.ccp.util.nlp.mention.ClassMention cm = new
    // edu.uchsc.ccp.util.nlp.mention.ClassMention();
    //	
    // toTA.setClassMention(cm);
    //	
    // }

    public List<TextAnnotation> getTextAnnotationsFromJCas(JCas jcas) {
        List<TextAnnotation> textAnnotations = new ArrayList<TextAnnotation>();

        Iterator uimaAnnotationIter = jcas.getJFSIndexRepository().getAnnotationIndex(CCPTextAnnotation.type).iterator();

        HashMap<String, TextAnnotation> alreadyExtractedAnnotations = new HashMap<String, TextAnnotation>();
        HashMap<String, ClassMention> alreadyExtractedMentions = new HashMap<String, ClassMention>();

        // for each knowtator annotation, create a corresponding TextAnnotation
        while (uimaAnnotationIter.hasNext()) {
            CCPTextAnnotation ccpTA = (CCPTextAnnotation) uimaAnnotationIter.next();
            TextAnnotation ta = extractTextAnnotation(ccpTA, jcas, alreadyExtractedAnnotations, alreadyExtractedMentions, null);
            textAnnotations.add(ta);
        }

        if (DEBUG) {
            System.out.println("#############################################");
            System.out.println("# of alreadyExtractedAnnotations = " + alreadyExtractedAnnotations.size());
            Iterator keyIter = alreadyExtractedAnnotations.keySet().iterator();
            while (keyIter.hasNext()) {
                System.out.println("annotation key: " + keyIter.next());
            }
            System.out.println("# of alreadyExtractedMentions = " + alreadyExtractedMentions.size());
            keyIter = alreadyExtractedMentions.keySet().iterator();
            while (keyIter.hasNext()) {
                System.out.println("mention key: " + keyIter.next());
            }
            System.out.println("#############################################");
        }
        return textAnnotations;
    }

    // private TextAnnotation extractTextAnnotation(CCPTextAnnotation ccpTA,
    // JCas jcas,
    // HashMap<String, TextAnnotation> alreadyExtractedAnnotations,
    // HashMap<String, ClassMention> alreadyExtractedMentions,
    // ClassMention classMention, AnnotationSetValidator annotationSetValidator,
    // AnnotatorValidator annotatorValidator) {
    //
    // TextAnnotation ta = new TextAnnotation();
    // swapAnnotationInfo(ccpTA, ta, jcas);
    //
    // if (ccpTA instanceof TokenAnnotation) {
    // processUIMATokenAnnotation(ccpTA, ta);
    // } else if (ccpTA instanceof PhraseAnnotation) {
    // processUIMAPhraseAnnotation(ccpTA, ta);
    // } else if (ccpTA instanceof ClauseAnnotation) {
    // processUIMAClauseAnnotation(ccpTA, ta);
    // } else if (ccpTA instanceof SemanticAnnotation) {
    // processUIMASemanticAnnotation(ccpTA, ta, jcas,
    // alreadyExtractedAnnotations, alreadyExtractedMentions, classMention,
    // annotationSetValidator, annotatorValidator);
    // } else {
    // System.out.println("Unhandled annotation type trying to be converted to
    // TextAnnotation...");
    // }
    //
    // return ta;
    // }

    // private void processUIMATokenAnnotation(CCPTextAnnotation ccpTA,
    // TextAnnotation ta) {
    // TokenAnnotation tokenAnnotation = (TokenAnnotation) ccpTA;
    //
    // // create a ClassMention with partOfSpeech, lemma, and stem slots
    // edu.uchsc.ccp.util.nlp.mention.ClassMention cm = new
    // edu.uchsc.ccp.util.nlp.mention.ClassMention();
    // cm.setMentionName("token");
    //
    // if (tokenAnnotation.getPartOfSpeech() != null) {
    // edu.uchsc.ccp.util.nlp.mention.SlotMention posSlot = new
    // edu.uchsc.ccp.util.nlp.mention.SlotMention();
    // posSlot.setMentionName("partOfSpeech");
    // posSlot.addSlotValue(tokenAnnotation.getPartOfSpeech());
    // cm.addSlotMention(posSlot);
    // }
    //
    // if (tokenAnnotation.getLemma() != null) {
    // edu.uchsc.ccp.util.nlp.mention.SlotMention lemmaSlot = new
    // edu.uchsc.ccp.util.nlp.mention.SlotMention();
    // lemmaSlot.setMentionName("lemma");
    // lemmaSlot.addSlotValue(tokenAnnotation.getLemma());
    // cm.addSlotMention(lemmaSlot);
    // }
    // if (tokenAnnotation.getStem() != null) {
    // edu.uchsc.ccp.util.nlp.mention.SlotMention stemSlot = new
    // edu.uchsc.ccp.util.nlp.mention.SlotMention();
    // stemSlot.setMentionName("stem");
    // stemSlot.addSlotValue(tokenAnnotation.getStem());
    // cm.addSlotMention(stemSlot);
    // }
    // ta.setClassMention(cm);
    // }
    //
    // private void processUIMAPhraseAnnotation(CCPTextAnnotation ccpTA,
    // TextAnnotation ta) {
    // PhraseAnnotation phraseAnnotation = (PhraseAnnotation) ccpTA;
    //
    // // create a ClassMention with phraseType slot
    // edu.uchsc.ccp.util.nlp.mention.ClassMention cm = new
    // edu.uchsc.ccp.util.nlp.mention.ClassMention();
    // cm.setMentionName("phrase");
    //
    // if (phraseAnnotation.getPhraseType() != null) {
    // edu.uchsc.ccp.util.nlp.mention.SlotMention phraseTypeSlot = new
    // edu.uchsc.ccp.util.nlp.mention.SlotMention();
    // phraseTypeSlot.setMentionName("phraseType");
    // phraseTypeSlot.addSlotValue(phraseAnnotation.getPhraseType());
    // cm.addSlotMention(phraseTypeSlot);
    // }
    //        
    // ta.setClassMention(cm);
    // }
    //
    // private void processUIMAClauseAnnotation(CCPTextAnnotation ccpTA,
    // TextAnnotation ta) {
    // ClauseAnnotation clauseAnnotation = (ClauseAnnotation) ccpTA;
    //
    // // create a ClassMention with clauseType slot
    // edu.uchsc.ccp.util.nlp.mention.ClassMention cm = new
    // edu.uchsc.ccp.util.nlp.mention.ClassMention();
    // cm.setMentionName("clause");
    //
    // if (clauseAnnotation.getClauseType() != null) {
    // edu.uchsc.ccp.util.nlp.mention.SlotMention clauseTypeSlot = new
    // edu.uchsc.ccp.util.nlp.mention.SlotMention();
    // clauseTypeSlot.setMentionName("clauseType");
    // clauseTypeSlot.addSlotValue(clauseAnnotation.getClauseType());
    // cm.addSlotMention(clauseTypeSlot);
    // }
    // ta.setClassMention(cm);
    // }

    // private void processUIMASemanticAnnotation(CCPTextAnnotation ccpTA,
    // TextAnnotation ta, JCas jcas,
    // HashMap<String, TextAnnotation> alreadyExtractedAnnotations,
    // HashMap<String, ClassMention> alreadyExtractedMentions,
    // ClassMention classMention, AnnotationSetValidator annotationSetValidator,
    // AnnotatorValidator annotatorValidator) {

    private TextAnnotation extractTextAnnotation(CCPTextAnnotation ccpTA, JCas jcas,
            HashMap<String, TextAnnotation> alreadyExtractedAnnotations, HashMap<String, ClassMention> alreadyExtractedMentions,
            ClassMention classMention) {

        TextAnnotation ta = new TextAnnotation();
        swapAnnotationInfo(ccpTA, ta, jcas);

        // SemanticAnnotation semanticAnnotation = (SemanticAnnotation) ccpTA;

        // if
        // (!alreadyExtractedAnnotations.containsKey(getSemanticAnnotationHashKey(semanticAnnotation)))
        // {
        if (!alreadyExtractedAnnotations.containsKey(getCCPTextAnnotationHashKey(ccpTA))) {

            // if mention is null, then create a new Util ClassMention from the
            // associated Knowtator mention, else, use the inputted mention.
            // this prevents infinite loops from occurring when creating an
            // annotation from a ClassMention that was found in a
            // complexSlotMention.
            if (classMention == null) {
                // create associated Util ClassMention
                // CCPClassMention ccpClassMention =
                // semanticAnnotation.getClassMention();
                CCPClassMention ccpClassMention = ccpTA.getClassMention();
                classMention = (ClassMention) extractUtilMention(ccpClassMention, jcas, alreadyExtractedAnnotations,
                        alreadyExtractedMentions);
            }

            // associate this TextAnnotation with the classMention
            classMention.addTextAnnotation(ta);

            // set the ClassMention for the TextAnnotation
            ta.setClassMention(classMention);

            // add the TextAnnotation to alreadyExtractedAnnotations if it is
            // not already there
            // Here, the check is just a safeguard. The TextAnnotation should
            // always be added to the Hash here.
            if (!alreadyExtractedAnnotations.containsKey(ta.getSingleLineRepresentation(true, true))) {
                alreadyExtractedAnnotations.put(ta.getSingleLineRepresentation(true, true), ta);
            }
        } else {
            // ta =
            // alreadyExtractedAnnotations.get(getSemanticAnnotationHashKey(semanticAnnotation));
            ta = alreadyExtractedAnnotations.get(getCCPTextAnnotationHashKey(ccpTA));
        }
        // UIMA_Util.swapMentionInfo(semanticAnnotation, ta, jcas);

        return ta;

    }

    private Mention extractUtilMention(CCPMention ccpMention, JCas jcas, HashMap<String, TextAnnotation> alreadyExtractedAnnotations,
            HashMap<String, ClassMention> alreadyExtractedMentions) {
        Mention returnMention;

        if (ccpMention instanceof CCPClassMention) {
            returnMention = processCCPClassMention(ccpMention, jcas, alreadyExtractedAnnotations, alreadyExtractedMentions);
        } else if (ccpMention instanceof CCPComplexSlotMention) {
            returnMention = processCCPComplexSlotMention(ccpMention, jcas, alreadyExtractedAnnotations, alreadyExtractedMentions);
        } else if (ccpMention instanceof CCPNonComplexSlotMention) {
            returnMention = processCCPSlotMention(ccpMention, jcas, alreadyExtractedAnnotations, alreadyExtractedMentions);
        } else {
            if (ccpMention == null) {
                System.err
                        .println("A null mention has been found. Please make sure each CCPTextAnnotation is associated with a CCPClassMention.");
            } else {
                System.err.println("The mention you are trying to create is an instance of: " + ccpMention.getClass().getName());
                System.err.println("Currently, only ClassMentions, ComplexSlotMentions, and SlotMentions can be added.");
            }
            returnMention = null;
        }
        return returnMention;
    }

    private ClassMention processCCPClassMention(CCPMention ccpMention, JCas jcas,
            HashMap<String, TextAnnotation> alreadyExtractedAnnotations, HashMap<String, ClassMention> alreadyExtractedMentions) {

        // create a new Util ClassMention
        CCPClassMention ccpClassMention = (CCPClassMention) ccpMention;
        ClassMention returnCM = new ClassMention();
        returnCM.setMentionName(ccpClassMention.getMentionName());

        // for each slotMention, add a new Util Mention
        FSArray ccpSlotMentionArray = ccpClassMention.getSlotMentions();
        if (ccpSlotMentionArray != null) {
            FeatureStructure[] ccpSlotMentions = ccpClassMention.getSlotMentions().toArray();
            if (DEBUG) {
                System.out.print("...This mention is a ClassMention:  " + returnCM.getMentionName());
                System.out.println("... has " + ccpSlotMentions.length + " Knowtator slotMentions (complex and non-complex)");
            }
            for (FeatureStructure fs : ccpSlotMentions) {
                CCPSlotMention ccpSlotMention = (CCPSlotMention) fs;
                Mention mention = extractUtilMention(ccpSlotMention, jcas, alreadyExtractedAnnotations, alreadyExtractedMentions);
                if (mention instanceof ComplexSlotMention) {
                    returnCM.addComplexSlotMention((ComplexSlotMention) mention);
                } else if (mention instanceof SlotMention) {
                    returnCM.addSlotMention((SlotMention) mention);
                }
            }
        }

        // create other TextAnnotations associated with this knowtator mention
        FSArray associatedSemanticAnnotationsArray = ccpClassMention.getCcpTextAnnotations();
        if (associatedSemanticAnnotationsArray != null) {
            FeatureStructure[] associatedSemanticAnnotations = ccpClassMention.getCcpTextAnnotations().toArray();
            for (FeatureStructure fs : associatedSemanticAnnotations) {
                // SemanticAnnotation semanticAnnotation = (SemanticAnnotation)
                // fs;
                CCPTextAnnotation ccpTextAnnotation = (CCPTextAnnotation) fs;
                TextAnnotation ta = extractTextAnnotation(ccpTextAnnotation, jcas, alreadyExtractedAnnotations, alreadyExtractedMentions,
                        returnCM);
                returnCM.addTextAnnotation(ta);
            }
        }
        // we have now gotten a complete ClassMention back
        // if it (or one like it) has already been stored, then use the one
        // already stored, else store this new ClassMention.
        String hashkey = returnCM.getSingleLineRepresentation();
        if (alreadyExtractedMentions.containsKey(hashkey)) {
            returnCM = alreadyExtractedMentions.get(hashkey);
        } else {
            alreadyExtractedMentions.put(hashkey, returnCM);
        }

        return returnCM;
    }

    private ComplexSlotMention processCCPComplexSlotMention(CCPMention ccpMention, JCas jcas,
            HashMap<String, TextAnnotation> alreadyExtractedAnnotations, HashMap<String, ClassMention> alreadyExtractedMentions) {

        CCPComplexSlotMention ccpComplexSlotMention = (CCPComplexSlotMention) ccpMention;
        ComplexSlotMention returnCSM = new ComplexSlotMention();
        returnCSM.setMentionName(ccpComplexSlotMention.getMentionName());

        if (DEBUG) {
            System.out.print("...This mention is a ComplexSlotMention:  " + returnCSM.getMentionName());
        }

        FeatureStructure[] ccpClassMentions = ccpComplexSlotMention.getClassMentions().toArray();
        for (FeatureStructure fs : ccpClassMentions) {
            CCPClassMention ccpClassMention = (CCPClassMention) fs;
            ClassMention cm = (ClassMention) extractUtilMention(ccpClassMention, jcas, alreadyExtractedAnnotations,
                    alreadyExtractedMentions);
            returnCSM.addClassMention(cm);
        }
        return returnCSM;
    }

    private SlotMention processCCPSlotMention(CCPMention ccpMention, JCas jcas,
            HashMap<String, TextAnnotation> alreadyExtractedAnnotations, HashMap<String, ClassMention> alreadyExtractedMentions) {

        CCPNonComplexSlotMention ccpNonComplexSlotMention = (CCPNonComplexSlotMention) ccpMention;
        SlotMention returnSM = new SlotMention();
        returnSM.setMentionName(ccpNonComplexSlotMention.getMentionName());

        if (DEBUG) {
            System.out.println("...This mention is a SlotMention:  " + returnSM.getMentionName());
        }

        String[] slotValues = ccpNonComplexSlotMention.getSlotValues().toArray();
        for (String value : slotValues) {
            ((SlotMention) returnSM).addSlotValue(value);
        }
        return returnSM;
    }

    private String getCCPTextAnnotationHashKey(CCPTextAnnotation ccpTextAnnotation) {
        return getSingleLineRepresentationOfCCPTextAnnotation(ccpTextAnnotation, true);
        // String key = "";
        //
        // // get the spans of text associated with this annotation
        // FeatureStructure[] ccpSpans = ccpTextAnnotation.getSpans().toArray();
        // for (FeatureStructure fs : ccpSpans) {
        // CCPSpan ccpSpan = (CCPSpan) fs;
        // key += (Integer.toString(ccpSpan.getSpanStart()) + " -- " + Integer.toString(ccpSpan.getSpanEnd()) + " ");
        // }
        //
        // int annotatorID = ccpTextAnnotation.getAnnotator().getAnnotatorID();
        // key += (" " + annotatorID);
        //
        // // get the mention for this annotation
        // CCPClassMention ccpClassMention = ccpTextAnnotation.getClassMention();
        //
        // try {
        // key += (" " + ccpClassMention.getMentionName());
        // } catch (Exception e) {
        // System.err.println("Found ccpTextAnnotation without a class mention");
        // printCCPTextAnnotation(ccpTextAnnotation, System.out);
        // e.printStackTrace();
        // }
        //
        // return key;
    }

    public void putTextAnnotationsIntoJCas(JCas jcas, List<TextAnnotation> textAnnotations) {

        // System.err.println("DEBUG -- UIMA_Util: About to add " + textAnnotations.size() + " into CAS...");
        // System.err.println("DEBUG -- UIMA_Util: Currently: " +
        // jcas.getJFSIndexRepository().getAnnotationIndex(CCPTextAnnotation.type).size() + " annotations in CAS.");

        // Iterator annotIter = jcas.getJFSIndexRepository().getAnnotationIndex(CCPTextAnnotation.type).iterator();
        // while (annotIter.hasNext()) {
        // CCPTextAnnotation ccpTA = (CCPTextAnnotation) annotIter.next();
        // System.out.println("DEBUG -- UIMA_Util: Annotations in CAS...");
        // UIMA_Util.printCCPTextAnnotation(ccpTA, System.out);
        // }

        HashMap<String, String> alreadyCreatedAnnotations = new HashMap<String, String>();
        HashMap<String, CCPClassMention> alreadyCreatedMentions = new HashMap<String, CCPClassMention>();

        for (TextAnnotation ta : textAnnotations) {

            // System.out.println("DEBUG -- UIMA_Util: Putting annotation into CAS...");
            // System.out.println("SINGLE LINE REP: " + ta.getSingleLineRepresentation(false, true));
            // ta.printAnnotation(System.out);

            createUIMAAnnotation(ta, jcas, alreadyCreatedAnnotations, alreadyCreatedMentions, null);
        }

        if (DEBUG) {
            System.out.println("#############################################");
            System.out.println("# of alreadyCreatedAnnotations = " + alreadyCreatedAnnotations.size());
            Iterator keyIter = alreadyCreatedAnnotations.keySet().iterator();
            while (keyIter.hasNext()) {
                System.out.println("annotation key: " + keyIter.next());
            }
            System.out.println("# of alreadyCreatedMentions = " + alreadyCreatedMentions.size());
            keyIter = alreadyCreatedMentions.keySet().iterator();
            while (keyIter.hasNext()) {
                System.out.println("annotation key: " + keyIter.next());
            }
            System.out.println("#############################################");
        }

        // System.err.println("DEBUG -- UIMA_Util: Added " + jcas.getJFSIndexRepository().getAnnotationIndex(CCPTextAnnotation.type).size()
        // + " into CAS.");
        // Iterator annotIter = jcas.getJFSIndexRepository().getAnnotationIndex(CCPTextAnnotation.type).iterator();
        // while (annotIter.hasNext()) {
        // CCPTextAnnotation ccpTA = (CCPTextAnnotation) annotIter.next();
        // System.out.println("DEBUG -- UIMA_Util: Annotations in CAS...");
        // UIMA_Util.printCCPTextAnnotation(ccpTA, System.out);
        // }

    }

    /** ********************************************************************************************************************************* */

    // /**
    // *
    // * @param ta
    // * @param alreadyCreatedAnnotations
    // * @param alreadyCreatedMentions
    // * @param mention
    // * if this is null, a new mention is created from
    // * ta.getClassMention, otherwise, this inputed mention is used
    // * for creating the Knowtator annotation
    // */
    // private void createUIMAAnnotation(TextAnnotation ta, JCas jcas,
    // HashMap<String, String> alreadyCreatedAnnotations,
    // HashMap<String, CCPClassMention> alreadyCreatedMentions, CCPClassMention
    // classMention,
    // AnnotationSetValidator annotationSetValidator, AnnotatorValidator
    // annotatorValidator) {
    //
    // // check to see if the text annotation has already been added
    // if (!alreadyCreatedAnnotations.containsKey(ta.getHashKey())) {
    //
    // /*
    // * Is this a syntactic annotation, i.e. is it a Token, Phrase, or
    // * Clause? If it is, then create the corresponding UIMA annotation.
    // * If it is not, then create a UIMA semantic annotation.
    // */
    // edu.uchsc.ccp.util.nlp.mention.ClassMention cm = ta.getClassMention();
    // if (!(cm == null) && cm.getMentionName().equalsIgnoreCase("token")) {
    // addUIMATokenAnnotation(ta, jcas, alreadyCreatedAnnotations);
    // } else if (!(cm == null) &&
    // cm.getMentionName().equalsIgnoreCase("phrase")) {
    // addUIMAPhraseAnnotation(ta, jcas, alreadyCreatedAnnotations);
    // } else if (!(cm == null) &&
    // cm.getMentionName().equalsIgnoreCase("clause")) {
    // addUIMAClauseAnnotation(ta, jcas, alreadyCreatedAnnotations);
    // } else { // we are dealing with some kind of semantic annotation
    // addUIMASemanticAnnotation(ta, classMention, jcas,
    // alreadyCreatedAnnotations, alreadyCreatedMentions);
    // }
    // } else {
    // // do nothing, this annotation has already been created in the
    // // Knowtator project
    // }
    //
    // }
    // private void addUIMATokenAnnotation(TextAnnotation ta, JCas jcas,
    // HashMap<String, String> alreadyCreatedAnnotations) {
    // // create a new TokenAnnotation
    // TokenAnnotation tokenAnnotation = new TokenAnnotation(jcas);
    //
    // // extract the annotation information from the TextAnnotation and
    // // fill the corresponding fields in the TokenAnnotation
    // UIMA_Util.swapAnnotationInfo(ta, tokenAnnotation, jcas);
    // ClassMention cm = ta.getClassMention();
    // // get POS
    // SlotMention posSlot = cm.getSlotMentionByName("partOfSpeech");
    // if (posSlot != null) {
    // String posLabel = (String) posSlot.getSlotValues().get(0);
    // tokenAnnotation.setPartOfSpeech(posLabel);
    // } else {
    // tokenAnnotation.setPartOfSpeech(null);
    // }
    //
    // // get Lemma
    // SlotMention lemmaSlot = cm.getSlotMentionByName("lemma");
    // if (lemmaSlot != null) {
    // String lemmaLabel = (String) lemmaSlot.getSlotValues().get(0);
    // tokenAnnotation.setLemma(lemmaLabel);
    // } else {
    // tokenAnnotation.setLemma(null);
    // }
    //
    // // get Stem
    // SlotMention stemSlot = cm.getSlotMentionByName("stem");
    // if (stemSlot != null) {
    // String stemLabel = (String) stemSlot.getSlotValues().get(0);
    // tokenAnnotation.setStem(stemLabel);
    // } else {
    // tokenAnnotation.setStem(null);
    // }
    //
    // // add key to alreadyAddedAnnotations
    // alreadyCreatedAnnotations.put(ta.getHashKey(), "");
    //
    // // add TokenAnnotation to CAS indexes
    // tokenAnnotation.addToIndexes();
    // }
    //
    // private void addUIMAPhraseAnnotation(TextAnnotation ta, JCas jcas,
    // HashMap<String, String> alreadyCreatedAnnotations) {
    // PhraseAnnotation phraseAnnotation = new PhraseAnnotation(jcas);
    //
    // // extract the annotation information from the TextAnnotation and
    // // fill the corresponding fields in the PhraseAnnotation
    // UIMA_Util.swapAnnotationInfo(ta, phraseAnnotation, jcas);
    //
    // ClassMention cm = ta.getClassMention();
    // // get POS
    // SlotMention phraseTypeSlot = cm.getSlotMentionByName("phraseType");
    // if (phraseTypeSlot != null) {
    // String phraseTypeLabel = (String) phraseTypeSlot.getSlotValues().get(0);
    // phraseAnnotation.setPhraseType(phraseTypeLabel);
    // } else {
    // phraseAnnotation.setPhraseType(null);
    // }
    //
    // // add key to alreadyAddedAnnotations
    // alreadyCreatedAnnotations.put(ta.getHashKey(), "");
    //
    // // add PhraseAnnotation to CAS indexes
    // phraseAnnotation.addToIndexes();
    //
    // }
    //
    // private void addUIMAClauseAnnotation(TextAnnotation ta, JCas jcas,
    // HashMap<String, String> alreadyCreatedAnnotations) {
    // ClauseAnnotation clauseAnnotation = new ClauseAnnotation(jcas);
    //
    // // extract the annotation information from the TextAnnotation and
    // // fill the corresponding fields in the PhraseAnnotation
    // UIMA_Util.swapAnnotationInfo(ta, clauseAnnotation, jcas);
    //
    // ClassMention cm = ta.getClassMention();
    // // get POS
    // SlotMention clauseTypeSlot = cm.getSlotMentionByName("clauseType");
    // if (clauseTypeSlot != null) {
    // String clauseTypeLabel = (String) clauseTypeSlot.getSlotValues().get(0);
    // clauseAnnotation.setClauseType(clauseTypeLabel);
    // } else {
    // clauseAnnotation.setClauseType(null);
    // }
    //
    // // add key to alreadyAddedAnnotations
    // alreadyCreatedAnnotations.put(ta.getHashKey(), "");
    //
    // // add PhraseAnnotation to CAS indexes
    // clauseAnnotation.addToIndexes();
    // }
    // private void addUIMASemanticAnnotation(TextAnnotation ta, CCPClassMention
    // classMention, JCas jcas,
    // HashMap<String, String> alreadyCreatedAnnotations, HashMap<String,
    // CCPClassMention> alreadyCreatedMentions) {
    private void createUIMAAnnotation(TextAnnotation ta, JCas jcas, HashMap<String, String> alreadyCreatedAnnotations,
            HashMap<String, CCPClassMention> alreadyCreatedMentions, CCPClassMention classMention) {

        if (!alreadyCreatedAnnotations.containsKey(ta.getSingleLineRepresentation(false, true))) {

            // /*
            // * Is this a syntactic annotation, i.e. is it a Token, Phrase, or
            // * Clause? If it is, then create the corresponding UIMA
            // annotation.
            // * If it is not, then create a UIMA semantic annotation.
            // */
            // edu.uchsc.ccp.util.nlp.mention.ClassMention cm =
            // ta.getClassMention();
            // if (!(cm == null) &&
            // cm.getMentionName().equalsIgnoreCase("token")) {
            // addUIMATokenAnnotation(ta, jcas, alreadyCreatedAnnotations);
            // } else if (!(cm == null) &&
            // cm.getMentionName().equalsIgnoreCase("phrase")) {
            // addUIMAPhraseAnnotation(ta, jcas, alreadyCreatedAnnotations);
            // } else if (!(cm == null) &&
            // cm.getMentionName().equalsIgnoreCase("clause")) {
            // addUIMAClauseAnnotation(ta, jcas, alreadyCreatedAnnotations);
            // } else { // we are dealing with some kind of semantic annotation
            // addUIMASemanticAnnotation(ta, classMention, jcas,
            // alreadyCreatedAnnotations, alreadyCreatedMentions);
            // }

            CCPTextAnnotation ccpTextAnnotation = new CCPTextAnnotation(jcas);

            // extract the annotation information from the TextAnnotation and
            // fill the corresponding fields in the SemanticAnnotation
            UIMA_Util.swapAnnotationInfo(ta, ccpTextAnnotation, jcas);

            // add key to alreadyAddedAnnotations
            alreadyCreatedAnnotations.put(ta.getSingleLineRepresentation(false, true), "");

            // if mention is null, then create a new UIMA mention from the
            // associated ClassMention, else, use mention
            // this prevents infinite loops from occurring when creating an
            // annotation from a ClassMention that was found in a
            // complexSlotMention.
            if (classMention == null) {
                // create associated class mention
                ClassMention cm = ta.getClassMention();
                classMention = (CCPClassMention) this.createUIMAMention(cm, jcas, alreadyCreatedAnnotations, alreadyCreatedMentions);
            }

            
//            /* Made a change here for UIMA 2.0..  getting TextAnnotations used to return null, but now throws an exception if there are none to return. */
//            FSArray fsa;
//            try {
//            FSArray associatedSemanticAnnotations = classMention.getCcpTextAnnotations();
//            fsa = new FSArray(jcas, associatedSemanticAnnotations.size() + 1);
//            for (int i = 0; i < associatedSemanticAnnotations.size(); i++) {
//                fsa.set(i, associatedSemanticAnnotations.get(i));
//            }
//            fsa.set(fsa.size() - 1, ccpTextAnnotation);
//            } catch (CASRuntimeException casre) {
//            	 fsa = new FSArray(jcas, 1);
//                 fsa.set(0, ccpTextAnnotation);
//            }
            FSArray fsa;
            FSArray associatedSemanticAnnotations = classMention.getCcpTextAnnotations();
            if (associatedSemanticAnnotations == null) {
                fsa = new FSArray(jcas, 1);
                fsa.set(0, ccpTextAnnotation);
            } else {
                fsa = new FSArray(jcas, associatedSemanticAnnotations.size() + 1);
                for (int i = 0; i < associatedSemanticAnnotations.size(); i++) {
                    fsa.set(i, associatedSemanticAnnotations.get(i));
                }
                fsa.set(fsa.size() - 1, ccpTextAnnotation);
            }
            classMention.setCcpTextAnnotations(fsa);

            
            ccpTextAnnotation.setClassMention(classMention);

            // add the SemanticAnnotation to the CAS indexes
            ccpTextAnnotation.addToIndexes();
        } else {
            // do nothing, this annotation has already been created in the
            // Knowtator project
        }
    }

    private CCPMention createUIMAMention(Mention mentionToAdd, JCas jcas, HashMap<String, String> alreadyCreatedAnnotations,
            HashMap<String, CCPClassMention> alreadyCreatedMentions) {

        CCPMention returnMention;

        if (DEBUG) {
            System.out.println("Creating new Knowtator mention: " + mentionToAdd.getMentionName());
        }

        if (mentionToAdd instanceof ClassMention) {
            returnMention = processClassMention((ClassMention) mentionToAdd, jcas, alreadyCreatedAnnotations, alreadyCreatedMentions);
        } else if (mentionToAdd instanceof ComplexSlotMention) {
            returnMention = processComplexSlotMention((ComplexSlotMention) mentionToAdd, jcas, alreadyCreatedAnnotations,
                    alreadyCreatedMentions);
        } else if (mentionToAdd instanceof SlotMention) {
            returnMention = processSlotMention((SlotMention) mentionToAdd, jcas, alreadyCreatedAnnotations, alreadyCreatedMentions);
        } else {
            System.err.println("The mention you are trying to create is an instance of: " + mentionToAdd.getClass().getName());
            System.err.println("Currently, only ClassMentions, ComplexSlotMentions, and SlotMentions can be added.");
            returnMention = null;
        }

        return returnMention;
    }

    private CCPClassMention processClassMention(ClassMention classMention, JCas jcas, HashMap<String, String> alreadyCreatedAnnotations,
            HashMap<String, CCPClassMention> alreadyCreatedMentions) {

        CCPClassMention ccpClassMention;

        // check to see if this mention has already been created
        if (alreadyCreatedMentions.containsKey(classMention.getSingleLineRepresentation())) {
            ccpClassMention = alreadyCreatedMentions.get(classMention.getSingleLineRepresentation());
        } else {
            // create a new Knowtator mention

            ccpClassMention = new CCPClassMention(jcas);
            ccpClassMention.setMentionName(classMention.getMentionName());

            /**
             * should this be at the end??? No, it doesn't matter because classMention.getHashKey is complete
             */
            // add the knowtator to the alreadyCreatedMentions hash
            alreadyCreatedMentions.put(classMention.getSingleLineRepresentation(), ccpClassMention);

            // for each complexSlotMention, add a new knowtator class
            // mention
            List<ComplexSlotMention> complexSlotMentions = classMention.getComplexSlotMentions();
            List<SlotMention> slotMentions = classMention.getSlotMentions();

            if (DEBUG) {
                System.out.println("...This mention is a ClassMention");
                System.out.println("... has " + complexSlotMentions.size() + " ComplexSlotMentions");
            }

            FSArray slotMentionFSArray = new FSArray(jcas, complexSlotMentions.size() + slotMentions.size());
            int fsArrayIndex = 0;
            for (ComplexSlotMention csm : complexSlotMentions) {
                CCPComplexSlotMention ccpComplexSlotMention = (CCPComplexSlotMention) createUIMAMention(csm, jcas,
                        alreadyCreatedAnnotations, alreadyCreatedMentions);

                if (DEBUG) {
                    System.out.println("......adding slot: " + csm.getMentionName() + "  to: " + classMention.getMentionName());
                }

                slotMentionFSArray.set(fsArrayIndex++, ccpComplexSlotMention);
            }

            // for each (non-complex) slot mention

            if (DEBUG) {
                System.out.println("... has " + slotMentions.size() + " SlotMentions");
            }

            for (SlotMention sm : slotMentions) {
                CCPNonComplexSlotMention ccpNonComplexSlotMention = (CCPNonComplexSlotMention) createUIMAMention(sm, jcas,
                        alreadyCreatedAnnotations, alreadyCreatedMentions);

                if (DEBUG) {
                    System.out.println("......adding slot: " + sm.getMentionName() + "  to: " + classMention.getMentionName());
                }

                slotMentionFSArray.set(fsArrayIndex++, ccpNonComplexSlotMention);
            }

            // add slot mentions array to classmention
            ccpClassMention.setSlotMentions(slotMentionFSArray);

            // create Knowtator annotation of TextAnnotation(s) associated with
            // this ClassMention
            List<TextAnnotation> associatedTextAnnotations = classMention.getTextAnnotations();
            for (TextAnnotation ta : associatedTextAnnotations) {
                createUIMAAnnotation(ta, jcas, alreadyCreatedAnnotations, alreadyCreatedMentions, ccpClassMention);
            }
        }
        return ccpClassMention;
    }

    private CCPComplexSlotMention processComplexSlotMention(ComplexSlotMention complexSlotMention, JCas jcas,
            HashMap<String, String> alreadyCreatedAnnotations, HashMap<String, CCPClassMention> alreadyCreatedMentions) {

        if (DEBUG) {
            System.out.println("...This mention is a ComplexSlotMention");
        }

        // create a new Knowtator mention
        CCPComplexSlotMention ccpComplexSlotMention = new CCPComplexSlotMention(jcas);
        ccpComplexSlotMention.setMentionName(complexSlotMention.getMentionName());

        // for each of its classMentions, create a new Knowtator mention
        List<ClassMention> classMentions = complexSlotMention.getClassMentions();

        FSArray classMentionFSArray = new FSArray(jcas, classMentions.size());
        int fsArrayIndex = 0;

        for (ClassMention cm : classMentions) {
            CCPClassMention ccpClassMention = (CCPClassMention) createUIMAMention(cm, jcas, alreadyCreatedAnnotations,
                    alreadyCreatedMentions);

            if (DEBUG) {
                System.out.println("......adding value: " + cm.getMentionName() + "  to slot mention: "
                        + complexSlotMention.getMentionName());
            }

            classMentionFSArray.set(fsArrayIndex++, ccpClassMention);
        }

        // add slot mentions array to classmention
        ccpComplexSlotMention.setClassMentions(classMentionFSArray);

        return ccpComplexSlotMention;
    }

    private CCPNonComplexSlotMention processSlotMention(SlotMention slotMention, JCas jcas,
            HashMap<String, String> alreadyCreatedAnnotations, HashMap<String, CCPClassMention> alreadyCreatedMentions) {

        if (DEBUG) {
            System.out.println("...This mention is a SlotMention");
        }

        // create a new Knowtator mention
        CCPNonComplexSlotMention ccpNonComplexSlotMention = new CCPNonComplexSlotMention(jcas);
        ccpNonComplexSlotMention.setMentionName(slotMention.getMentionName());

        // for each Object slot value, add it to the Knowtator slot mention
        ArrayList<Object> slotValues = (ArrayList<Object>) slotMention.getSlotValues();

        StringArray valueArray = new StringArray(jcas, slotValues.size());
        int stringArrayIndex = 0;

        // we are making an assumption that the slotValues are Strings
        for (Object value : slotValues) {
            valueArray.set(stringArrayIndex++, (String) value.toString());
        }

        ccpNonComplexSlotMention.setSlotValues(valueArray);

        return ccpNonComplexSlotMention;
    }

    public static void printCCPAnnotator(CCPAnnotator ccpAnnotator, PrintStream ps) {
        String annotatorStr = ccpAnnotator.getAnnotatorID() + " - " + ccpAnnotator.getFirstName() + " " + ccpAnnotator.getLastName()
                + " -- " + ccpAnnotator.getAffiliation();
        ps.println(annotatorStr);
    }

    public static void printCCPAnnotationSet(CCPAnnotationSet ccpAnnotationSet, PrintStream ps) {
        String annotationSetStr = ccpAnnotationSet.getAnnotationSetID() + " - " + ccpAnnotationSet.getAnnotationSetName() + " -- "
                + ccpAnnotationSet.getAnnotationSetDescription();
        ps.println(annotationSetStr);
    }

    public String getSingleLineRepresentationOfCCPTextAnnotation(CCPTextAnnotation ccpTA, boolean deep) {
        String repStr = "";
        ;

        // if (showDocID) {
        // repStr = documentID + "|" ;
        // } else {
        // repStr = "";
        // }

        String spansStr = "";
        FSArray spans = ccpTA.getSpans();
        if (spans != null) {
            for (int i = 0; i < spans.size(); i++) {
                CCPSpan span = (CCPSpan) spans.get(i);
                spansStr += ("[" + span.getSpanStart() + ".." + span.getSpanEnd() + "]");
            }
            spansStr = spansStr.substring(0, spansStr.length());
        }

        String coveredText;
        try {
            coveredText = ccpTA.getCoveredText();
        } catch (StringIndexOutOfBoundsException siobe) {
            coveredText = "";
        }
        CCPAnnotator ccpAnnotator = ccpTA.getAnnotator();
        String lastName = "";
        if (ccpAnnotator != null) {
            lastName = ccpAnnotator.getLastName();
        }

        String annotationSetStr = "";
        FSArray ccpAnnotationSets = ccpTA.getAnnotationSets();
        if (ccpAnnotationSets != null) {
            for (int i = 0; i < ccpAnnotationSets.size(); i++) {
                CCPAnnotationSet ccpASet = (CCPAnnotationSet) ccpAnnotationSets.get(i);
                annotationSetStr += (ccpASet.getAnnotationSetID() + ",");
            }
        }

        if (deep) {
            repStr += (spansStr + "|\"" + coveredText + "\"" + "|" + lastName + "|" + annotationSetStr + "{"
                    + getSingleLineRepresentationOfCCPClassMention(ccpTA.getClassMention()) + "}");
        } else {
            repStr += (spansStr + "|\"" + coveredText + "\"" + "|" + lastName + "|" + annotationSetStr);
        }
        return repStr;
    }

    public String getSingleLineRepresentationOfCCPNonComplexSlotMention(CCPNonComplexSlotMention ccpNCSM) {
        String repStr = " [" + ccpNCSM.getMentionName() + "]:";

        StringArray slotValues = ccpNCSM.getSlotValues();
        for (int i = 0; i < slotValues.size(); i++) {
            repStr += slotValues.get(i) + ":";
        }
        repStr = repStr.substring(0, repStr.length() - 1);
        return repStr;

    }

    public String getSingleLineRepresentationOfCCPComplexSlotMention(CCPComplexSlotMention ccpCSM) {
        String repStr = " [" + ccpCSM.getMentionName() + "]:";
        FSArray classMentions = ccpCSM.getClassMentions();
        for (int i = 0; i < classMentions.size(); i++) {
            CCPClassMention ccpCM = (CCPClassMention) classMentions.get(i);
            FSArray associatedTextAnnotations = ccpCM.getCcpTextAnnotations();
            repStr += getSingleLineRepresentationOfCCPTextAnnotation((CCPTextAnnotation) associatedTextAnnotations.get(0), true);
        }
        return repStr;

    }

    public String getSingleLineRepresentationOfCCPClassMention(CCPClassMention ccpCM) {
        if (ccpCM != null) {
            FSArray associatedTextAnnotations = ccpCM.getCcpTextAnnotations();

            String repStr = " [" + ccpCM.getMentionName() + "]";
            if (associatedTextAnnotations == null) {
                System.err.println("ERROR -- UIMA_Util: FOUND ClassMention without a reference to its TextAnnotation...");
                UIMA_Util.printCCPClassMention(ccpCM, System.err, 0);
                return null;
            } else {
                repStr += getSingleLineRepresentationOfCCPTextAnnotation((CCPTextAnnotation) associatedTextAnnotations.get(0), false) + "(";
            }

            FSArray ccpSlotMentions = ccpCM.getSlotMentions();
            List<CCPSlotMention> ccpSlotMentionsList = new ArrayList<CCPSlotMention>();
            if (ccpSlotMentions != null) {
                for (int i = 0; i < ccpSlotMentions.size(); i++) {
                    ccpSlotMentionsList.add((CCPSlotMention) ccpSlotMentions.get(i));
                }
            }

            List<CCPSlotMention> sortedSlotMentions = sortSlotMentions(ccpSlotMentionsList);
            for (CCPSlotMention sm : sortedSlotMentions) {
                repStr += getSingleLineRepresentationOfCCPSlotMention(sm);
            }

            repStr += ")";
            return repStr;
        } else {
            return null;
        }
    }

    private String getSingleLineRepresentationOfCCPSlotMention(CCPSlotMention ccpSM) {
        if (ccpSM instanceof CCPNonComplexSlotMention) {
            return getSingleLineRepresentationOfCCPNonComplexSlotMention((CCPNonComplexSlotMention) ccpSM);
        } else if (ccpSM instanceof CCPComplexSlotMention) {
            return getSingleLineRepresentationOfCCPComplexSlotMention((CCPComplexSlotMention) ccpSM);
        } else {
            System.err.println("Expecting CCPNonComplexSlotMention or CCPComplexSlotMention but instead got " + ccpSM.getClass().getName());
            return null;
        }
    }

    private List<CCPSlotMention> sortSlotMentions(List<CCPSlotMention> slotMentions) {
        List<CCPSlotMention> sortedCSMList = new ArrayList<CCPSlotMention>();
        List<CCPSlotMention> sortedSMList = new ArrayList<CCPSlotMention>();

        HashMap<String, CCPSlotMention> inputCSMHash = new HashMap<String, CCPSlotMention>();
        HashMap<String, CCPSlotMention> inputSMHash = new HashMap<String, CCPSlotMention>();

        for (CCPSlotMention ment : slotMentions) {
            if (ment instanceof CCPComplexSlotMention) {
                inputCSMHash.put(getSingleLineRepresentationOfCCPSlotMention(ment), ment);
            } else if (ment instanceof CCPNonComplexSlotMention) {
                inputSMHash.put(getSingleLineRepresentationOfCCPSlotMention(ment), ment);
            } else {
                System.err.println("Expecting sm or csm in uima_util.sortSLotMEntions!!!!!");
            }

        }

        Set<String> keys = inputCSMHash.keySet();
        List<String> sortedKeys = Arrays.asList(keys.toArray(new String[0]));
        for (String key : sortedKeys) {
            sortedCSMList.add(inputCSMHash.get(key));
        }

        keys = inputSMHash.keySet();
        sortedKeys = Arrays.asList(keys.toArray(new String[0]));
        for (String key : sortedKeys) {
            sortedSMList.add(inputSMHash.get(key));
        }

        sortedCSMList.addAll(sortedSMList);
        return sortedCSMList;

    }

    public static void printCCPTextAnnotation(CCPTextAnnotation ccpTextAnnotation, PrintStream ps) {
        String spansStr = "";
        FSArray spans = ccpTextAnnotation.getSpans();
        for (int i = 0; i < spans.size(); i++) {
            CCPSpan span = (CCPSpan) spans.get(i);
            spansStr += (span.getSpanStart() + " - " + span.getSpanEnd() + "  ");
        }

        ps.println("======================= Annotation: " + ccpTextAnnotation.getAnnotationID() + " =======================");
        ps.print("Annotator: ");
        printCCPAnnotator(ccpTextAnnotation.getAnnotator(), ps);
        ps.print("--- AnnotationSets: ");
        FSArray annotationSets = ccpTextAnnotation.getAnnotationSets();
        if (annotationSets != null) {
            for (int i = 0; i < annotationSets.size(); i++) {
                printCCPAnnotationSet((CCPAnnotationSet) annotationSets.get(i), ps);
            }
            if (annotationSets.size() == 0) {
                ps.println();
            }
        } else {
            ps.println();
        }
        ps.println("--- Default Span: " + ccpTextAnnotation.getBegin() + " - " + ccpTextAnnotation.getEnd());
        ps.println("--- Span: " + spansStr);
        ps.println("--- DocumentSection: " + ccpTextAnnotation.getDocumentSectionID());
        ps.println("--- Covered Text: " + ccpTextAnnotation.getCoveredText());

        CCPClassMention ccpCM = ccpTextAnnotation.getClassMention();
        if (ccpCM != null) {
            printCCPClassMention(ccpCM, ps, 0);
        } else {
            ps.println("--- ClassMention: NULL");
        }
        ps.println("=================================================================================");

    }

    public static void printCCPClassMention(CCPClassMention ccpClassMention, PrintStream ps, int indentLevel) {
        String indentSpace = "-";
        for (int i = 0; i < indentLevel * 4; i++) {
            indentSpace += " ";
        }
        if (ccpClassMention != null) {
            // Print out class mention name and span string
            ps.println(indentSpace + "CLASS MENTION: " + ccpClassMention.getMentionName() + " \""
                    + getCCPClassMentionString(ccpClassMention) + "\"");
            indentLevel++;

            try {
                FeatureStructure[] slotMentions = ccpClassMention.getSlotMentions().toArray();
                for (FeatureStructure slotMention : slotMentions) {
                    if (slotMention instanceof CCPComplexSlotMention) {
                        printCCPComplexSlotMention((CCPComplexSlotMention) slotMention, ps, indentLevel);
                    } else if (slotMention instanceof CCPNonComplexSlotMention) {
                        printCCPNonComplexSlotMention((CCPNonComplexSlotMention) slotMention, ps, indentLevel);
                    } else {
                        System.err
                                .println("Error while trying to print slot mention of CCPClassMention - it was neither a CCPComplexSlotMention nor a CCPNonComplexSlotMention. Instead it was a "
                                        + slotMention.getClass().getName());
                    }
                }
            } catch (NullPointerException npe) {
                // if the CCPClassMention has not SlotMentions, then we end up
                // here
                // so, do nothing.
            }
        } else {
            ps.println(indentSpace + "CLASS MENTION: null");
        }
    }

    public static void printCCPComplexSlotMention(CCPComplexSlotMention ccpComplexSlotMention, PrintStream ps, int indentLevel) {
        String indentSpace = "-";
        for (int i = 0; i < indentLevel * 4; i++) {
            indentSpace += " ";
        }
        ps.println(indentSpace + "COMPLEX SLOT MENTION: " + ccpComplexSlotMention.getMentionName());
        indentLevel++;

        FeatureStructure[] classMentions = ccpComplexSlotMention.getClassMentions().toArray();
        for (FeatureStructure classMention : classMentions) {
            if (classMention instanceof CCPClassMention) {
                printCCPClassMention((CCPClassMention) classMention, ps, indentLevel);
            } else {
                System.err
                        .println("Error while trying to print slot mention of CCPComplexSlotMention - it was not a CCPClassMention. Instead it was a "
                                + classMention.getClass().getName());
            }
        }
    }

    public static void printCCPNonComplexSlotMention(CCPNonComplexSlotMention ccpNonComplexSlotMention, PrintStream ps, int indentLevel) {
        String indentSpace = "-";
        for (int i = 0; i < indentLevel * 4; i++) {
            indentSpace += " ";
        }
        ps.print(indentSpace + "SLOT MENTION: " + ccpNonComplexSlotMention.getMentionName() + " with SLOT VALUE(s): ");
        String[] values = ccpNonComplexSlotMention.getSlotValues().toArray();
        for (String value : values) {
            ps.print(value + "  ");
        }
        ps.println();
    }

    public static CCPSlotMention getSlotMentionByName(CCPTextAnnotation ccpTextAnnotation, String slotMentionName) {
        return getSlotMentionByName(ccpTextAnnotation.getClassMention(), slotMentionName);
    }

    public static CCPSlotMention getSlotMentionByName(CCPClassMention ccpClassMention, String slotMentionName) {
        FSArray slotMentionsArray = ccpClassMention.getSlotMentions();
        if (slotMentionsArray != null) {
            CCPSlotMention returnSlotMention = null;
            for (int i = 0; i < slotMentionsArray.size(); i++) {
                // FeatureStructure[] slotMentions = slotMentionsArray.toArray();
                // for (FeatureStructure fs : slotMentions) {
                FeatureStructure fs = slotMentionsArray.get(i);
                if (fs instanceof CCPSlotMention) {
                    CCPSlotMention ccpSlotMention = (CCPSlotMention) fs;
                    if (ccpSlotMention.getMentionName().equals(slotMentionName)) {
                        returnSlotMention = ccpSlotMention;
                        break;
                    }
                } else {
                    error("Expecting CCPSlotMention but got a : " + fs.getClass().getName());
                }
            }
            return returnSlotMention;
        } else {
            return null;
        }
    }

    public static List<CCPSlotMention> getMultipleSlotMentionsByName(CCPTextAnnotation ccpTextAnnotation, String slotMentionName) {
        return getMultipleSlotMentionsByName(ccpTextAnnotation.getClassMention(), slotMentionName);
    }

    public static List<CCPSlotMention> getMultipleSlotMentionsByName(CCPClassMention ccpClassMention, String slotMentionName) {
        List<CCPSlotMention> returnSlotMentions = new ArrayList<CCPSlotMention>();
        FSArray slotMentionsArray = ccpClassMention.getSlotMentions();
        if (slotMentionsArray != null) {
            FeatureStructure[] slotMentions = slotMentionsArray.toArray();
            for (FeatureStructure fs : slotMentions) {
                CCPSlotMention ccpSlotMention = (CCPSlotMention) fs;
                if (ccpSlotMention.getMentionName().equals(slotMentionName)) {
                    returnSlotMentions.add(ccpSlotMention);
                }
            }
            return returnSlotMentions;
        } else {
            return null;
        }
    }

    public static String getFirstSlotValue(CCPNonComplexSlotMention ccpNonComplexSlotMention) {
        String[] slotValues = ccpNonComplexSlotMention.getSlotValues().toArray();
        return slotValues[0];
    }

    public static void addSlotValue(CCPClassMention ccpClassMention, String slotMentionName, String slotValue) throws CASException {
        CCPNonComplexSlotMention ccpNonComplexSlotMention = (CCPNonComplexSlotMention) UIMA_Util.getSlotMentionByName(ccpClassMention,
                slotMentionName);
        if (ccpNonComplexSlotMention == null) { // then we need to create a new
            // CCPNonComplexSlotMention
            ccpNonComplexSlotMention = new CCPNonComplexSlotMention(ccpClassMention.getCAS().getJCas());
            ccpNonComplexSlotMention.setMentionName(slotMentionName);
            addSlotMention(ccpClassMention, ccpNonComplexSlotMention);
        }
        // add the slotvalue to the StringArray
        addToStringArray(ccpNonComplexSlotMention, slotValue);
    }

    private static void addToStringArray(CCPNonComplexSlotMention ccpNonComplexSlotMention, String slotValue) throws CASException {
        StringArray slotValues = ccpNonComplexSlotMention.getSlotValues();
        if (slotValues == null) {
            slotValues = new StringArray(ccpNonComplexSlotMention.getCAS().getJCas(), 1);
            slotValues.set(0, slotValue);
            ccpNonComplexSlotMention.setSlotValues(slotValues);
        } else {
            String[] previousValues = slotValues.toArray();
            int index = 0;
            slotValues = new StringArray(ccpNonComplexSlotMention.getCAS().getJCas(), previousValues.length + 1);
            for (String prevValue : previousValues) {
                slotValues.set(index++, prevValue);
            }
            slotValues.set(index, slotValue);
        }
        ccpNonComplexSlotMention.setSlotValues(slotValues);
    }

    private static void addSlotMention(CCPClassMention ccpClassMention, CCPSlotMention ccpSlotMention) throws CASException {
        FSArray slotMentions = ccpClassMention.getSlotMentions();
        if (slotMentions == null) {
            slotMentions = new FSArray(ccpClassMention.getCAS().getJCas(), 1);
            slotMentions.set(0, ccpSlotMention);
        } else {
            FeatureStructure[] featureStructures = slotMentions.toArray();
            int index = 0;
            slotMentions = new FSArray(ccpClassMention.getCAS().getJCas(), featureStructures.length + 1);
            for (FeatureStructure fs : featureStructures) {
                slotMentions.set(index++, fs);
            }
            slotMentions.set(index, ccpSlotMention);
        }
        ccpClassMention.setSlotMentions(slotMentions);
    }

    /**
     * Create a string that includes all of the spans within this mention. This includes recursively pulling out slot spans as well.
     * 
     * @param mention
     *            The mention to process
     * @return A string summarizing all the text spans included in this mention
     */
    private static String getCCPClassMentionString(CCPClassMention mention) {
        // Create text spans for the base annotation and all the slots
        ArrayList<TextSpan> textSpans = new ArrayList<TextSpan>();
        addClassMentionSpans(textSpans, mention);
        // Assemble the sorted spans into a single string
        StringBuffer sb = new StringBuffer();
        TextSpan previous = null;
        for (TextSpan span : textSpans) {
            if (previous == null) {
                sb.append(span.text);
            } else if ((span.start - previous.end) <= 1) {
                sb.append(" ");
                sb.append(span.text);
            } else {
                sb.append(" ... ");
                sb.append(span.text);
            }
            previous = span;
        }
        return sb.toString();
    }

    /**
     * Add all of the text spans that take part in a mention into a sorted list of text spans.
     * 
     * @param textSpans
     *            The sorted list of text spans
     * @param mention
     *            The mention from which spans are to be extracted
     * @return The sorted list of text spans
     */
    private static ArrayList<TextSpan> addClassMentionSpans(ArrayList<TextSpan> textSpans, CCPClassMention mention) {
        // Grab the original document text from the JCas
        String data = null;
        try {
            data = mention.getCAS().getJCas().getDocumentText();
        } catch (CASException e) {
            return textSpans;
        }
        // Get the base annotation for this mention (it should point to a
        // CCPTextAnnotation)
        FSArray annotations = mention.getCcpTextAnnotations();
        if ((annotations == null) || (annotations.size() <= 0))
            return textSpans;
        Object jcasAnnotation = annotations.get(0);
        CCPTextAnnotation annotation = null;
        if (jcasAnnotation instanceof CCPTextAnnotation)
            annotation = (CCPTextAnnotation) jcasAnnotation;
        if (annotation == null)
            return textSpans;
        // Get all the spans from the base annotation
        FSArray spans = annotation.getSpans();
        if (spans == null) {
            sortIn(textSpans, new TextSpan(annotation.getStart(), annotation.getEnd(), data.substring(annotation.getStart(), annotation
                    .getEnd())));
        } else {
            for (int i = 0; i < spans.size(); i++) {
                Object jcasSpan = spans.get(i);
                CCPSpan span = null;
                if (jcasSpan instanceof CCPSpan) {
                    span = (CCPSpan) jcasSpan;
                }
                if (span != null) {
                    sortIn(textSpans, new TextSpan(span.getSpanStart(), span.getSpanEnd(), data.substring(span.getSpanStart(), span
                            .getSpanEnd())));
                }
            }
        }
        // Now sort in all the spans from the mention slots
        FSArray slots = mention.getSlotMentions();
        if (slots != null) {
            for (int i = 0; i < slots.size(); i++) {
                Object jcasSlotMention = slots.get(i);
                CCPComplexSlotMention slot = null;
                if (jcasSlotMention instanceof CCPComplexSlotMention)
                    slot = (CCPComplexSlotMention) jcasSlotMention;
                if (slot != null) {
                    FSArray slotClassMentions = slot.getClassMentions();
                    for (int j = 0; j < slotClassMentions.size(); j++) {
                        Object slotClassMention = slotClassMentions.get(j);
                        CCPClassMention classMention = null;
                        if (slotClassMention instanceof CCPClassMention)
                            classMention = (CCPClassMention) slotClassMention;
                        if (classMention != null) {
                            addClassMentionSpans(textSpans, classMention);
                        }
                    }
                }
            }
        }
        // Done
        return textSpans;
    }

    /**
     * Sort a new text span into a list of text spans.
     * 
     * @param spans
     *            The sorted list of spans
     * @param span
     *            The new span to add
     * @return The sorted list of spans
     */
    private static ArrayList<TextSpan> sortIn(ArrayList<TextSpan> spans, TextSpan span) {
        if (spans.isEmpty()) {
            spans.add(span);
        } else {
            boolean found = false;
            for (int i = 0; i < spans.size(); i++) {
                if (span.end <= spans.get(i).start) {
                    spans.add(i, span);
                    found = true;
                    break;
                }
            }
            if (!found)
                spans.add(span);
        }
        return spans;
    }

    public static Iterator<CCPTextAnnotation> getAnnotationsWithinSpan(Span span, JCas jcas) {
        return getAnnotationsWithinSpan(span, jcas, CCPTextAnnotation.type);
    }

    /**
     * return all annotations within the exact same span as the input span
     * 
     * @param span
     * @param jcas
     * @return
     */
    public static Iterator getAnnotationsWithinSpan(Span span, JCas jcas, int annotationType) {

        if (DEBUG) {
            System.out.println("Looking for annotations within " + span.getSpanStart() + " -- " + span.getSpanEnd());
        }
        /* Get a reference to the CAS and the CAS ConstraintFactory */
        CAS cas = jcas.getCas();
        ConstraintFactory cf = cas.getConstraintFactory();

        /* Constraints are built from tests and feature-paths */
        /* First build the tests */
        FSIntConstraint gtEqToSpanStart = cf.createIntConstraint();
        gtEqToSpanStart.geq(span.getSpanStart());

        FSIntConstraint ltEqToSpanEnd = cf.createIntConstraint();
        ltEqToSpanEnd.leq(span.getSpanEnd());

        /* Get handles to the features, use the type system */
        TypeSystem ts = cas.getTypeSystem();

        Feature beginFeature = ts.getFeatureByFullName(CAS.FEATURE_FULL_NAME_BEGIN);
        Feature endFeature = ts.getFeatureByFullName(CAS.FEATURE_FULL_NAME_END);

        /* Create a feature path for each feature */
        FeaturePath pathToBeginValue = cas.createFeaturePath();
        pathToBeginValue.addFeature(beginFeature);
        FeaturePath pathToEndValue = cas.createFeaturePath();
        pathToEndValue.addFeature(endFeature);

        /*
         * Connect the tests to the feature paths (s = the span of the trigger annotation, c = the span of the phrases and tokens to compare)
         */

        /**
         * is it within the span
         * 
         * <pre>
         *                        ccccc
         *                       ssssssss
         * </pre>
         */
        FSMatchConstraint testBegin = cf.embedConstraint(pathToBeginValue, gtEqToSpanStart);
        FSMatchConstraint testEnd = cf.embedConstraint(pathToEndValue, ltEqToSpanEnd);

        /* AND the tests for each of the three cases, then OR the AND'ed tests together */
        FSMatchConstraint testBoth = cf.and(testBegin, testEnd);

        /* Create a filtered iterator that uses this constraint */
        Iterator<CCPTextAnnotation> iter = (Iterator<CCPTextAnnotation>) cas.createFilteredIterator(jcas.getJFSIndexRepository()
                .getAnnotationIndex(annotationType).iterator(), testBoth);

        return iter;

    }

    public static Iterator<CCPTextAnnotation> getOverlappingAnnotations(CCPTextAnnotation ccpTA, JCas jcas, int annotType) {
        Span span = null;
        try {
            span = new Span(ccpTA.getBegin(), ccpTA.getEnd());
        } catch (InvalidSpanException e) {
            e.printStackTrace();
        }

        return getAnnotationsEncompassingSpan(span, jcas, annotType);

    }

    public static Iterator<CCPTextAnnotation> getAnnotationsEncompassingSpan(Span span, JCas jcas) {
        return getAnnotationsEncompassingSpan(span, jcas, CCPTextAnnotation.type);
    }

    /**
     * return all annotations that contain the input span
     * 
     * @param span
     * @param jcas
     * @return
     */
    public static Iterator<CCPTextAnnotation> getAnnotationsEncompassingSpan(Span span, JCas jcas, int annotType) {

        if (DEBUG) {
            System.out.println("Looking for annotations overlapping " + span.getSpanStart() + " -- " + span.getSpanEnd());
        }
        /* Get a reference to the CAS and the CAS ConstraintFactory */
        CAS cas = jcas.getCas();
        ConstraintFactory cf = cas.getConstraintFactory();

        /* Constraints are built from tests and feature-paths */
        /* First build the tests */
        FSIntConstraint ltEqToSpanStart = cf.createIntConstraint();
        ltEqToSpanStart.leq(span.getSpanStart());
        FSIntConstraint gtSpanStart = cf.createIntConstraint();
        gtSpanStart.gt(span.getSpanStart());
        FSIntConstraint gtEqToSpanStart = cf.createIntConstraint();
        gtEqToSpanStart.geq(span.getSpanStart());

        FSIntConstraint gtEqToSpanEnd = cf.createIntConstraint();
        gtEqToSpanEnd.geq(span.getSpanEnd());
        FSIntConstraint ltSpanEnd = cf.createIntConstraint();
        ltSpanEnd.lt(span.getSpanEnd());
        FSIntConstraint ltEqToSpanEnd = cf.createIntConstraint();
        ltEqToSpanEnd.leq(span.getSpanEnd());

        /* Get handles to the features, use the type system */
        TypeSystem ts = cas.getTypeSystem();

        Feature beginFeature = ts.getFeatureByFullName(CAS.FEATURE_FULL_NAME_BEGIN);
        Feature endFeature = ts.getFeatureByFullName(CAS.FEATURE_FULL_NAME_END);

        /* Create a feature path for each feature */
        FeaturePath pathToBeginValue = cas.createFeaturePath();
        pathToBeginValue.addFeature(beginFeature);
        FeaturePath pathToEndValue = cas.createFeaturePath();
        pathToEndValue.addFeature(endFeature);

        /*
         * Connect the tests to the feature paths (s = the span of the trigger annotation, c = the span of the phrases and tokens to compare)
         */

        /**
         * does it overlap the left
         * 
         * <pre>
         *                   cccccccc
         *                       ssssssss
         * </pre>
         */
        FSMatchConstraint testBegin1 = cf.embedConstraint(pathToBeginValue, ltEqToSpanStart);
        FSMatchConstraint testEnd1 = cf.embedConstraint(pathToEndValue, gtSpanStart);
        /**
         * does it overlap the right
         * 
         * <pre>
         *                     ccccccccc 
         *                  sssssss
         * </pre>
         */
        FSMatchConstraint testBegin2 = cf.embedConstraint(pathToBeginValue, ltSpanEnd);
        FSMatchConstraint testEnd2 = cf.embedConstraint(pathToEndValue, gtEqToSpanEnd);
        /**
         * is it completely in the middle
         * 
         * <pre>
         *                   cccc 
         *                 sssssssssss
         * </pre>
         */
        FSMatchConstraint testBegin3 = cf.embedConstraint(pathToBeginValue, gtEqToSpanStart);
        FSMatchConstraint testEnd3 = cf.embedConstraint(pathToEndValue, ltEqToSpanEnd);

        /* AND the tests for each of the three cases, then OR the AND'ed tests together */
        FSMatchConstraint testBoth1 = cf.and(testBegin1, testEnd1);
        FSMatchConstraint testBoth2 = cf.and(testBegin2, testEnd2);
        FSMatchConstraint testBoth3 = cf.and(testBegin3, testEnd3);

        FSMatchConstraint testBoth12 = cf.or(testBoth1, testBoth2);
        FSMatchConstraint testBoth123 = cf.or(testBoth12, testBoth3);

        /* Create a filtered iterator that uses this constraint */
        Iterator<CCPTextAnnotation> iter = (Iterator<CCPTextAnnotation>) cas.createFilteredIterator(jcas.getJFSIndexRepository()
                .getAnnotationIndex(annotType).iterator(), testBoth123);

        return iter;

    }

    // public static Iterator<CCPTextAnnotation> getAnnotationsNotOfType(int ccpAnnotationType, List<String> excludeCCPAnnotationTypes, JCas
    // jcas) {
    // if (DEBUG) {
    // System.out.println("Looking for annotations of type " + ccpAnnotationType + " but not of type... ");
    // }
    // /* Get a reference to the CAS and the CAS ConstraintFactory */
    // CAS cas = jcas.getCas();
    // ConstraintFactory cf = cas.getConstraintFactory();
    //
    // /* Get handles to the features, use the type system */
    // TypeSystem ts = cas.getTypeSystem();
    //        
    // /* Constraints are built from tests and feature-paths */
    // /* First build the tests */
    // for (String typeStr : excludeCCPAnnotationTypes) {
    // Type type = ts.getType(typeStr);
    // FSTypeConstraint notType = cf.createTypeConstraint();
    // notType.add(type);
    // }
    //
    // Feature beginFeature = ts.getFeatureByFullName(TCAS.FEATURE_FULL_NAME_BEGIN);
    // Feature endFeature = ts.getFeatureByFullName(TCAS.FEATURE_FULL_NAME_END);
    //
    // /* Create a feature path for each feature */
    // FeaturePath pathToBeginValue = cas.createFeaturePath();
    // pathToBeginValue.addFeature(beginFeature);
    // FeaturePath pathToEndValue = cas.createFeaturePath();
    // pathToEndValue.addFeature(endFeature);
    //
    // /*
    // * Connect the tests to the feature paths (s = the span of the trigger annotation, c = the span of the phrases and tokens to
    // * compare)
    // */
    //
    // /**
    // * does it overlap the left
    // *
    // * <pre>
    // * cccccccc
    // * ssssssss
    // * </pre>
    // */
    // FSMatchConstraint testBegin1 = cf.embedConstraint(pathToBeginValue, ltEqToSpanStart);
    // FSMatchConstraint testEnd1 = cf.embedConstraint(pathToEndValue, gtSpanStart);
    // /**
    // * does it overlap the right
    // *
    // * <pre>
    // * ccccccccc
    // * sssssss
    // * </pre>
    // */
    // FSMatchConstraint testBegin2 = cf.embedConstraint(pathToBeginValue, ltSpanEnd);
    // FSMatchConstraint testEnd2 = cf.embedConstraint(pathToEndValue, gtEqToSpanEnd);
    // /**
    // * is it completely in the middle
    // *
    // * <pre>
    // * cccc
    // * sssssssssss
    // * </pre>
    // */
    // FSMatchConstraint testBegin3 = cf.embedConstraint(pathToBeginValue, gtEqToSpanStart);
    // FSMatchConstraint testEnd3 = cf.embedConstraint(pathToEndValue, ltEqToSpanEnd);
    //
    // /* AND the tests for each of the three cases, then OR the AND'ed tests together */
    // FSMatchConstraint testBoth1 = cf.and(testBegin1, testEnd1);
    // FSMatchConstraint testBoth2 = cf.and(testBegin2, testEnd2);
    // FSMatchConstraint testBoth3 = cf.and(testBegin3, testEnd3);
    //
    // FSMatchConstraint testBoth12 = cf.or(testBoth1, testBoth2);
    // FSMatchConstraint testBoth123 = cf.or(testBoth12, testBoth3);
    //
    // /* Create a filtered iterator that uses this constraint */
    // Iterator<CCPTextAnnotation> iter = (Iterator<CCPTextAnnotation>) cas.createFilteredIterator(jcas.getJFSIndexRepository()
    // .getAnnotationIndex(CCPTextAnnotation.type).iterator(), testBoth123);
    //
    // return iter;
    //        
    //        
    //        
    //        
    //        
    // }

    /**
     * return annotations in between spans
     * 
     * @param span
     * @param jcas
     * @return
     */
    public static Iterator<CCPTextAnnotation> getAnnotationsInBetweenSpans(Span upstreamSpan, Span downstreamSpan, JCas jcas) {

        if (DEBUG) {
            System.out.println("Looking for annotations in between " + upstreamSpan.getSpanEnd() + " -- " + downstreamSpan.getSpanStart());
        }

        Span betweenSpan = null;
        try {
            betweenSpan = new Span(upstreamSpan.getSpanEnd(), downstreamSpan.getSpanStart());
        } catch (InvalidSpanException e) {
            error("Invalid span detected.. could be because of split span. These are not handled. [" + upstreamSpan.getSpanEnd() + ".." + downstreamSpan.getSpanStart() + "]");
            return null;
            // e.printStackTrace();
        }

        if (betweenSpan != null) {
            return getAnnotationsWithinSpan(betweenSpan, jcas);
        } else {
            return null;
        }

    }

    /**
     * return all annotations that start with the input startIndex
     * 
     * @param startIndex
     * @param jcas
     * @return
     */
    public static Iterator<CCPTextAnnotation> getAnnotationsWithSameStart(int startIndex, JCas jcas) {

        if (DEBUG) {
            System.out.println("Looking for annotations starting at " + startIndex);
        }

        /* Get a reference to the CAS and the CAS ConstraintFactory */
        CAS cas = jcas.getCas();
        ConstraintFactory cf = cas.getConstraintFactory();

        /* Constraints are built from tests and feature-paths */
        /* First build the tests */
        FSIntConstraint eqToSpanStart = cf.createIntConstraint();
        eqToSpanStart.eq(startIndex);

        /* Get handles to the features, use the type system */
        TypeSystem ts = cas.getTypeSystem();

        Feature beginFeature = ts.getFeatureByFullName(CAS.FEATURE_FULL_NAME_BEGIN);

        /* Create a feature path for each feature */
        FeaturePath pathToBeginValue = cas.createFeaturePath();
        pathToBeginValue.addFeature(beginFeature);

        /*
         * Connect the tests to the feature paths (s = the span of the trigger annotation, c = the span of the phrases and tokens to compare)
         */

        /**
         * does it start at the same index
         * 
         * <pre>
         *                   cccccccc
         *                   ssssssss
         * </pre>
         */
        FSMatchConstraint testStart = cf.embedConstraint(pathToBeginValue, eqToSpanStart);

        /* Create a filtered iterator that uses this constraint */
        Iterator<CCPTextAnnotation> iter = (Iterator<CCPTextAnnotation>) cas.createFilteredIterator(jcas.getJFSIndexRepository()
                .getAnnotationIndex(CCPTextAnnotation.type).iterator(), testStart);

        return iter;

    }

    public static Iterator<CCPTextAnnotation> getPrecedingAnnotations(int startIndex, int ccpAnnotationType, JCas jcas) {

        if (DEBUG) {
            System.out.println("Looking for annotations ending before  " + startIndex);
        }

        /* Get a reference to the CAS and the CAS ConstraintFactory */
        CAS cas = jcas.getCas();
        ConstraintFactory cf = cas.getConstraintFactory();

        /* Constraints are built from tests and feature-paths */
        /* First build the tests */
        FSIntConstraint ltSpanStart = cf.createIntConstraint();
        ltSpanStart.lt(startIndex);

        /* Get handles to the features, use the type system */
        TypeSystem ts = cas.getTypeSystem();

        Feature endFeature = ts.getFeatureByFullName(CAS.FEATURE_FULL_NAME_END);

        /* Create a feature path for each feature */
        FeaturePath pathToEndValue = cas.createFeaturePath();
        pathToEndValue.addFeature(endFeature);

        /*
         * Connect the tests to the feature paths (s = the span of the trigger annotation, c = the span of the phrases and tokens to compare)
         */

        /**
         * does it start at the same index
         * 
         * <pre>
         *                   cccccccc
         *                   ssssssss
         * </pre>
         */
        FSMatchConstraint testStart = cf.embedConstraint(pathToEndValue, ltSpanStart);

        /* Create a filtered iterator that uses this constraint */
        Iterator<CCPTextAnnotation> iter = (Iterator<CCPTextAnnotation>) cas.createFilteredIterator(jcas.getJFSIndexRepository()
                .getAnnotationIndex(ccpAnnotationType).iterator(), testStart);

        return iter;

    }

    /**
     * this method resets the span for an annotation.. this includes the Span FSArray
     * 
     * @param ccpTA
     * @param spanStart
     * @param spanEnd
     */
    public static void setCCPTextAnnotationSpan(CCPTextAnnotation ccpTA, int spanStart, int spanEnd) throws CASException {
        JCas jcas = ccpTA.getCAS().getJCas();

        /* Initialize a new CCPSpan */
        CCPSpan ccpSpan = new CCPSpan(jcas);
        ccpSpan.setSpanStart(spanStart);
        ccpSpan.setSpanEnd(spanEnd);

        /* Add the span to the span array */
        FSArray ccpSpans = new FSArray(jcas, 1);
        ccpSpans.set(0, ccpSpan);

        /* Update the text annotation with the new span information */
        ccpTA.setSpans(ccpSpans);
        ccpTA.setBegin(spanStart);
        ccpTA.setEnd(spanEnd);

        /* update class mention to point to this text annotation */
        CCPClassMention ccpCM = ccpTA.getClassMention();
        if (ccpCM != null) {
            FSArray ccpTAs = new FSArray(jcas, 1);
            ccpTAs.set(0, ccpTA);
            ccpCM.setCcpTextAnnotations(ccpTAs);
        }

    }

    /**
     * sets the class mention for the CCPTextAnnotation, and also links the CCPTextAnnotation with the CCPClassMention
     * 
     * @param ccpTA
     * @param ccpCM
     * @throws CASException
     */
    public static void setCCPPClassMentionForCCPTextAnnotation(CCPTextAnnotation ccpTA, CCPClassMention ccpCM) throws CASException {
        ccpTA.setClassMention(ccpCM);
        addCCPTextAnnotationToCCPClassMention(ccpTA, ccpCM);
    }

    public static void addCCPTextAnnotationToCCPClassMention(CCPTextAnnotation ccpTA, CCPClassMention ccpCM) throws CASException {
        JCas jcas = ccpTA.getCAS().getJCas();

        FSArray taArray = ccpCM.getCcpTextAnnotations();
        if (taArray == null) {
            taArray = new FSArray(jcas, 1);
            taArray.set(0, ccpTA);
            ccpCM.setCcpTextAnnotations(taArray);
        } else {
            /* this class mention already has some text annotations associated with it, or it has an initialized, but empty, FSArray */
            FSArray newTAarray = new FSArray(jcas, taArray.size() + 1);
            for (int i = 0; i < taArray.size(); i++) {
                newTAarray.set(i, taArray.get(i));
            }
            newTAarray.set(newTAarray.size() - 1, ccpTA);
            ccpCM.setCcpTextAnnotations(newTAarray);
        }
        
    }

    /**
     * This method provides a sanity check when constructing CCPTextAnnotations, and in particular the class mention structure from scratch. Slots are
     * checked for appropriate filler, and error messages are raised if an invalid slot filler is discovered. True is returned if the
     * CCPTextAnnotation has a valid mention structure, false otherwise.
     * 
     * @param ccpTA
     * @return
     */
    public static boolean validateCCPTextAnnotation(CCPTextAnnotation ccpTA) {
        boolean isValid =  validateCCPClassMention(ccpTA.getClassMention());
        UIMA_Util uimaUtil = new UIMA_Util();
        error("Invalid class mention structure detected in CCPTextAnnotation: " + uimaUtil.getSingleLineRepresentationOfCCPTextAnnotation(ccpTA, false));
        return isValid;
    }

    /**
     * This method checks each slot mention associated with the input class mention for valid slot fillers. True is returned if the CCPClassMention
     * has a valid mention structure, false otherwise.
     * 
     * @param ccpTA
     * @return
     */
    public static boolean validateCCPClassMention(CCPClassMention ccpCM) {
        boolean isValid = true;

        FSArray shouldBeSlotMentions = ccpCM.getSlotMentions();
        for (int i = 0; i < shouldBeSlotMentions.size(); i++) {
            Object shouldBeSM = shouldBeSlotMentions.get(i);
            if (shouldBeSM instanceof CCPSlotMention) {
                return validateCCPSlotMention((CCPSlotMention) shouldBeSM);
            } else {
                error("Invalid mention structure detected. Unexpected object found in FSArray holding CCPSlotMentions for the CCPClassMention: \""
                        + ccpCM.getMentionName() + "\" -- " + shouldBeSM.getClass().getName());
                return false;
            }
        }

        FSArray shouldBeTextAnnotations = ccpCM.getCcpTextAnnotations();
        for (int i = 0; i < shouldBeTextAnnotations.size(); i++) {
            Object shouldBeTA = shouldBeTextAnnotations.get(i);
            if (!(shouldBeTA instanceof CCPTextAnnotation)) {
                error("Invalid mention structure detected. Expected CCPTextAnnotation linked to CCPClassMention: " + ccpCM.getMentionName()
                        + " but instead found a: " + shouldBeTA.getClass().getName());
                return false;
            }
        }

        return isValid;

    }

    /**
     * This method determines the type of slot mention inputted, and calls either validateCCPComplexSlotMention() or
     * validateCCPNonComplexSlotMention()
     * 
     * @param ccpSM
     * @return
     */
    public static boolean validateCCPSlotMention(CCPSlotMention ccpSM) {
        if (ccpSM instanceof CCPComplexSlotMention) {
            return validateCCPComplexSlotMention((CCPComplexSlotMention) ccpSM);
        } else if (ccpSM instanceof CCPNonComplexSlotMention) {
            return validateCCPNonComplexSlotMention((CCPNonComplexSlotMention) ccpSM);
        } else {
            error("The superclass CCPSlotMention was found to occupy a slot. Only subclasses of CCPSlotMention are allowed.");
            return false;
        }
    }

    /**
     * This method checks for valid slot fillers of the input CCPComplexSlotMention, i.e. slot fillers must be valid CCPClassMentions. True is
     * returned if the CCPClassMention has a valid mention structure, false otherwise.
     * 
     * @param ccpTA
     * @return
     */
    public static boolean validateCCPComplexSlotMention(CCPComplexSlotMention ccpCSM) {
        boolean isValid = true;

        FSArray slotValues = ccpCSM.getClassMentions();
        for (int i = 0; i < slotValues.size(); i++) {
            Object shouldBeAClassMention = slotValues.get(i);
            if (shouldBeAClassMention instanceof CCPClassMention) {
                isValid = isValid && validateCCPClassMention((CCPClassMention) shouldBeAClassMention);
            } else {
                error("Invalid mention structure discovered. Instead of a CCPClassMention, this slot filler for this CCPComplexSlotMention is a: "
                        + shouldBeAClassMention.getClass().getName());
                return false;
            }
        }

        return isValid;
    }

    /**
     * This method checks for valid slot fillers of the input CCPNonComplexSlotMention, i.e. slot fillers must be Strings. This method is not
     * necessary in truth because the StringArray object of each CCPNonComplexSlotMention will force the slot values to be strings, but is included
     * for completeness.
     * 
     * @param ccpTA
     * @return
     */
    public static boolean validateCCPNonComplexSlotMention(CCPNonComplexSlotMention ccpNCSM) {
        /*
         * the CCPNonComplexSlotMention is forced to hold Strings, so its mention structure will always be valid. This method is included only for
         * completeness.
         */
        return true;
    }

    private static void error(String message) {
        System.err.println("ERROR -- UIMA_Util: " + message);
    }

}

/**
 * A local class to hold a span of text along with its document start and end position.
 * 
 * @author Jim Firby
 */
class TextSpan {

    int start = 0;

    int end = 0;

    String text = null;

    TextSpan(int start, int end, String text) {
        this.start = start;
        this.end = end;
        this.text = text;
    }

}
