# Supplementary material for: An open-source framework for large-scale, flexible evaluation of biomedical text mining systems
Source: J Biomed Discov Collab. 2008 Jan 29;3:1. doi: 10.1186/1747-5333-3-1 (PMC2276192; doi:10.1186/1747-5333-3-1)
Supplement: Additional file 1 — Evaluation platform source code. The additional file contains the software evaluation framework discussed in this paper. The most current release can be downloaded from SourceForge.net [1]. See the accompanying README file for instructions on installation and use. Also included in the distribution is a collection of UIMA wrappers for some commonly used BioNLP tools and annotated corpora. [file 1747-5333-3-1-S1.zip › bionlp_uima_repository-1.0.1/src/edu/uchsc/ccp/uima/util/UIMA_Annotation_Util.java]

/*
 * UIMA_Annotation_Util.java 
 * Copyright (C) 2007 Center for Computational Pharmacology, University of Colorado School of Medicine
 * 
 * This program is free software; you can redistribute it and/or
 * modify it under the terms of the GNU General Public License
 * as published by the Free Software Foundation; either version 2
 * of the License, or (at your option) any later version.
 *
 * This program is distributed in the hope that it will be useful,
 * but WITHOUT ANY WARRANTY; without even the implied warranty of
 * MERCHANTABILITY or FITNESS FOR A PARTICULAR PURPOSE.  See the
 * GNU General Public License for more details.
 *
 * You should have received a copy of the GNU General Public License
 * along with this program; if not, write to the Free Software
 * Foundation, Inc., 51 Franklin Street, Fifth Floor, Boston, MA  02110-1301, USA.
 * 
 */

package edu.uchsc.ccp.uima.util;

import java.util.regex.Matcher;
import java.util.regex.Pattern;

import org.apache.uima.cas.CASException;
import org.apache.uima.jcas.tcas.Annotation;

import edu.uchsc.ccp.uima.annotation.CCPTextAnnotation;

/**
 * Some simple utilities for dealing with <code>CCPTextAnnotation</code> objects.
 * 
 * @author William A Baumgartner, Jr.
 * 
 */
public class UIMA_Annotation_Util {

    public static final boolean DEBUG = false;

    /*
     * This method removes blank lines from the beginning and end of the input paragraph
     */
    public static void removeLeadingAndTrailingBlankLines(Annotation annotation) {
        Matcher matcher;
        Pattern blankLineAtStartPattern = Pattern.compile("^(\\n+)");

        matcher = blankLineAtStartPattern.matcher(annotation.getCoveredText());
        if (matcher.find()) {
            if (DEBUG) {
                System.out
                        .print("DEBUG -- UIMA_Annotation_Util.removeLeadingAndTrailingBlankLines: Removing blank line at start of annotation. Start index before removal: "
                                + annotation.getBegin() + "  Start index after removal: ");
            }
            annotation.setBegin(matcher.end(1));
            if (DEBUG) {
                System.out.println(annotation.getBegin());
            }
        }

        Pattern blankLineAtEndPattern = Pattern.compile("(\\n+)$");
        matcher = blankLineAtEndPattern.matcher(annotation.getCoveredText());
        if (matcher.find()) {
            if (DEBUG) {
                System.out
                        .print("DEBUG -- UIMA_Annotation_Util.removeLeadingAndTrailingBlankLines: Removing blank line at end of annotation. End index before removal: "
                                + annotation.getEnd() + "  End index after removal: ");
            }
            annotation.setEnd(matcher.start(1));
            if (DEBUG) {
                System.out.println(annotation.getEnd());
            }
        }
    }

    /**
     * trims spaces and &nbsp; from ends of a CCPTextAnnotation
     * 
     * @param ccpTA
     * @throws CASException
     */
    public static void trimCCPTextAnnotation(CCPTextAnnotation ccpTA) throws CASException {
        /* trim beginning */
        int startIndex = 0;
        String coveredText = ccpTA.getCoveredText();
        String tempText = coveredText;
        int endIndex = coveredText.length();
        int count = 0;
        while ((tempText.startsWith(" ") || tempText.startsWith("&nbsp;")) & count < 10) {
            if (tempText.startsWith(" ")) {
                if (DEBUG) {
                    System.err.println("Trimming space from beginning...");
                }
                startIndex++;
            } else if (tempText.startsWith("&nbsp;")) {
                if (DEBUG) {
                    System.err.println("Trimming &nbsp; from beginning...");
                }
                startIndex += 6;
            } else {
                if (DEBUG) {
                    System.err.println("neither space nor &nbsp; so the loop should break...");
                }
            }
            tempText = coveredText.substring(startIndex, endIndex);
            if (DEBUG) {
                System.err.println("NEW TEMP TEXT =" + tempText + ";;");
            }
            count++;
        }

        count = 0;
        /* trim end */
        while ((tempText.endsWith(" ") || tempText.endsWith("&nbsp;")) & count < 10) {
            if (tempText.endsWith(" ")) {
                if (DEBUG) {
                    System.err.println("Trimming space from end...");
                }
                endIndex--;
            } else if (tempText.endsWith("&nbsp;")) {
                if (DEBUG) {
                    System.err.println("Trimming space from end...");
                }
                endIndex -= 6;
            } else {
                if (DEBUG) {
                    System.err.println("neither space nor &nbsp; so the loop should break...");
                }
            }
            tempText = coveredText.substring(startIndex, endIndex);
            if (DEBUG) {
                System.err.println("NEW TEMP TEXT =" + tempText + ";;");
            }
            count++;
        }

        int offset = ccpTA.getBegin();
        UIMA_Util.setCCPTextAnnotationSpan(ccpTA, startIndex + offset, endIndex + offset);
    }

    public static boolean overlaps(CCPTextAnnotation ccpTA1, CCPTextAnnotation ccpTA2) {

        int s0start = ccpTA1.getBegin();
        int s0end = ccpTA1.getEnd();
        int s1start = ccpTA2.getBegin();
        int s1end = ccpTA2.getEnd();
        if ((s0start >= s1start & s0start < s1end) | (s0end > s1start & s0end <= s1end) | (s0start <= s1start & s0end > s1start)
                | (s0end >= s1end & s0start < s1end)) {
            return true;
        } else {
            return false;
        }

    }

}
