# Supplementary material for: An open-source framework for large-scale, flexible evaluation of biomedical text mining systems
Source: J Biomed Discov Collab. 2008 Jan 29;3:1. doi: 10.1186/1747-5333-3-1 (PMC2276192; doi:10.1186/1747-5333-3-1)
Supplement: Additional file 1 — Evaluation platform source code. The additional file contains the software evaluation framework discussed in this paper. The most current release can be downloaded from SourceForge.net [1]. See the accompanying README file for instructions on installation and use. Also included in the distribution is a collection of UIMA wrappers for some commonly used BioNLP tools and annotated corpora. [file 1747-5333-3-1-S1.zip › bionlp_uima_repository-1.0.1/src/edu/uchsc/ccp/uima/util/UIMASyntacticAnnotation_Util.java]

/*
 * UIMASyntacticAnnotation_Util.java 
 * Copyright (C) 2007 Center for Computational Pharmacology, University of Colorado School of Medicine
 * 
 * This program is free software; you can redistribute it and/or
 * modify it under the terms of the GNU General Public License
 * as published by the Free Software Foundation; either version 2
 * of the License, or (at your option) any later version.
 *
 * This program is distributed in the hope that it will be useful,
 * but WITHOUT ANY WARRANTY; without even the implied warranty of
 * MERCHANTABILITY or FITNESS FOR A PARTICULAR PURPOSE.  See the
 * GNU General Public License for more details.
 *
 * You should have received a copy of the GNU General Public License
 * along with this program; if not, write to the Free Software
 * Foundation, Inc., 51 Franklin Street, Fifth Floor, Boston, MA  02110-1301, USA.
 * 
 */

package edu.uchsc.ccp.uima.util;

import java.util.ArrayList;
import java.util.Iterator;
import java.util.List;

import org.apache.uima.cas.CASException;
import org.apache.uima.jcas.JCas;
import org.apache.uima.jcas.cas.FSArray;

import edu.uchsc.ccp.uima.annotation.CCPTextAnnotation;
import edu.uchsc.ccp.uima.annotation.syntactic.CCPClauseAnnotation;
import edu.uchsc.ccp.uima.annotation.syntactic.CCPPhraseAnnotation;
import edu.uchsc.ccp.uima.annotation.syntactic.CCPSentenceAnnotation;
import edu.uchsc.ccp.uima.annotation.syntactic.CCPTokenAnnotation;
import edu.uchsc.ccp.uima.annotation.syntactic.CCPTypedDependency;
import edu.uchsc.ccp.uima.mention.CCPNonComplexSlotMention;
import edu.uchsc.ccp.uima.mention.CCPSlotMention;
import edu.uchsc.ccp.util.external.stanfordparser.InvalidTypedDependencyException;
import edu.uchsc.ccp.util.external.stanfordparser.TypedDependencyCls;
import edu.uchsc.ccp.util.external.stanfordparser.TypedDependencyCls_Util;
import edu.uchsc.ccp.util.nlp.mention.ClassMentionTypes;
import edu.uchsc.ccp.util.nlp.mention.SlotMentionTypes;

/**
 * This class has been constructed to automate the conversion of annotations with class mention types of "token", "phrase", "clause", "sentence" into
 * TokenAnnotations, PhraseAnnotations, ClauseAnnotations, and SentenceAnnotations, respectively.
 * 
 * @author William A Baumgartner, Jr.
 * 
 */
public class UIMASyntacticAnnotation_Util {

    public static final boolean DEBUG = false;

    public static void normalizeSyntacticAnnotations(JCas jcas) {

        List<CCPTextAnnotation> annotationsToAdd = new ArrayList<CCPTextAnnotation>();

        /* get all text annotations in the CAS */
        Iterator textAnnotIter = jcas.getJFSIndexRepository().getAnnotationIndex(CCPTextAnnotation.type).iterator();

        /*
         * Initialize a list to store the annotations that will be removed that the end of this process. These annotation comprise "token" annotations
         * that have been converted to TokenAnnotations, etc.
         */
        List<CCPTextAnnotation> syntacticAnnotationsToRemove = new ArrayList<CCPTextAnnotation>();

        /* cycle through all annotations in the cas, and add explicit TokenAnnotations, PhraseAnnotations, etc. when appropriate */
        while (textAnnotIter.hasNext()) {
            CCPTextAnnotation ccpTA = (CCPTextAnnotation) textAnnotIter.next();

            String mentionName = ccpTA.getClassMention().getMentionName();

            if (DEBUG) {
                System.out.println("DEBUG -- UIMASyntacticAnnotation_Util: " + ccpTA.getClassMention().getMentionName() + "; "
                        + ccpTA.getBegin() + " -- " + ccpTA.getEnd() + ": " + ccpTA.getCoveredText());
            }

            if (mentionName.equals(ClassMentionTypes.TOKEN)) {
                if (DEBUG) {
                    System.out
                            .println("DEBUG -- UIMASyntacticAnnotation_Util: Possible token annotation needing conversion to TokenAnnotation...");
                }
                /* if it's already a TokenAnnotation, then we don't have to do anything */
                if (!(ccpTA instanceof CCPTokenAnnotation)) {
                    if (DEBUG) {
                        System.out.println("DEBUG -- UIMASyntacticAnnotation_Util:... it was not a TokenAnnotation already.");
                    }
                    CCPTokenAnnotation tokenAnnotation = new CCPTokenAnnotation(jcas);
                    try {
                        UIMA_Util.swapAnnotationInfo(ccpTA, tokenAnnotation);
                    } catch (CASException ce) {
                        ce.printStackTrace();
                    }

                    // /* set the Annotator */
                    // tokenAnnotation.setAnnotator(ccpAnnotator);
                    //
                    // /* set the AnnotationSet(s) */
                    // tokenAnnotation.setAnnotationSets(ccpAnnotationSets);

                    /* set POS */
                    CCPNonComplexSlotMention ccpSlotMention = (CCPNonComplexSlotMention) UIMA_Util.getSlotMentionByName(ccpTA,
                            SlotMentionTypes.TOKEN_PARTOFSPEECH);
                    if (ccpSlotMention != null) {
                        tokenAnnotation.setPartOfSpeech(UIMA_Util.getFirstSlotValue(ccpSlotMention));
                    }

                    /* set token lemma */
                    ccpSlotMention = (CCPNonComplexSlotMention) UIMA_Util.getSlotMentionByName(ccpTA, SlotMentionTypes.TOKEN_LEMMA);
                    if (ccpSlotMention != null) {
                        tokenAnnotation.setLemma((UIMA_Util.getFirstSlotValue(ccpSlotMention)));
                    }

                    /* set token stem */
                    ccpSlotMention = (CCPNonComplexSlotMention) UIMA_Util.getSlotMentionByName(ccpTA, SlotMentionTypes.TOKEN_STEM);
                    if (ccpSlotMention != null) {
                        tokenAnnotation.setStem((UIMA_Util.getFirstSlotValue(ccpSlotMention)));
                    }

                    /* set token number */
                    ccpSlotMention = (CCPNonComplexSlotMention) UIMA_Util.getSlotMentionByName(ccpTA, SlotMentionTypes.TOKEN_NUMBER);
                    if (ccpSlotMention != null) {
                        tokenAnnotation.setTokenNumber(Integer.parseInt(UIMA_Util.getFirstSlotValue(ccpSlotMention)));
                    }

                    /* set typed dependencies */
                    List<CCPSlotMention> tdSlotMentions = UIMA_Util.getMultipleSlotMentionsByName(ccpTA,
                            SlotMentionTypes.TOKEN_TYPED_DEPENDENCY);

                    if (tdSlotMentions != null) {
                        /* initialize a new FSArray to hold the CCPTypedDependencies */
                        FSArray typedDependenciesArray = new FSArray(jcas, tdSlotMentions.size());
                        for (int i = 0; i < tdSlotMentions.size(); i++) {
                            CCPNonComplexSlotMention tdSM = (CCPNonComplexSlotMention) tdSlotMentions.get(i);
                            String tdStr = UIMA_Util.getFirstSlotValue(tdSM);

                            TypedDependencyCls tdc;
                            try {
                                tdc = TypedDependencyCls_Util.parseTypedDependencyClsString(tdStr);
                                CCPTypedDependency ccpTD = new CCPTypedDependency(jcas);
                                ccpTD.setDependentTokenNum(tdc.getDependentTokenNum());
                                ccpTD.setGovernorTokenNum(tdc.getGovernerTokenNum());
                                ccpTD.setRelation(tdc.getRelation());
                                ccpTD.addToIndexes();

                                /* add it to the FSArray */
                                typedDependenciesArray.set(i, ccpTD);
                            } catch (InvalidTypedDependencyException e) {
                                e.printStackTrace();
                            }
                        }
                        /* now add the FSArray to the TokenAnnotation */
                        tokenAnnotation.setTypedDependencies(typedDependenciesArray);
                    }

                    /* Add the new TokenAnnotation to the CAS, and flag the old version for removal */
                    syntacticAnnotationsToRemove.add(ccpTA);
                    // tokenAnnotation.addToIndexes();
                    annotationsToAdd.add(tokenAnnotation);
                }

            } else if (mentionName.equals(ClassMentionTypes.PHRASE)) {
                /* if it's already a PhraseAnnotation, then we don't have to do anything */
                if (!(ccpTA instanceof CCPPhraseAnnotation)) {
                    CCPPhraseAnnotation phraseAnnotation = new CCPPhraseAnnotation(jcas);
                    try {
                        UIMA_Util.swapAnnotationInfo(ccpTA, phraseAnnotation);
                    } catch (CASException ce) {
                        ce.printStackTrace();
                    }
                    // /* set the Annotator */
                    // phraseAnnotation.setAnnotator(ccpAnnotator);
                    //
                    // /* set the AnnotationSet(s) */
                    // phraseAnnotation.setAnnotationSets(ccpAnnotationSets);

                    /* set the PhraseType */
                    CCPNonComplexSlotMention ccpSlotMention = (CCPNonComplexSlotMention) UIMA_Util.getSlotMentionByName(ccpTA,
                            SlotMentionTypes.PHRASE_TYPE);
                    if (ccpSlotMention != null) {
                        phraseAnnotation.setPhraseType(UIMA_Util.getFirstSlotValue(ccpSlotMention));
                    }

                    /* Add the new PhraseAnnotation to the CAS, and flag the old version for removal */
                    syntacticAnnotationsToRemove.add(ccpTA);
                    // phraseAnnotation.addToIndexes();
                    annotationsToAdd.add(phraseAnnotation);
                }
            } else if (mentionName.equals(ClassMentionTypes.CLAUSE)) {
                /* if it's already a ClauseAnnotation, then we don't have to do anything */
                if (!(ccpTA instanceof CCPClauseAnnotation)) {
                    CCPClauseAnnotation clauseAnnotation = new CCPClauseAnnotation(jcas);
                    try {
                        UIMA_Util.swapAnnotationInfo(ccpTA, clauseAnnotation);
                    } catch (CASException ce) {
                        ce.printStackTrace();
                    }

                    // /* set the Annotator */
                    // clauseAnnotation.setAnnotator(ccpAnnotator);
                    //
                    // /* set the AnnotationSet(s) */
                    // clauseAnnotation.setAnnotationSets(ccpAnnotationSets);

                    /* set the clauseType */
                    CCPNonComplexSlotMention ccpSlotMention = (CCPNonComplexSlotMention) UIMA_Util.getSlotMentionByName(ccpTA,
                            SlotMentionTypes.CLAUSE_TYPE);
                    if (ccpSlotMention != null) {
                        clauseAnnotation.setClauseType(UIMA_Util.getFirstSlotValue(ccpSlotMention));
                    }

                    /* Add the new ClauseAnnotation to the CAS, and flag the old version for removal */
                    syntacticAnnotationsToRemove.add(ccpTA);
                    // clauseAnnotation.addToIndexes();
                    annotationsToAdd.add(clauseAnnotation);
                }
            } else if (mentionName.equals(ClassMentionTypes.SENTENCE)) {
                /* if it's already a SentenceAnnotation, then we don't have to do anything */
                if (!(ccpTA instanceof CCPSentenceAnnotation)) {
                    CCPSentenceAnnotation sentenceAnnotation = new CCPSentenceAnnotation(jcas);
                    try {
                        UIMA_Util.swapAnnotationInfo(ccpTA, sentenceAnnotation);
                    } catch (CASException ce) {
                        ce.printStackTrace();
                    }

                    /* Add the new SentenceAnnotation to the CAS, and flag the old version for removal */
                    syntacticAnnotationsToRemove.add(ccpTA);
                    // sentenceAnnotation.addToIndexes();
                    annotationsToAdd.add(sentenceAnnotation);
                }

            } else {
                /* do nothing with anything other than token, phrase, clause, or sentence */
            }

        }

        /* add the new annotations */
        for (CCPTextAnnotation ccpTA : annotationsToAdd) {
            ccpTA.addToIndexes();
        }

        /* Removed the now unnecessary SyntacticAnnotations */
        for (CCPTextAnnotation ccpTA : syntacticAnnotationsToRemove) {
            ccpTA.removeFromIndexes();
        }

    }

}
