# Supplementary material for: An open-source framework for large-scale, flexible evaluation of biomedical text mining systems
Source: J Biomed Discov Collab. 2008 Jan 29;3:1. doi: 10.1186/1747-5333-3-1 (PMC2276192; doi:10.1186/1747-5333-3-1)
Supplement: Additional file 1 — Evaluation platform source code. The additional file contains the software evaluation framework discussed in this paper. The most current release can be downloaded from SourceForge.net [1]. See the accompanying README file for instructions on installation and use. Also included in the distribution is a collection of UIMA wrappers for some commonly used BioNLP tools and annotated corpora. [file 1747-5333-3-1-S1.zip › bionlp_uima_repository-1.0.1/src/edu/uchsc/ccp/uima/annotation/CCPDocumentSection.java]

/* First created by JCasGen Tue Aug 28 16:44:10 MDT 2007 */
package edu.uchsc.ccp.uima.annotation;

import org.apache.uima.jcas.JCas;
import org.apache.uima.jcas.JCasRegistry;
import org.apache.uima.jcas.cas.FSArray;
import org.apache.uima.jcas.cas.TOP_Type;


/** The Document Section annotation allows for an entire document section to be annotated as such, and stores section-specific information such as the section identifier.
 * Updated by JCasGen Tue Aug 28 16:44:10 MDT 2007
 * XML source: /home/williamb/eclipse/RELEASED_SOURCE_CODE/descriptors/typeSystem/CCPTypeSystem.xml
 * @generated */
public class CCPDocumentSection extends CCPDocumentAnnotation {
  /** @generated
   * @ordered 
   */
  public final static int typeIndexID = JCasRegistry.register(CCPDocumentSection.class);
  /** @generated
   * @ordered 
   */
  public final static int type = typeIndexID;
  /** @generated  */
  public              int getTypeIndexID() {return typeIndexID;}
 
  /** Never called.  Disable default constructor
   * @generated */
  protected CCPDocumentSection() {}
    
  /** Internal - constructor used by generator 
   * @generated */
  public CCPDocumentSection(int addr, TOP_Type type) {
    super(addr, type);
    readObject();
  }
  
  /** @generated */
  public CCPDocumentSection(JCas jcas) {
    super(jcas);
    readObject();   
  } 

  /** @generated */  
  public CCPDocumentSection(JCas jcas, int begin, int end) {
    super(jcas);
    setBegin(begin);
    setEnd(end);
    readObject();
  }   

  /** <!-- begin-user-doc -->
    * Write your own initialization here
    * <!-- end-user-doc -->
  @generated modifiable */
  private void readObject() {}
     
 
    
  //*--------------*
  //* Feature: sectionID

  /** getter for sectionID - gets The section ID for this document section, e.g. 1 = "Title"  2= "Abstract"
   * @generated */
  public int getSectionID() {
    if (CCPDocumentSection_Type.featOkTst && ((CCPDocumentSection_Type)jcasType).casFeat_sectionID == null)
      jcasType.jcas.throwFeatMissing("sectionID", "edu.uchsc.ccp.uima.annotation.CCPDocumentSection");
    return jcasType.ll_cas.ll_getIntValue(addr, ((CCPDocumentSection_Type)jcasType).casFeatCode_sectionID);}
    
  /** setter for sectionID - sets The section ID for this document section, e.g. 1 = "Title"  2= "Abstract" 
   * @generated */
  public void setSectionID(int v) {
    if (CCPDocumentSection_Type.featOkTst && ((CCPDocumentSection_Type)jcasType).casFeat_sectionID == null)
      jcasType.jcas.throwFeatMissing("sectionID", "edu.uchsc.ccp.uima.annotation.CCPDocumentSection");
    jcasType.ll_cas.ll_setIntValue(addr, ((CCPDocumentSection_Type)jcasType).casFeatCode_sectionID, v);}    
   
    
  //*--------------*
  //* Feature: sectionLength

  /** getter for sectionLength - gets The length of this document section (in characters).
   * @generated */
  public int getSectionLength() {
    if (CCPDocumentSection_Type.featOkTst && ((CCPDocumentSection_Type)jcasType).casFeat_sectionLength == null)
      jcasType.jcas.throwFeatMissing("sectionLength", "edu.uchsc.ccp.uima.annotation.CCPDocumentSection");
    return jcasType.ll_cas.ll_getIntValue(addr, ((CCPDocumentSection_Type)jcasType).casFeatCode_sectionLength);}
    
  /** setter for sectionLength - sets The length of this document section (in characters). 
   * @generated */
  public void setSectionLength(int v) {
    if (CCPDocumentSection_Type.featOkTst && ((CCPDocumentSection_Type)jcasType).casFeat_sectionLength == null)
      jcasType.jcas.throwFeatMissing("sectionLength", "edu.uchsc.ccp.uima.annotation.CCPDocumentSection");
    jcasType.ll_cas.ll_setIntValue(addr, ((CCPDocumentSection_Type)jcasType).casFeatCode_sectionLength, v);}    
   
    
  //*--------------*
  //* Feature: sectionName

  /** getter for sectionName - gets The name of this document section, e.g. Title, Abstract, Introduction, etc.
   * @generated */
  public String getSectionName() {
    if (CCPDocumentSection_Type.featOkTst && ((CCPDocumentSection_Type)jcasType).casFeat_sectionName == null)
      jcasType.jcas.throwFeatMissing("sectionName", "edu.uchsc.ccp.uima.annotation.CCPDocumentSection");
    return jcasType.ll_cas.ll_getStringValue(addr, ((CCPDocumentSection_Type)jcasType).casFeatCode_sectionName);}
    
  /** setter for sectionName - sets The name of this document section, e.g. Title, Abstract, Introduction, etc. 
   * @generated */
  public void setSectionName(String v) {
    if (CCPDocumentSection_Type.featOkTst && ((CCPDocumentSection_Type)jcasType).casFeat_sectionName == null)
      jcasType.jcas.throwFeatMissing("sectionName", "edu.uchsc.ccp.uima.annotation.CCPDocumentSection");
    jcasType.ll_cas.ll_setStringValue(addr, ((CCPDocumentSection_Type)jcasType).casFeatCode_sectionName, v);}    
   
    
  //*--------------*
  //* Feature: subSections

  /** getter for subSections - gets Allows for direct linking to CCPDocumentSubSections residing in this document section.
   * @generated */
  public FSArray getSubSections() {
    if (CCPDocumentSection_Type.featOkTst && ((CCPDocumentSection_Type)jcasType).casFeat_subSections == null)
      jcasType.jcas.throwFeatMissing("subSections", "edu.uchsc.ccp.uima.annotation.CCPDocumentSection");
    return (FSArray)(jcasType.ll_cas.ll_getFSForRef(jcasType.ll_cas.ll_getRefValue(addr, ((CCPDocumentSection_Type)jcasType).casFeatCode_subSections)));}
    
  /** setter for subSections - sets Allows for direct linking to CCPDocumentSubSections residing in this document section. 
   * @generated */
  public void setSubSections(FSArray v) {
    if (CCPDocumentSection_Type.featOkTst && ((CCPDocumentSection_Type)jcasType).casFeat_subSections == null)
      jcasType.jcas.throwFeatMissing("subSections", "edu.uchsc.ccp.uima.annotation.CCPDocumentSection");
    jcasType.ll_cas.ll_setRefValue(addr, ((CCPDocumentSection_Type)jcasType).casFeatCode_subSections, jcasType.ll_cas.ll_getFSRef(v));}    
    
  /** indexed getter for subSections - gets an indexed value - Allows for direct linking to CCPDocumentSubSections residing in this document section.
   * @generated */
  public CCPDocumentSubSection getSubSections(int i) {
    if (CCPDocumentSection_Type.featOkTst && ((CCPDocumentSection_Type)jcasType).casFeat_subSections == null)
      jcasType.jcas.throwFeatMissing("subSections", "edu.uchsc.ccp.uima.annotation.CCPDocumentSection");
    jcasType.jcas.checkArrayBounds(jcasType.ll_cas.ll_getRefValue(addr, ((CCPDocumentSection_Type)jcasType).casFeatCode_subSections), i);
    return (CCPDocumentSubSection)(jcasType.ll_cas.ll_getFSForRef(jcasType.ll_cas.ll_getRefArrayValue(jcasType.ll_cas.ll_getRefValue(addr, ((CCPDocumentSection_Type)jcasType).casFeatCode_subSections), i)));}

  /** indexed setter for subSections - sets an indexed value - Allows for direct linking to CCPDocumentSubSections residing in this document section.
   * @generated */
  public void setSubSections(int i, CCPDocumentSubSection v) { 
    if (CCPDocumentSection_Type.featOkTst && ((CCPDocumentSection_Type)jcasType).casFeat_subSections == null)
      jcasType.jcas.throwFeatMissing("subSections", "edu.uchsc.ccp.uima.annotation.CCPDocumentSection");
    jcasType.jcas.checkArrayBounds(jcasType.ll_cas.ll_getRefValue(addr, ((CCPDocumentSection_Type)jcasType).casFeatCode_subSections), i);
    jcasType.ll_cas.ll_setRefArrayValue(jcasType.ll_cas.ll_getRefValue(addr, ((CCPDocumentSection_Type)jcasType).casFeatCode_subSections), i, jcasType.ll_cas.ll_getFSRef(v));}
  }

    
