# Supplementary material for: An open-source framework for large-scale, flexible evaluation of biomedical text mining systems
Source: J Biomed Discov Collab. 2008 Jan 29;3:1. doi: 10.1186/1747-5333-3-1 (PMC2276192; doi:10.1186/1747-5333-3-1)
Supplement: Additional file 1 — Evaluation platform source code. The additional file contains the software evaluation framework discussed in this paper. The most current release can be downloaded from SourceForge.net [1]. See the accompanying README file for instructions on installation and use. Also included in the distribution is a collection of UIMA wrappers for some commonly used BioNLP tools and annotated corpora. [file 1747-5333-3-1-S1.zip › bionlp_uima_repository-1.0.1/src/edu/uchsc/ccp/uima/annotation/CCPDocumentSection_Type.java]

/* First created by JCasGen Tue Aug 28 16:44:10 MDT 2007 */
package edu.uchsc.ccp.uima.annotation;

import org.apache.uima.cas.Feature;
import org.apache.uima.cas.FeatureStructure;
import org.apache.uima.cas.Type;
import org.apache.uima.cas.impl.CASImpl;
import org.apache.uima.cas.impl.FSGenerator;
import org.apache.uima.cas.impl.FeatureImpl;
import org.apache.uima.cas.impl.TypeImpl;
import org.apache.uima.jcas.JCas;
import org.apache.uima.jcas.JCasRegistry;

/** The Document Section annotation allows for an entire document section to be annotated as such, and stores section-specific information such as the section identifier.
 * Updated by JCasGen Tue Aug 28 16:44:10 MDT 2007
 * @generated */
public class CCPDocumentSection_Type extends CCPDocumentAnnotation_Type {
  /** @generated */
  protected FSGenerator getFSGenerator() {return fsGenerator;}
  /** @generated */
  private final FSGenerator fsGenerator = 
    new FSGenerator() {
      public FeatureStructure createFS(int addr, CASImpl cas) {
  			 if (CCPDocumentSection_Type.this.useExistingInstance) {
  			   // Return eq fs instance if already created
  		     FeatureStructure fs = CCPDocumentSection_Type.this.jcas.getJfsFromCaddr(addr);
  		     if (null == fs) {
  		       fs = new CCPDocumentSection(addr, CCPDocumentSection_Type.this);
  			   CCPDocumentSection_Type.this.jcas.putJfsFromCaddr(addr, fs);
  			   return fs;
  		     }
  		     return fs;
        } else return new CCPDocumentSection(addr, CCPDocumentSection_Type.this);
  	  }
    };
  /** @generated */
  public final static int typeIndexID = CCPDocumentSection.typeIndexID;
  /** @generated 
     @modifiable */
  public final static boolean featOkTst = JCasRegistry.getFeatOkTst("edu.uchsc.ccp.uima.annotation.CCPDocumentSection");
 
  /** @generated */
  final Feature casFeat_sectionID;
  /** @generated */
  final int     casFeatCode_sectionID;
  /** @generated */ 
  public int getSectionID(int addr) {
        if (featOkTst && casFeat_sectionID == null)
      jcas.throwFeatMissing("sectionID", "edu.uchsc.ccp.uima.annotation.CCPDocumentSection");
    return ll_cas.ll_getIntValue(addr, casFeatCode_sectionID);
  }
  /** @generated */    
  public void setSectionID(int addr, int v) {
        if (featOkTst && casFeat_sectionID == null)
      jcas.throwFeatMissing("sectionID", "edu.uchsc.ccp.uima.annotation.CCPDocumentSection");
    ll_cas.ll_setIntValue(addr, casFeatCode_sectionID, v);}
    
  
 
  /** @generated */
  final Feature casFeat_sectionLength;
  /** @generated */
  final int     casFeatCode_sectionLength;
  /** @generated */ 
  public int getSectionLength(int addr) {
        if (featOkTst && casFeat_sectionLength == null)
      jcas.throwFeatMissing("sectionLength", "edu.uchsc.ccp.uima.annotation.CCPDocumentSection");
    return ll_cas.ll_getIntValue(addr, casFeatCode_sectionLength);
  }
  /** @generated */    
  public void setSectionLength(int addr, int v) {
        if (featOkTst && casFeat_sectionLength == null)
      jcas.throwFeatMissing("sectionLength", "edu.uchsc.ccp.uima.annotation.CCPDocumentSection");
    ll_cas.ll_setIntValue(addr, casFeatCode_sectionLength, v);}
    
  
 
  /** @generated */
  final Feature casFeat_sectionName;
  /** @generated */
  final int     casFeatCode_sectionName;
  /** @generated */ 
  public String getSectionName(int addr) {
        if (featOkTst && casFeat_sectionName == null)
      jcas.throwFeatMissing("sectionName", "edu.uchsc.ccp.uima.annotation.CCPDocumentSection");
    return ll_cas.ll_getStringValue(addr, casFeatCode_sectionName);
  }
  /** @generated */    
  public void setSectionName(int addr, String v) {
        if (featOkTst && casFeat_sectionName == null)
      jcas.throwFeatMissing("sectionName", "edu.uchsc.ccp.uima.annotation.CCPDocumentSection");
    ll_cas.ll_setStringValue(addr, casFeatCode_sectionName, v);}
    
  
 
  /** @generated */
  final Feature casFeat_subSections;
  /** @generated */
  final int     casFeatCode_subSections;
  /** @generated */ 
  public int getSubSections(int addr) {
        if (featOkTst && casFeat_subSections == null)
      jcas.throwFeatMissing("subSections", "edu.uchsc.ccp.uima.annotation.CCPDocumentSection");
    return ll_cas.ll_getRefValue(addr, casFeatCode_subSections);
  }
  /** @generated */    
  public void setSubSections(int addr, int v) {
        if (featOkTst && casFeat_subSections == null)
      jcas.throwFeatMissing("subSections", "edu.uchsc.ccp.uima.annotation.CCPDocumentSection");
    ll_cas.ll_setRefValue(addr, casFeatCode_subSections, v);}
    
   /** @generated */
  public int getSubSections(int addr, int i) {
        if (featOkTst && casFeat_subSections == null)
      jcas.throwFeatMissing("subSections", "edu.uchsc.ccp.uima.annotation.CCPDocumentSection");
    if (lowLevelTypeChecks)
      return ll_cas.ll_getRefArrayValue(ll_cas.ll_getRefValue(addr, casFeatCode_subSections), i, true);
    jcas.checkArrayBounds(ll_cas.ll_getRefValue(addr, casFeatCode_subSections), i);
	return ll_cas.ll_getRefArrayValue(ll_cas.ll_getRefValue(addr, casFeatCode_subSections), i);
  }
   
  /** @generated */ 
  public void setSubSections(int addr, int i, int v) {
        if (featOkTst && casFeat_subSections == null)
      jcas.throwFeatMissing("subSections", "edu.uchsc.ccp.uima.annotation.CCPDocumentSection");
    if (lowLevelTypeChecks)
      ll_cas.ll_setRefArrayValue(ll_cas.ll_getRefValue(addr, casFeatCode_subSections), i, v, true);
    jcas.checkArrayBounds(ll_cas.ll_getRefValue(addr, casFeatCode_subSections), i);
    ll_cas.ll_setRefArrayValue(ll_cas.ll_getRefValue(addr, casFeatCode_subSections), i, v);
  }
 


  /** initialize variables to correspond with Cas Type and Features
	* @generated */
  public CCPDocumentSection_Type(JCas jcas, Type casType) {
    super(jcas, casType);
    casImpl.getFSClassRegistry().addGeneratorForType((TypeImpl)this.casType, getFSGenerator());

 
    casFeat_sectionID = jcas.getRequiredFeatureDE(casType, "sectionID", "uima.cas.Integer", featOkTst);
    casFeatCode_sectionID  = (null == casFeat_sectionID) ? JCas.INVALID_FEATURE_CODE : ((FeatureImpl)casFeat_sectionID).getCode();

 
    casFeat_sectionLength = jcas.getRequiredFeatureDE(casType, "sectionLength", "uima.cas.Integer", featOkTst);
    casFeatCode_sectionLength  = (null == casFeat_sectionLength) ? JCas.INVALID_FEATURE_CODE : ((FeatureImpl)casFeat_sectionLength).getCode();

 
    casFeat_sectionName = jcas.getRequiredFeatureDE(casType, "sectionName", "uima.cas.String", featOkTst);
    casFeatCode_sectionName  = (null == casFeat_sectionName) ? JCas.INVALID_FEATURE_CODE : ((FeatureImpl)casFeat_sectionName).getCode();

 
    casFeat_subSections = jcas.getRequiredFeatureDE(casType, "subSections", "uima.cas.FSArray", featOkTst);
    casFeatCode_subSections  = (null == casFeat_subSections) ? JCas.INVALID_FEATURE_CODE : ((FeatureImpl)casFeat_subSections).getCode();

  }
}


    
