# Supplementary material for: An open-source framework for large-scale, flexible evaluation of biomedical text mining systems
Source: J Biomed Discov Collab. 2008 Jan 29;3:1. doi: 10.1186/1747-5333-3-1 (PMC2276192; doi:10.1186/1747-5333-3-1)
Supplement: Additional file 1 — Evaluation platform source code. The additional file contains the software evaluation framework discussed in this paper. The most current release can be downloaded from SourceForge.net [1]. See the accompanying README file for instructions on installation and use. Also included in the distribution is a collection of UIMA wrappers for some commonly used BioNLP tools and annotated corpora. [file 1747-5333-3-1-S1.zip › bionlp_uima_repository-1.0.1/src/edu/uchsc/ccp/uima/annotation/CCPAnnotation_Type.java]

/* First created by JCasGen Tue Aug 28 16:44:10 MDT 2007 */
package edu.uchsc.ccp.uima.annotation;

import org.apache.uima.cas.FeatureStructure;
import org.apache.uima.cas.Type;
import org.apache.uima.cas.impl.CASImpl;
import org.apache.uima.cas.impl.FSGenerator;
import org.apache.uima.cas.impl.TypeImpl;
import org.apache.uima.jcas.JCas;
import org.apache.uima.jcas.JCasRegistry;
import org.apache.uima.jcas.tcas.Annotation_Type;

/** The superclass for all CCP annotations.
 * Updated by JCasGen Tue Aug 28 16:44:10 MDT 2007
 * @generated */
public class CCPAnnotation_Type extends Annotation_Type {
  /** @generated */
  protected FSGenerator getFSGenerator() {return fsGenerator;}
  /** @generated */
  private final FSGenerator fsGenerator = 
    new FSGenerator() {
      public FeatureStructure createFS(int addr, CASImpl cas) {
  			 if (CCPAnnotation_Type.this.useExistingInstance) {
  			   // Return eq fs instance if already created
  		     FeatureStructure fs = CCPAnnotation_Type.this.jcas.getJfsFromCaddr(addr);
  		     if (null == fs) {
  		       fs = new CCPAnnotation(addr, CCPAnnotation_Type.this);
  			   CCPAnnotation_Type.this.jcas.putJfsFromCaddr(addr, fs);
  			   return fs;
  		     }
  		     return fs;
        } else return new CCPAnnotation(addr, CCPAnnotation_Type.this);
  	  }
    };
  /** @generated */
  public final static int typeIndexID = CCPAnnotation.typeIndexID;
  /** @generated 
     @modifiable */
  public final static boolean featOkTst = JCasRegistry.getFeatOkTst("edu.uchsc.ccp.uima.annotation.CCPAnnotation");


  /** initialize variables to correspond with Cas Type and Features
	* @generated */
  public CCPAnnotation_Type(JCas jcas, Type casType) {
    super(jcas, casType);
    casImpl.getFSClassRegistry().addGeneratorForType((TypeImpl)this.casType, getFSGenerator());

  }
}


    
