# Supplementary material for: An open-source framework for large-scale, flexible evaluation of biomedical text mining systems
Source: J Biomed Discov Collab. 2008 Jan 29;3:1. doi: 10.1186/1747-5333-3-1 (PMC2276192; doi:10.1186/1747-5333-3-1)
Supplement: Additional file 1 — Evaluation platform source code. The additional file contains the software evaluation framework discussed in this paper. The most current release can be downloaded from SourceForge.net [1]. See the accompanying README file for instructions on installation and use. Also included in the distribution is a collection of UIMA wrappers for some commonly used BioNLP tools and annotated corpora. [file 1747-5333-3-1-S1.zip › bionlp_uima_repository-1.0.1/src/edu/uchsc/ccp/uima/annotation/CCPAnnotationSet.java]

/* First created by JCasGen Tue Aug 28 16:44:10 MDT 2007 */
package edu.uchsc.ccp.uima.annotation;

import org.apache.uima.jcas.JCas;
import org.apache.uima.jcas.JCasRegistry;
import org.apache.uima.jcas.cas.TOP;
import org.apache.uima.jcas.cas.TOP_Type;


/** The annotation set provides a means for arbitrarily categorizing or clustering groups of annotations. Annotations can be associated with multiple annotation groups. Examples of use include, defining Gold Standard annotation sets, and delineating between the use of different parameters during annotation, among others. Each annotation set is associated with a unique ID, a name and a description.
 * Updated by JCasGen Tue Aug 28 16:44:10 MDT 2007
 * XML source: /home/williamb/eclipse/RELEASED_SOURCE_CODE/descriptors/typeSystem/CCPTypeSystem.xml
 * @generated */
public class CCPAnnotationSet extends TOP {
  /** @generated
   * @ordered 
   */
  public final static int typeIndexID = JCasRegistry.register(CCPAnnotationSet.class);
  /** @generated
   * @ordered 
   */
  public final static int type = typeIndexID;
  /** @generated  */
  public              int getTypeIndexID() {return typeIndexID;}
 
  /** Never called.  Disable default constructor
   * @generated */
  protected CCPAnnotationSet() {}
    
  /** Internal - constructor used by generator 
   * @generated */
  public CCPAnnotationSet(int addr, TOP_Type type) {
    super(addr, type);
    readObject();
  }
  
  /** @generated */
  public CCPAnnotationSet(JCas jcas) {
    super(jcas);
    readObject();   
  } 

  /** <!-- begin-user-doc -->
    * Write your own initialization here
    * <!-- end-user-doc -->
  @generated modifiable */
  private void readObject() {}
     
 
    
  //*--------------*
  //* Feature: annotationSetID

  /** getter for annotationSetID - gets An integer uniquely identifying a particular annotation set.
   * @generated */
  public int getAnnotationSetID() {
    if (CCPAnnotationSet_Type.featOkTst && ((CCPAnnotationSet_Type)jcasType).casFeat_annotationSetID == null)
      jcasType.jcas.throwFeatMissing("annotationSetID", "edu.uchsc.ccp.uima.annotation.CCPAnnotationSet");
    return jcasType.ll_cas.ll_getIntValue(addr, ((CCPAnnotationSet_Type)jcasType).casFeatCode_annotationSetID);}
    
  /** setter for annotationSetID - sets An integer uniquely identifying a particular annotation set. 
   * @generated */
  public void setAnnotationSetID(int v) {
    if (CCPAnnotationSet_Type.featOkTst && ((CCPAnnotationSet_Type)jcasType).casFeat_annotationSetID == null)
      jcasType.jcas.throwFeatMissing("annotationSetID", "edu.uchsc.ccp.uima.annotation.CCPAnnotationSet");
    jcasType.ll_cas.ll_setIntValue(addr, ((CCPAnnotationSet_Type)jcasType).casFeatCode_annotationSetID, v);}    
   
    
  //*--------------*
  //* Feature: annotationSetName

  /** getter for annotationSetName - gets The name of the annotation set.
   * @generated */
  public String getAnnotationSetName() {
    if (CCPAnnotationSet_Type.featOkTst && ((CCPAnnotationSet_Type)jcasType).casFeat_annotationSetName == null)
      jcasType.jcas.throwFeatMissing("annotationSetName", "edu.uchsc.ccp.uima.annotation.CCPAnnotationSet");
    return jcasType.ll_cas.ll_getStringValue(addr, ((CCPAnnotationSet_Type)jcasType).casFeatCode_annotationSetName);}
    
  /** setter for annotationSetName - sets The name of the annotation set. 
   * @generated */
  public void setAnnotationSetName(String v) {
    if (CCPAnnotationSet_Type.featOkTst && ((CCPAnnotationSet_Type)jcasType).casFeat_annotationSetName == null)
      jcasType.jcas.throwFeatMissing("annotationSetName", "edu.uchsc.ccp.uima.annotation.CCPAnnotationSet");
    jcasType.ll_cas.ll_setStringValue(addr, ((CCPAnnotationSet_Type)jcasType).casFeatCode_annotationSetName, v);}    
   
    
  //*--------------*
  //* Feature: annotationSetDescription

  /** getter for annotationSetDescription - gets A textual description of an annotation set.
   * @generated */
  public String getAnnotationSetDescription() {
    if (CCPAnnotationSet_Type.featOkTst && ((CCPAnnotationSet_Type)jcasType).casFeat_annotationSetDescription == null)
      jcasType.jcas.throwFeatMissing("annotationSetDescription", "edu.uchsc.ccp.uima.annotation.CCPAnnotationSet");
    return jcasType.ll_cas.ll_getStringValue(addr, ((CCPAnnotationSet_Type)jcasType).casFeatCode_annotationSetDescription);}
    
  /** setter for annotationSetDescription - sets A textual description of an annotation set. 
   * @generated */
  public void setAnnotationSetDescription(String v) {
    if (CCPAnnotationSet_Type.featOkTst && ((CCPAnnotationSet_Type)jcasType).casFeat_annotationSetDescription == null)
      jcasType.jcas.throwFeatMissing("annotationSetDescription", "edu.uchsc.ccp.uima.annotation.CCPAnnotationSet");
    jcasType.ll_cas.ll_setStringValue(addr, ((CCPAnnotationSet_Type)jcasType).casFeatCode_annotationSetDescription, v);}    
  }

    
