# Supplementary material for: An open-source framework for large-scale, flexible evaluation of biomedical text mining systems
Source: J Biomed Discov Collab. 2008 Jan 29;3:1. doi: 10.1186/1747-5333-3-1 (PMC2276192; doi:10.1186/1747-5333-3-1)
Supplement: Additional file 1 — Evaluation platform source code. The additional file contains the software evaluation framework discussed in this paper. The most current release can be downloaded from SourceForge.net [1]. See the accompanying README file for instructions on installation and use. Also included in the distribution is a collection of UIMA wrappers for some commonly used BioNLP tools and annotated corpora. [file 1747-5333-3-1-S1.zip › bionlp_uima_repository-1.0.1/src/edu/uchsc/ccp/uima/annotation/syntactic/CCPTokenAnnotation.java]

/* First created by JCasGen Tue Aug 28 16:44:10 MDT 2007 */
package edu.uchsc.ccp.uima.annotation.syntactic;

import org.apache.uima.jcas.JCas;
import org.apache.uima.jcas.JCasRegistry;
import org.apache.uima.jcas.cas.FSArray;
import org.apache.uima.jcas.cas.TOP_Type;

import edu.uchsc.ccp.uima.annotation.CCPSyntacticAnnotation;


/** This annotation type is used to mark up tokens.
 * Updated by JCasGen Tue Aug 28 16:44:10 MDT 2007
 * XML source: /home/williamb/eclipse/RELEASED_SOURCE_CODE/descriptors/typeSystem/CCPTypeSystem.xml
 * @generated */
public class CCPTokenAnnotation extends CCPSyntacticAnnotation {
  /** @generated
   * @ordered 
   */
  public final static int typeIndexID = JCasRegistry.register(CCPTokenAnnotation.class);
  /** @generated
   * @ordered 
   */
  public final static int type = typeIndexID;
  /** @generated  */
  public              int getTypeIndexID() {return typeIndexID;}
 
  /** Never called.  Disable default constructor
   * @generated */
  protected CCPTokenAnnotation() {}
    
  /** Internal - constructor used by generator 
   * @generated */
  public CCPTokenAnnotation(int addr, TOP_Type type) {
    super(addr, type);
    readObject();
  }
  
  /** @generated */
  public CCPTokenAnnotation(JCas jcas) {
    super(jcas);
    readObject();   
  } 

  /** @generated */  
  public CCPTokenAnnotation(JCas jcas, int begin, int end) {
    super(jcas);
    setBegin(begin);
    setEnd(end);
    readObject();
  }   

  /** <!-- begin-user-doc -->
    * Write your own initialization here
    * <!-- end-user-doc -->
  @generated modifiable */
  private void readObject() {}
     
 
    
  //*--------------*
  //* Feature: partOfSpeech

  /** getter for partOfSpeech - gets The part of speech symbol is stored here.
   * @generated */
  public String getPartOfSpeech() {
    if (CCPTokenAnnotation_Type.featOkTst && ((CCPTokenAnnotation_Type)jcasType).casFeat_partOfSpeech == null)
      jcasType.jcas.throwFeatMissing("partOfSpeech", "edu.uchsc.ccp.uima.annotation.syntactic.CCPTokenAnnotation");
    return jcasType.ll_cas.ll_getStringValue(addr, ((CCPTokenAnnotation_Type)jcasType).casFeatCode_partOfSpeech);}
    
  /** setter for partOfSpeech - sets The part of speech symbol is stored here. 
   * @generated */
  public void setPartOfSpeech(String v) {
    if (CCPTokenAnnotation_Type.featOkTst && ((CCPTokenAnnotation_Type)jcasType).casFeat_partOfSpeech == null)
      jcasType.jcas.throwFeatMissing("partOfSpeech", "edu.uchsc.ccp.uima.annotation.syntactic.CCPTokenAnnotation");
    jcasType.ll_cas.ll_setStringValue(addr, ((CCPTokenAnnotation_Type)jcasType).casFeatCode_partOfSpeech, v);}    
   
    
  //*--------------*
  //* Feature: stem

  /** getter for stem - gets The token stem.
   * @generated */
  public String getStem() {
    if (CCPTokenAnnotation_Type.featOkTst && ((CCPTokenAnnotation_Type)jcasType).casFeat_stem == null)
      jcasType.jcas.throwFeatMissing("stem", "edu.uchsc.ccp.uima.annotation.syntactic.CCPTokenAnnotation");
    return jcasType.ll_cas.ll_getStringValue(addr, ((CCPTokenAnnotation_Type)jcasType).casFeatCode_stem);}
    
  /** setter for stem - sets The token stem. 
   * @generated */
  public void setStem(String v) {
    if (CCPTokenAnnotation_Type.featOkTst && ((CCPTokenAnnotation_Type)jcasType).casFeat_stem == null)
      jcasType.jcas.throwFeatMissing("stem", "edu.uchsc.ccp.uima.annotation.syntactic.CCPTokenAnnotation");
    jcasType.ll_cas.ll_setStringValue(addr, ((CCPTokenAnnotation_Type)jcasType).casFeatCode_stem, v);}    
   
    
  //*--------------*
  //* Feature: lemma

  /** getter for lemma - gets The token lemma.
   * @generated */
  public String getLemma() {
    if (CCPTokenAnnotation_Type.featOkTst && ((CCPTokenAnnotation_Type)jcasType).casFeat_lemma == null)
      jcasType.jcas.throwFeatMissing("lemma", "edu.uchsc.ccp.uima.annotation.syntactic.CCPTokenAnnotation");
    return jcasType.ll_cas.ll_getStringValue(addr, ((CCPTokenAnnotation_Type)jcasType).casFeatCode_lemma);}
    
  /** setter for lemma - sets The token lemma. 
   * @generated */
  public void setLemma(String v) {
    if (CCPTokenAnnotation_Type.featOkTst && ((CCPTokenAnnotation_Type)jcasType).casFeat_lemma == null)
      jcasType.jcas.throwFeatMissing("lemma", "edu.uchsc.ccp.uima.annotation.syntactic.CCPTokenAnnotation");
    jcasType.ll_cas.ll_setStringValue(addr, ((CCPTokenAnnotation_Type)jcasType).casFeatCode_lemma, v);}    
   
    
  //*--------------*
  //* Feature: tokenNumber

  /** getter for tokenNumber - gets The token number indicates the placement of the token within the document text.
   * @generated */
  public int getTokenNumber() {
    if (CCPTokenAnnotation_Type.featOkTst && ((CCPTokenAnnotation_Type)jcasType).casFeat_tokenNumber == null)
      jcasType.jcas.throwFeatMissing("tokenNumber", "edu.uchsc.ccp.uima.annotation.syntactic.CCPTokenAnnotation");
    return jcasType.ll_cas.ll_getIntValue(addr, ((CCPTokenAnnotation_Type)jcasType).casFeatCode_tokenNumber);}
    
  /** setter for tokenNumber - sets The token number indicates the placement of the token within the document text. 
   * @generated */
  public void setTokenNumber(int v) {
    if (CCPTokenAnnotation_Type.featOkTst && ((CCPTokenAnnotation_Type)jcasType).casFeat_tokenNumber == null)
      jcasType.jcas.throwFeatMissing("tokenNumber", "edu.uchsc.ccp.uima.annotation.syntactic.CCPTokenAnnotation");
    jcasType.ll_cas.ll_setIntValue(addr, ((CCPTokenAnnotation_Type)jcasType).casFeatCode_tokenNumber, v);}    
   
    
  //*--------------*
  //* Feature: typedDependencies

  /** getter for typedDependencies - gets If this token is known to be involved in any typed dependency structures, then they are linked through this FSArray.
   * @generated */
  public FSArray getTypedDependencies() {
    if (CCPTokenAnnotation_Type.featOkTst && ((CCPTokenAnnotation_Type)jcasType).casFeat_typedDependencies == null)
      jcasType.jcas.throwFeatMissing("typedDependencies", "edu.uchsc.ccp.uima.annotation.syntactic.CCPTokenAnnotation");
    return (FSArray)(jcasType.ll_cas.ll_getFSForRef(jcasType.ll_cas.ll_getRefValue(addr, ((CCPTokenAnnotation_Type)jcasType).casFeatCode_typedDependencies)));}
    
  /** setter for typedDependencies - sets If this token is known to be involved in any typed dependency structures, then they are linked through this FSArray. 
   * @generated */
  public void setTypedDependencies(FSArray v) {
    if (CCPTokenAnnotation_Type.featOkTst && ((CCPTokenAnnotation_Type)jcasType).casFeat_typedDependencies == null)
      jcasType.jcas.throwFeatMissing("typedDependencies", "edu.uchsc.ccp.uima.annotation.syntactic.CCPTokenAnnotation");
    jcasType.ll_cas.ll_setRefValue(addr, ((CCPTokenAnnotation_Type)jcasType).casFeatCode_typedDependencies, jcasType.ll_cas.ll_getFSRef(v));}    
    
  /** indexed getter for typedDependencies - gets an indexed value - If this token is known to be involved in any typed dependency structures, then they are linked through this FSArray.
   * @generated */
  public CCPTypedDependency getTypedDependencies(int i) {
    if (CCPTokenAnnotation_Type.featOkTst && ((CCPTokenAnnotation_Type)jcasType).casFeat_typedDependencies == null)
      jcasType.jcas.throwFeatMissing("typedDependencies", "edu.uchsc.ccp.uima.annotation.syntactic.CCPTokenAnnotation");
    jcasType.jcas.checkArrayBounds(jcasType.ll_cas.ll_getRefValue(addr, ((CCPTokenAnnotation_Type)jcasType).casFeatCode_typedDependencies), i);
    return (CCPTypedDependency)(jcasType.ll_cas.ll_getFSForRef(jcasType.ll_cas.ll_getRefArrayValue(jcasType.ll_cas.ll_getRefValue(addr, ((CCPTokenAnnotation_Type)jcasType).casFeatCode_typedDependencies), i)));}

  /** indexed setter for typedDependencies - sets an indexed value - If this token is known to be involved in any typed dependency structures, then they are linked through this FSArray.
   * @generated */
  public void setTypedDependencies(int i, CCPTypedDependency v) { 
    if (CCPTokenAnnotation_Type.featOkTst && ((CCPTokenAnnotation_Type)jcasType).casFeat_typedDependencies == null)
      jcasType.jcas.throwFeatMissing("typedDependencies", "edu.uchsc.ccp.uima.annotation.syntactic.CCPTokenAnnotation");
    jcasType.jcas.checkArrayBounds(jcasType.ll_cas.ll_getRefValue(addr, ((CCPTokenAnnotation_Type)jcasType).casFeatCode_typedDependencies), i);
    jcasType.ll_cas.ll_setRefArrayValue(jcasType.ll_cas.ll_getRefValue(addr, ((CCPTokenAnnotation_Type)jcasType).casFeatCode_typedDependencies), i, jcasType.ll_cas.ll_getFSRef(v));}
  }

    
