# Supplementary material for: An open-source framework for large-scale, flexible evaluation of biomedical text mining systems
Source: J Biomed Discov Collab. 2008 Jan 29;3:1. doi: 10.1186/1747-5333-3-1 (PMC2276192; doi:10.1186/1747-5333-3-1)
Supplement: Additional file 1 — Evaluation platform source code. The additional file contains the software evaluation framework discussed in this paper. The most current release can be downloaded from SourceForge.net [1]. See the accompanying README file for instructions on installation and use. Also included in the distribution is a collection of UIMA wrappers for some commonly used BioNLP tools and annotated corpora. [file 1747-5333-3-1-S1.zip › bionlp_uima_repository-1.0.1/src/edu/uchsc/ccp/uima/annotation/syntactic/CCPSentenceAnnotation.java]

/* First created by JCasGen Tue Aug 28 16:44:10 MDT 2007 */
package edu.uchsc.ccp.uima.annotation.syntactic;

import org.apache.uima.jcas.JCas;
import org.apache.uima.jcas.JCasRegistry;
import org.apache.uima.jcas.cas.TOP_Type;

import edu.uchsc.ccp.uima.annotation.CCPSyntacticAnnotation;


/** This annotation type is used to annotate sentences within the document text.
 * Updated by JCasGen Tue Aug 28 16:44:10 MDT 2007
 * XML source: /home/williamb/eclipse/RELEASED_SOURCE_CODE/descriptors/typeSystem/CCPTypeSystem.xml
 * @generated */
public class CCPSentenceAnnotation extends CCPSyntacticAnnotation {
  /** @generated
   * @ordered 
   */
  public final static int typeIndexID = JCasRegistry.register(CCPSentenceAnnotation.class);
  /** @generated
   * @ordered 
   */
  public final static int type = typeIndexID;
  /** @generated  */
  public              int getTypeIndexID() {return typeIndexID;}
 
  /** Never called.  Disable default constructor
   * @generated */
  protected CCPSentenceAnnotation() {}
    
  /** Internal - constructor used by generator 
   * @generated */
  public CCPSentenceAnnotation(int addr, TOP_Type type) {
    super(addr, type);
    readObject();
  }
  
  /** @generated */
  public CCPSentenceAnnotation(JCas jcas) {
    super(jcas);
    readObject();   
  } 

  /** @generated */  
  public CCPSentenceAnnotation(JCas jcas, int begin, int end) {
    super(jcas);
    setBegin(begin);
    setEnd(end);
    readObject();
  }   

  /** <!-- begin-user-doc -->
    * Write your own initialization here
    * <!-- end-user-doc -->
  @generated modifiable */
  private void readObject() {}
     
}

    
