# Supplementary material for: An open-source framework for large-scale, flexible evaluation of biomedical text mining systems
Source: J Biomed Discov Collab. 2008 Jan 29;3:1. doi: 10.1186/1747-5333-3-1 (PMC2276192; doi:10.1186/1747-5333-3-1)
Supplement: Additional file 1 — Evaluation platform source code. The additional file contains the software evaluation framework discussed in this paper. The most current release can be downloaded from SourceForge.net [1]. See the accompanying README file for instructions on installation and use. Also included in the distribution is a collection of UIMA wrappers for some commonly used BioNLP tools and annotated corpora. [file 1747-5333-3-1-S1.zip › bionlp_uima_repository-1.0.1/src/edu/uchsc/ccp/uima/mention/CCPClassMention.java]

/* First created by JCasGen Tue Aug 28 16:44:10 MDT 2007 */
package edu.uchsc.ccp.uima.mention;

import org.apache.uima.jcas.JCas;
import org.apache.uima.jcas.JCasRegistry;
import org.apache.uima.jcas.cas.FSArray;
import org.apache.uima.jcas.cas.TOP_Type;

import edu.uchsc.ccp.uima.annotation.CCPTextAnnotation;


/** The CCP ClassMention is the root of a flexible class structure that can be used to store virtually any frame-based representation of a particular class. Common class mention types include, but are not limited to, such things as entities (protein, cell type, cell line, disease, tissue, etc.) and frames (interaction, transport, regulation, etc.).
 * Updated by JCasGen Tue Aug 28 16:44:10 MDT 2007
 * XML source: /home/williamb/eclipse/RELEASED_SOURCE_CODE/descriptors/typeSystem/CCPTypeSystem.xml
 * @generated */
public class CCPClassMention extends CCPMention {
  /** @generated
   * @ordered 
   */
  public final static int typeIndexID = JCasRegistry.register(CCPClassMention.class);
  /** @generated
   * @ordered 
   */
  public final static int type = typeIndexID;
  /** @generated  */
  public              int getTypeIndexID() {return typeIndexID;}
 
  /** Never called.  Disable default constructor
   * @generated */
  protected CCPClassMention() {}
    
  /** Internal - constructor used by generator 
   * @generated */
  public CCPClassMention(int addr, TOP_Type type) {
    super(addr, type);
    readObject();
  }
  
  /** @generated */
  public CCPClassMention(JCas jcas) {
    super(jcas);
    readObject();   
  } 

  /** <!-- begin-user-doc -->
    * Write your own initialization here
    * <!-- end-user-doc -->
  @generated modifiable */
  private void readObject() {}
     
 
    
  //*--------------*
  //* Feature: slotMentions

  /** getter for slotMentions - gets A class mention optionally has slot mentions which represent attributes of that class. These slot mentions are stored in the slotMentions FSArray. There are two types of slot mentions, complex and non-complex.  The difference between complex and non-complex slot mentions is simply the type of filler (or slot value) for each. Complex slot mentions are filled with a class mention, whereas non-complex slot mentions are filled by simple Strings.
   * @generated */
  public FSArray getSlotMentions() {
    if (CCPClassMention_Type.featOkTst && ((CCPClassMention_Type)jcasType).casFeat_slotMentions == null)
      jcasType.jcas.throwFeatMissing("slotMentions", "edu.uchsc.ccp.uima.mention.CCPClassMention");
    return (FSArray)(jcasType.ll_cas.ll_getFSForRef(jcasType.ll_cas.ll_getRefValue(addr, ((CCPClassMention_Type)jcasType).casFeatCode_slotMentions)));}
    
  /** setter for slotMentions - sets A class mention optionally has slot mentions which represent attributes of that class. These slot mentions are stored in the slotMentions FSArray. There are two types of slot mentions, complex and non-complex.  The difference between complex and non-complex slot mentions is simply the type of filler (or slot value) for each. Complex slot mentions are filled with a class mention, whereas non-complex slot mentions are filled by simple Strings. 
   * @generated */
  public void setSlotMentions(FSArray v) {
    if (CCPClassMention_Type.featOkTst && ((CCPClassMention_Type)jcasType).casFeat_slotMentions == null)
      jcasType.jcas.throwFeatMissing("slotMentions", "edu.uchsc.ccp.uima.mention.CCPClassMention");
    jcasType.ll_cas.ll_setRefValue(addr, ((CCPClassMention_Type)jcasType).casFeatCode_slotMentions, jcasType.ll_cas.ll_getFSRef(v));}    
    
  /** indexed getter for slotMentions - gets an indexed value - A class mention optionally has slot mentions which represent attributes of that class. These slot mentions are stored in the slotMentions FSArray. There are two types of slot mentions, complex and non-complex.  The difference between complex and non-complex slot mentions is simply the type of filler (or slot value) for each. Complex slot mentions are filled with a class mention, whereas non-complex slot mentions are filled by simple Strings.
   * @generated */
  public CCPSlotMention getSlotMentions(int i) {
    if (CCPClassMention_Type.featOkTst && ((CCPClassMention_Type)jcasType).casFeat_slotMentions == null)
      jcasType.jcas.throwFeatMissing("slotMentions", "edu.uchsc.ccp.uima.mention.CCPClassMention");
    jcasType.jcas.checkArrayBounds(jcasType.ll_cas.ll_getRefValue(addr, ((CCPClassMention_Type)jcasType).casFeatCode_slotMentions), i);
    return (CCPSlotMention)(jcasType.ll_cas.ll_getFSForRef(jcasType.ll_cas.ll_getRefArrayValue(jcasType.ll_cas.ll_getRefValue(addr, ((CCPClassMention_Type)jcasType).casFeatCode_slotMentions), i)));}

  /** indexed setter for slotMentions - sets an indexed value - A class mention optionally has slot mentions which represent attributes of that class. These slot mentions are stored in the slotMentions FSArray. There are two types of slot mentions, complex and non-complex.  The difference between complex and non-complex slot mentions is simply the type of filler (or slot value) for each. Complex slot mentions are filled with a class mention, whereas non-complex slot mentions are filled by simple Strings.
   * @generated */
  public void setSlotMentions(int i, CCPSlotMention v) { 
    if (CCPClassMention_Type.featOkTst && ((CCPClassMention_Type)jcasType).casFeat_slotMentions == null)
      jcasType.jcas.throwFeatMissing("slotMentions", "edu.uchsc.ccp.uima.mention.CCPClassMention");
    jcasType.jcas.checkArrayBounds(jcasType.ll_cas.ll_getRefValue(addr, ((CCPClassMention_Type)jcasType).casFeatCode_slotMentions), i);
    jcasType.ll_cas.ll_setRefArrayValue(jcasType.ll_cas.ll_getRefValue(addr, ((CCPClassMention_Type)jcasType).casFeatCode_slotMentions), i, jcasType.ll_cas.ll_getFSRef(v));}
   
    
  //*--------------*
  //* Feature: ccpTextAnnotations

  /** getter for ccpTextAnnotations - gets Just as CCPTextAnnotations are linked to a CCPClassMention, it is sometimes useful to be able to follow a CCPClassMention back to its corresponding CCPTextAnnotations, therefore, this FSArray contains links to the CCPTextAnotation(s) for this class. NOTE: The use of an FSArray is probably not needed here as there is typically only one occupant in the FSArray.
   * @generated */
  public FSArray getCcpTextAnnotations() {
    if (CCPClassMention_Type.featOkTst && ((CCPClassMention_Type)jcasType).casFeat_ccpTextAnnotations == null)
      jcasType.jcas.throwFeatMissing("ccpTextAnnotations", "edu.uchsc.ccp.uima.mention.CCPClassMention");
    return (FSArray)(jcasType.ll_cas.ll_getFSForRef(jcasType.ll_cas.ll_getRefValue(addr, ((CCPClassMention_Type)jcasType).casFeatCode_ccpTextAnnotations)));}
    
  /** setter for ccpTextAnnotations - sets Just as CCPTextAnnotations are linked to a CCPClassMention, it is sometimes useful to be able to follow a CCPClassMention back to its corresponding CCPTextAnnotations, therefore, this FSArray contains links to the CCPTextAnotation(s) for this class. NOTE: The use of an FSArray is probably not needed here as there is typically only one occupant in the FSArray. 
   * @generated */
  public void setCcpTextAnnotations(FSArray v) {
    if (CCPClassMention_Type.featOkTst && ((CCPClassMention_Type)jcasType).casFeat_ccpTextAnnotations == null)
      jcasType.jcas.throwFeatMissing("ccpTextAnnotations", "edu.uchsc.ccp.uima.mention.CCPClassMention");
    jcasType.ll_cas.ll_setRefValue(addr, ((CCPClassMention_Type)jcasType).casFeatCode_ccpTextAnnotations, jcasType.ll_cas.ll_getFSRef(v));}    
    
  /** indexed getter for ccpTextAnnotations - gets an indexed value - Just as CCPTextAnnotations are linked to a CCPClassMention, it is sometimes useful to be able to follow a CCPClassMention back to its corresponding CCPTextAnnotations, therefore, this FSArray contains links to the CCPTextAnotation(s) for this class. NOTE: The use of an FSArray is probably not needed here as there is typically only one occupant in the FSArray.
   * @generated */
  public CCPTextAnnotation getCcpTextAnnotations(int i) {
    if (CCPClassMention_Type.featOkTst && ((CCPClassMention_Type)jcasType).casFeat_ccpTextAnnotations == null)
      jcasType.jcas.throwFeatMissing("ccpTextAnnotations", "edu.uchsc.ccp.uima.mention.CCPClassMention");
    jcasType.jcas.checkArrayBounds(jcasType.ll_cas.ll_getRefValue(addr, ((CCPClassMention_Type)jcasType).casFeatCode_ccpTextAnnotations), i);
    return (CCPTextAnnotation)(jcasType.ll_cas.ll_getFSForRef(jcasType.ll_cas.ll_getRefArrayValue(jcasType.ll_cas.ll_getRefValue(addr, ((CCPClassMention_Type)jcasType).casFeatCode_ccpTextAnnotations), i)));}

  /** indexed setter for ccpTextAnnotations - sets an indexed value - Just as CCPTextAnnotations are linked to a CCPClassMention, it is sometimes useful to be able to follow a CCPClassMention back to its corresponding CCPTextAnnotations, therefore, this FSArray contains links to the CCPTextAnotation(s) for this class. NOTE: The use of an FSArray is probably not needed here as there is typically only one occupant in the FSArray.
   * @generated */
  public void setCcpTextAnnotations(int i, CCPTextAnnotation v) { 
    if (CCPClassMention_Type.featOkTst && ((CCPClassMention_Type)jcasType).casFeat_ccpTextAnnotations == null)
      jcasType.jcas.throwFeatMissing("ccpTextAnnotations", "edu.uchsc.ccp.uima.mention.CCPClassMention");
    jcasType.jcas.checkArrayBounds(jcasType.ll_cas.ll_getRefValue(addr, ((CCPClassMention_Type)jcasType).casFeatCode_ccpTextAnnotations), i);
    jcasType.ll_cas.ll_setRefArrayValue(jcasType.ll_cas.ll_getRefValue(addr, ((CCPClassMention_Type)jcasType).casFeatCode_ccpTextAnnotations), i, jcasType.ll_cas.ll_getFSRef(v));}
  }

    
