# Supplementary material for: An open-source framework for large-scale, flexible evaluation of biomedical text mining systems
Source: J Biomed Discov Collab. 2008 Jan 29;3:1. doi: 10.1186/1747-5333-3-1 (PMC2276192; doi:10.1186/1747-5333-3-1)
Supplement: Additional file 1 — Evaluation platform source code. The additional file contains the software evaluation framework discussed in this paper. The most current release can be downloaded from SourceForge.net [1]. See the accompanying README file for instructions on installation and use. Also included in the distribution is a collection of UIMA wrappers for some commonly used BioNLP tools and annotated corpora. [file 1747-5333-3-1-S1.zip › bionlp_uima_repository-1.0.1/src/edu/uchsc/ccp/uima/mention/CCPClassMention_Type.java]

/* First created by JCasGen Tue Aug 28 16:44:10 MDT 2007 */
package edu.uchsc.ccp.uima.mention;

import org.apache.uima.cas.Feature;
import org.apache.uima.cas.FeatureStructure;
import org.apache.uima.cas.Type;
import org.apache.uima.cas.impl.CASImpl;
import org.apache.uima.cas.impl.FSGenerator;
import org.apache.uima.cas.impl.FeatureImpl;
import org.apache.uima.cas.impl.TypeImpl;
import org.apache.uima.jcas.JCas;
import org.apache.uima.jcas.JCasRegistry;

/** The CCP ClassMention is the root of a flexible class structure that can be used to store virtually any frame-based representation of a particular class. Common class mention types include, but are not limited to, such things as entities (protein, cell type, cell line, disease, tissue, etc.) and frames (interaction, transport, regulation, etc.).
 * Updated by JCasGen Tue Aug 28 16:44:10 MDT 2007
 * @generated */
public class CCPClassMention_Type extends CCPMention_Type {
  /** @generated */
  protected FSGenerator getFSGenerator() {return fsGenerator;}
  /** @generated */
  private final FSGenerator fsGenerator = 
    new FSGenerator() {
      public FeatureStructure createFS(int addr, CASImpl cas) {
  			 if (CCPClassMention_Type.this.useExistingInstance) {
  			   // Return eq fs instance if already created
  		     FeatureStructure fs = CCPClassMention_Type.this.jcas.getJfsFromCaddr(addr);
  		     if (null == fs) {
  		       fs = new CCPClassMention(addr, CCPClassMention_Type.this);
  			   CCPClassMention_Type.this.jcas.putJfsFromCaddr(addr, fs);
  			   return fs;
  		     }
  		     return fs;
        } else return new CCPClassMention(addr, CCPClassMention_Type.this);
  	  }
    };
  /** @generated */
  public final static int typeIndexID = CCPClassMention.typeIndexID;
  /** @generated 
     @modifiable */
  public final static boolean featOkTst = JCasRegistry.getFeatOkTst("edu.uchsc.ccp.uima.mention.CCPClassMention");
 
  /** @generated */
  final Feature casFeat_slotMentions;
  /** @generated */
  final int     casFeatCode_slotMentions;
  /** @generated */ 
  public int getSlotMentions(int addr) {
        if (featOkTst && casFeat_slotMentions == null)
      jcas.throwFeatMissing("slotMentions", "edu.uchsc.ccp.uima.mention.CCPClassMention");
    return ll_cas.ll_getRefValue(addr, casFeatCode_slotMentions);
  }
  /** @generated */    
  public void setSlotMentions(int addr, int v) {
        if (featOkTst && casFeat_slotMentions == null)
      jcas.throwFeatMissing("slotMentions", "edu.uchsc.ccp.uima.mention.CCPClassMention");
    ll_cas.ll_setRefValue(addr, casFeatCode_slotMentions, v);}
    
   /** @generated */
  public int getSlotMentions(int addr, int i) {
        if (featOkTst && casFeat_slotMentions == null)
      jcas.throwFeatMissing("slotMentions", "edu.uchsc.ccp.uima.mention.CCPClassMention");
    if (lowLevelTypeChecks)
      return ll_cas.ll_getRefArrayValue(ll_cas.ll_getRefValue(addr, casFeatCode_slotMentions), i, true);
    jcas.checkArrayBounds(ll_cas.ll_getRefValue(addr, casFeatCode_slotMentions), i);
	return ll_cas.ll_getRefArrayValue(ll_cas.ll_getRefValue(addr, casFeatCode_slotMentions), i);
  }
   
  /** @generated */ 
  public void setSlotMentions(int addr, int i, int v) {
        if (featOkTst && casFeat_slotMentions == null)
      jcas.throwFeatMissing("slotMentions", "edu.uchsc.ccp.uima.mention.CCPClassMention");
    if (lowLevelTypeChecks)
      ll_cas.ll_setRefArrayValue(ll_cas.ll_getRefValue(addr, casFeatCode_slotMentions), i, v, true);
    jcas.checkArrayBounds(ll_cas.ll_getRefValue(addr, casFeatCode_slotMentions), i);
    ll_cas.ll_setRefArrayValue(ll_cas.ll_getRefValue(addr, casFeatCode_slotMentions), i, v);
  }
 
 
  /** @generated */
  final Feature casFeat_ccpTextAnnotations;
  /** @generated */
  final int     casFeatCode_ccpTextAnnotations;
  /** @generated */ 
  public int getCcpTextAnnotations(int addr) {
        if (featOkTst && casFeat_ccpTextAnnotations == null)
      jcas.throwFeatMissing("ccpTextAnnotations", "edu.uchsc.ccp.uima.mention.CCPClassMention");
    return ll_cas.ll_getRefValue(addr, casFeatCode_ccpTextAnnotations);
  }
  /** @generated */    
  public void setCcpTextAnnotations(int addr, int v) {
        if (featOkTst && casFeat_ccpTextAnnotations == null)
      jcas.throwFeatMissing("ccpTextAnnotations", "edu.uchsc.ccp.uima.mention.CCPClassMention");
    ll_cas.ll_setRefValue(addr, casFeatCode_ccpTextAnnotations, v);}
    
   /** @generated */
  public int getCcpTextAnnotations(int addr, int i) {
        if (featOkTst && casFeat_ccpTextAnnotations == null)
      jcas.throwFeatMissing("ccpTextAnnotations", "edu.uchsc.ccp.uima.mention.CCPClassMention");
    if (lowLevelTypeChecks)
      return ll_cas.ll_getRefArrayValue(ll_cas.ll_getRefValue(addr, casFeatCode_ccpTextAnnotations), i, true);
    jcas.checkArrayBounds(ll_cas.ll_getRefValue(addr, casFeatCode_ccpTextAnnotations), i);
	return ll_cas.ll_getRefArrayValue(ll_cas.ll_getRefValue(addr, casFeatCode_ccpTextAnnotations), i);
  }
   
  /** @generated */ 
  public void setCcpTextAnnotations(int addr, int i, int v) {
        if (featOkTst && casFeat_ccpTextAnnotations == null)
      jcas.throwFeatMissing("ccpTextAnnotations", "edu.uchsc.ccp.uima.mention.CCPClassMention");
    if (lowLevelTypeChecks)
      ll_cas.ll_setRefArrayValue(ll_cas.ll_getRefValue(addr, casFeatCode_ccpTextAnnotations), i, v, true);
    jcas.checkArrayBounds(ll_cas.ll_getRefValue(addr, casFeatCode_ccpTextAnnotations), i);
    ll_cas.ll_setRefArrayValue(ll_cas.ll_getRefValue(addr, casFeatCode_ccpTextAnnotations), i, v);
  }
 


  /** initialize variables to correspond with Cas Type and Features
	* @generated */
  public CCPClassMention_Type(JCas jcas, Type casType) {
    super(jcas, casType);
    casImpl.getFSClassRegistry().addGeneratorForType((TypeImpl)this.casType, getFSGenerator());

 
    casFeat_slotMentions = jcas.getRequiredFeatureDE(casType, "slotMentions", "uima.cas.FSArray", featOkTst);
    casFeatCode_slotMentions  = (null == casFeat_slotMentions) ? JCas.INVALID_FEATURE_CODE : ((FeatureImpl)casFeat_slotMentions).getCode();

 
    casFeat_ccpTextAnnotations = jcas.getRequiredFeatureDE(casType, "ccpTextAnnotations", "uima.cas.FSArray", featOkTst);
    casFeatCode_ccpTextAnnotations  = (null == casFeat_ccpTextAnnotations) ? JCas.INVALID_FEATURE_CODE : ((FeatureImpl)casFeat_ccpTextAnnotations).getCode();

  }
}


    
