# Supplementary material for: An open-source framework for large-scale, flexible evaluation of biomedical text mining systems
Source: J Biomed Discov Collab. 2008 Jan 29;3:1. doi: 10.1186/1747-5333-3-1 (PMC2276192; doi:10.1186/1747-5333-3-1)
Supplement: Additional file 1 — Evaluation platform source code. The additional file contains the software evaluation framework discussed in this paper. The most current release can be downloaded from SourceForge.net [1]. See the accompanying README file for instructions on installation and use. Also included in the distribution is a collection of UIMA wrappers for some commonly used BioNLP tools and annotated corpora. [file 1747-5333-3-1-S1.zip › bionlp_uima_repository-1.0.1/src/edu/uchsc/ccp/uima/mention/CCPNonComplexSlotMention.java]

/* First created by JCasGen Tue Aug 28 16:44:10 MDT 2007 */
package edu.uchsc.ccp.uima.mention;

import org.apache.uima.jcas.JCas;
import org.apache.uima.jcas.JCasRegistry;
import org.apache.uima.jcas.cas.StringArray;
import org.apache.uima.jcas.cas.TOP_Type;


/** The non-complex slot mention has slot values which are constrained to be Strings. An example of a non-complex slot mention would be the "Entrez_Gene_ID" slot for a gene class mention that might be filled with the String "12345"
 * Updated by JCasGen Tue Aug 28 16:44:10 MDT 2007
 * XML source: /home/williamb/eclipse/RELEASED_SOURCE_CODE/descriptors/typeSystem/CCPTypeSystem.xml
 * @generated */
public class CCPNonComplexSlotMention extends CCPSlotMention {
  /** @generated
   * @ordered 
   */
  public final static int typeIndexID = JCasRegistry.register(CCPNonComplexSlotMention.class);
  /** @generated
   * @ordered 
   */
  public final static int type = typeIndexID;
  /** @generated  */
  public              int getTypeIndexID() {return typeIndexID;}
 
  /** Never called.  Disable default constructor
   * @generated */
  protected CCPNonComplexSlotMention() {}
    
  /** Internal - constructor used by generator 
   * @generated */
  public CCPNonComplexSlotMention(int addr, TOP_Type type) {
    super(addr, type);
    readObject();
  }
  
  /** @generated */
  public CCPNonComplexSlotMention(JCas jcas) {
    super(jcas);
    readObject();   
  } 

  /** <!-- begin-user-doc -->
    * Write your own initialization here
    * <!-- end-user-doc -->
  @generated modifiable */
  private void readObject() {}
     
 
    
  //*--------------*
  //* Feature: slotValues

  /** getter for slotValues - gets Slot fillers (values) for this non-complex slot mention.
   * @generated */
  public StringArray getSlotValues() {
    if (CCPNonComplexSlotMention_Type.featOkTst && ((CCPNonComplexSlotMention_Type)jcasType).casFeat_slotValues == null)
      jcasType.jcas.throwFeatMissing("slotValues", "edu.uchsc.ccp.uima.mention.CCPNonComplexSlotMention");
    return (StringArray)(jcasType.ll_cas.ll_getFSForRef(jcasType.ll_cas.ll_getRefValue(addr, ((CCPNonComplexSlotMention_Type)jcasType).casFeatCode_slotValues)));}
    
  /** setter for slotValues - sets Slot fillers (values) for this non-complex slot mention. 
   * @generated */
  public void setSlotValues(StringArray v) {
    if (CCPNonComplexSlotMention_Type.featOkTst && ((CCPNonComplexSlotMention_Type)jcasType).casFeat_slotValues == null)
      jcasType.jcas.throwFeatMissing("slotValues", "edu.uchsc.ccp.uima.mention.CCPNonComplexSlotMention");
    jcasType.ll_cas.ll_setRefValue(addr, ((CCPNonComplexSlotMention_Type)jcasType).casFeatCode_slotValues, jcasType.ll_cas.ll_getFSRef(v));}    
    
  /** indexed getter for slotValues - gets an indexed value - Slot fillers (values) for this non-complex slot mention.
   * @generated */
  public String getSlotValues(int i) {
    if (CCPNonComplexSlotMention_Type.featOkTst && ((CCPNonComplexSlotMention_Type)jcasType).casFeat_slotValues == null)
      jcasType.jcas.throwFeatMissing("slotValues", "edu.uchsc.ccp.uima.mention.CCPNonComplexSlotMention");
    jcasType.jcas.checkArrayBounds(jcasType.ll_cas.ll_getRefValue(addr, ((CCPNonComplexSlotMention_Type)jcasType).casFeatCode_slotValues), i);
    return jcasType.ll_cas.ll_getStringArrayValue(jcasType.ll_cas.ll_getRefValue(addr, ((CCPNonComplexSlotMention_Type)jcasType).casFeatCode_slotValues), i);}

  /** indexed setter for slotValues - sets an indexed value - Slot fillers (values) for this non-complex slot mention.
   * @generated */
  public void setSlotValues(int i, String v) { 
    if (CCPNonComplexSlotMention_Type.featOkTst && ((CCPNonComplexSlotMention_Type)jcasType).casFeat_slotValues == null)
      jcasType.jcas.throwFeatMissing("slotValues", "edu.uchsc.ccp.uima.mention.CCPNonComplexSlotMention");
    jcasType.jcas.checkArrayBounds(jcasType.ll_cas.ll_getRefValue(addr, ((CCPNonComplexSlotMention_Type)jcasType).casFeatCode_slotValues), i);
    jcasType.ll_cas.ll_setStringArrayValue(jcasType.ll_cas.ll_getRefValue(addr, ((CCPNonComplexSlotMention_Type)jcasType).casFeatCode_slotValues), i, v);}
  }

    
