# Supplementary material for: An open-source framework for large-scale, flexible evaluation of biomedical text mining systems
Source: J Biomed Discov Collab. 2008 Jan 29;3:1. doi: 10.1186/1747-5333-3-1 (PMC2276192; doi:10.1186/1747-5333-3-1)
Supplement: Additional file 1 — Evaluation platform source code. The additional file contains the software evaluation framework discussed in this paper. The most current release can be downloaded from SourceForge.net [1]. See the accompanying README file for instructions on installation and use. Also included in the distribution is a collection of UIMA wrappers for some commonly used BioNLP tools and annotated corpora. [file 1747-5333-3-1-S1.zip › bionlp_uima_repository-1.0.1/src/edu/uchsc/ccp/uima/mention/CCPComplexSlotMention.java]

/* First created by JCasGen Tue Aug 28 16:44:10 MDT 2007 */
package edu.uchsc.ccp.uima.mention;

import org.apache.uima.jcas.JCas;
import org.apache.uima.jcas.JCasRegistry;
import org.apache.uima.jcas.cas.FSArray;
import org.apache.uima.jcas.cas.TOP_Type;


/** A slot mention is deemed "complex" when its slot filler is a class mention as opposed to a String (See non-complex slot mention for String fillers). An example of a complex slot mention is the "transported entity" slot for the protein-transport class which would be filled with a protein class mention.
 * Updated by JCasGen Tue Aug 28 16:44:10 MDT 2007
 * XML source: /home/williamb/eclipse/RELEASED_SOURCE_CODE/descriptors/typeSystem/CCPTypeSystem.xml
 * @generated */
public class CCPComplexSlotMention extends CCPSlotMention {
  /** @generated
   * @ordered 
   */
  public final static int typeIndexID = JCasRegistry.register(CCPComplexSlotMention.class);
  /** @generated
   * @ordered 
   */
  public final static int type = typeIndexID;
  /** @generated  */
  public              int getTypeIndexID() {return typeIndexID;}
 
  /** Never called.  Disable default constructor
   * @generated */
  protected CCPComplexSlotMention() {}
    
  /** Internal - constructor used by generator 
   * @generated */
  public CCPComplexSlotMention(int addr, TOP_Type type) {
    super(addr, type);
    readObject();
  }
  
  /** @generated */
  public CCPComplexSlotMention(JCas jcas) {
    super(jcas);
    readObject();   
  } 

  /** <!-- begin-user-doc -->
    * Write your own initialization here
    * <!-- end-user-doc -->
  @generated modifiable */
  private void readObject() {}
     
 
    
  //*--------------*
  //* Feature: classMentions

  /** getter for classMentions - gets The class mentions which are the slot fillers for this complex slot.
   * @generated */
  public FSArray getClassMentions() {
    if (CCPComplexSlotMention_Type.featOkTst && ((CCPComplexSlotMention_Type)jcasType).casFeat_classMentions == null)
      jcasType.jcas.throwFeatMissing("classMentions", "edu.uchsc.ccp.uima.mention.CCPComplexSlotMention");
    return (FSArray)(jcasType.ll_cas.ll_getFSForRef(jcasType.ll_cas.ll_getRefValue(addr, ((CCPComplexSlotMention_Type)jcasType).casFeatCode_classMentions)));}
    
  /** setter for classMentions - sets The class mentions which are the slot fillers for this complex slot. 
   * @generated */
  public void setClassMentions(FSArray v) {
    if (CCPComplexSlotMention_Type.featOkTst && ((CCPComplexSlotMention_Type)jcasType).casFeat_classMentions == null)
      jcasType.jcas.throwFeatMissing("classMentions", "edu.uchsc.ccp.uima.mention.CCPComplexSlotMention");
    jcasType.ll_cas.ll_setRefValue(addr, ((CCPComplexSlotMention_Type)jcasType).casFeatCode_classMentions, jcasType.ll_cas.ll_getFSRef(v));}    
    
  /** indexed getter for classMentions - gets an indexed value - The class mentions which are the slot fillers for this complex slot.
   * @generated */
  public CCPClassMention getClassMentions(int i) {
    if (CCPComplexSlotMention_Type.featOkTst && ((CCPComplexSlotMention_Type)jcasType).casFeat_classMentions == null)
      jcasType.jcas.throwFeatMissing("classMentions", "edu.uchsc.ccp.uima.mention.CCPComplexSlotMention");
    jcasType.jcas.checkArrayBounds(jcasType.ll_cas.ll_getRefValue(addr, ((CCPComplexSlotMention_Type)jcasType).casFeatCode_classMentions), i);
    return (CCPClassMention)(jcasType.ll_cas.ll_getFSForRef(jcasType.ll_cas.ll_getRefArrayValue(jcasType.ll_cas.ll_getRefValue(addr, ((CCPComplexSlotMention_Type)jcasType).casFeatCode_classMentions), i)));}

  /** indexed setter for classMentions - sets an indexed value - The class mentions which are the slot fillers for this complex slot.
   * @generated */
  public void setClassMentions(int i, CCPClassMention v) { 
    if (CCPComplexSlotMention_Type.featOkTst && ((CCPComplexSlotMention_Type)jcasType).casFeat_classMentions == null)
      jcasType.jcas.throwFeatMissing("classMentions", "edu.uchsc.ccp.uima.mention.CCPComplexSlotMention");
    jcasType.jcas.checkArrayBounds(jcasType.ll_cas.ll_getRefValue(addr, ((CCPComplexSlotMention_Type)jcasType).casFeatCode_classMentions), i);
    jcasType.ll_cas.ll_setRefArrayValue(jcasType.ll_cas.ll_getRefValue(addr, ((CCPComplexSlotMention_Type)jcasType).casFeatCode_classMentions), i, jcasType.ll_cas.ll_getFSRef(v));}
  }

    
