# Supplementary material for: An open-source framework for large-scale, flexible evaluation of biomedical text mining systems
Source: J Biomed Discov Collab. 2008 Jan 29;3:1. doi: 10.1186/1747-5333-3-1 (PMC2276192; doi:10.1186/1747-5333-3-1)
Supplement: Additional file 1 — Evaluation platform source code. The additional file contains the software evaluation framework discussed in this paper. The most current release can be downloaded from SourceForge.net [1]. See the accompanying README file for instructions on installation and use. Also included in the distribution is a collection of UIMA wrappers for some commonly used BioNLP tools and annotated corpora. [file 1747-5333-3-1-S1.zip › bionlp_uima_repository-1.0.1/src/edu/uchsc/ccp/uima/cr/corpus/CorpusCollectionReader.java]

/*
 * CorpusCollectionReader.java
 * Copyright (C) 2007 Center for Computational Pharmacology, University of Colorado School of Medicine
 * 
 * This program is free software; you can redistribute it and/or
 * modify it under the terms of the GNU General Public License
 * as published by the Free Software Foundation; either version 2
 * of the License, or (at your option) any later version.
 *
 * This program is distributed in the hope that it will be useful,
 * but WITHOUT ANY WARRANTY; without even the implied warranty of
 * MERCHANTABILITY or FITNESS FOR A PARTICULAR PURPOSE.  See the
 * GNU General Public License for more details.
 *
 * You should have received a copy of the GNU General Public License
 * along with this program; if not, write to the Free Software
 * Foundation, Inc., 51 Franklin Street, Fifth Floor, Boston, MA  02110-1301, USA.
 * 
 */

package edu.uchsc.ccp.uima.cr.corpus;

import java.io.IOException;
import java.util.List;

import org.apache.uima.cas.CAS;
import org.apache.uima.cas.CASException;
import org.apache.uima.collection.CollectionException;
import org.apache.uima.collection.CollectionReader_ImplBase;
import org.apache.uima.jcas.JCas;
import org.apache.uima.resource.ResourceInitializationException;
import org.apache.uima.util.Progress;
import org.apache.uima.util.ProgressImpl;

import edu.uchsc.ccp.uima.annotation.CCPDocumentInformation;
import edu.uchsc.ccp.uima.ci.CASInitializerArgument;
import edu.uchsc.ccp.uima.util.UIMA_Util;
import edu.uchsc.ccp.util.nlp.annotation.TextAnnotation;
import edu.uchsc.ccp.util.nlp.document.GenericDocument;
import edu.uchsc.ccp.util.nlp.parser.corpus.CorpusParser;

/**
 * This is an abstract class representing a Collection Reader for biomedical corpora.
 * 
 * @author William A Baumgartner, Jr.
 * 
 */
public abstract class CorpusCollectionReader extends CollectionReader_ImplBase {

    public static final String PARAM_END_INDEX = "EndIndex";

    public static final String PARAM_INCLUDE_GOLD_STANDARD_ANNOTATIONS = "IncludeGoldStandardAnnotations";

    protected CorpusParser corpusParser;

    protected int documentCount;

    protected int endIndex;

    protected int documentCollectionID = -1;

    protected boolean includeGoldStandardAnnotations = false;

    @Override
    public void initialize() throws ResourceInitializationException {

        Integer eIndex = (Integer) getConfigParameterValue(PARAM_END_INDEX);
        includeGoldStandardAnnotations = (Boolean) getConfigParameterValue(PARAM_INCLUDE_GOLD_STANDARD_ANNOTATIONS);
        if (eIndex != null) {
            endIndex = eIndex.intValue();
        } else {
            endIndex = -1;
        }
        documentCount = 0;

        super.initialize();
    }

    public void getNext(CAS aCAS) throws IOException, CollectionException {
        JCas jcas;
        try {
            jcas = aCAS.getJCas();
        } catch (CASException e) {
            throw new CollectionException(e);
        }

        GenericDocument gd = corpusParser.next();

        String documentID = gd.getDocumentID();
        String documentText = gd.getDocumentText();

        jcas.setDocumentText(documentText);

        CCPDocumentInformation srcDocInfo = new CCPDocumentInformation(jcas);
        srcDocInfo.setDocumentID(documentID);
        srcDocInfo.setDocumentCollectionID(documentCollectionID);
        srcDocInfo.setDocumentSize(documentText.length());
        srcDocInfo.addToIndexes();

        if (includeGoldStandardAnnotations) {
            /* Load Gold Standard Annotations */
            UIMA_Util uimaUtil = new UIMA_Util();
            List<TextAnnotation> annotations = gd.getAnnotations();
            uimaUtil.putTextAnnotationsIntoJCas(jcas, annotations);
        }

        /* Check to see if a CAS Initializer exists, if there is a CAS Initializer, call it */
        if (getCasInitializer() != null) {
            CASInitializerArgument casInitArgs = new CASInitializerArgument(documentID, documentCollectionID);
            getCasInitializer().initializeCas(casInitArgs, jcas.getCas());
        }

        if (documentCount % 100 == 0) {
            System.err.println("Progress: " + documentCount);
        }

        documentCount++;
    }

    public boolean hasNext() throws IOException, CollectionException {
        if (endIndex > 0) {
            if (documentCount < endIndex) {
                return corpusParser.hasNext();
            } else {
                return false;
            }
        } else {
            return corpusParser.hasNext();
        }
    }

    public Progress[] getProgress() {
        /* titles and documents are output separately, therefore there are 400 "documents" */
        int numDocs = 400;
        if (endIndex > 0 && endIndex < numDocs) {
            numDocs = endIndex;
        }
        return new Progress[] { new ProgressImpl(documentCount, numDocs, Progress.ENTITIES) };
    }

    public void close() throws IOException {
        corpusParser.close();
    }

    protected void error(String message) {
        System.err.println("ERROR -- " + this.getClass().getName().substring(this.getClass().getName().lastIndexOf('.')) + ": " + message);
    }

}
