# Supplementary material for: An open-source framework for large-scale, flexible evaluation of biomedical text mining systems
Source: J Biomed Discov Collab. 2008 Jan 29;3:1. doi: 10.1186/1747-5333-3-1 (PMC2276192; doi:10.1186/1747-5333-3-1)
Supplement: Additional file 1 — Evaluation platform source code. The additional file contains the software evaluation framework discussed in this paper. The most current release can be downloaded from SourceForge.net [1]. See the accompanying README file for instructions on installation and use. Also included in the distribution is a collection of UIMA wrappers for some commonly used BioNLP tools and annotated corpora. [file 1747-5333-3-1-S1.zip › bionlp_uima_repository-1.0.1/src/edu/uchsc/ccp/uima/cr/SimpleFileCollectionReader.java]

/*
 * SimpleFileCollectionReader.java
 * Copyright (C) 2007 Center for Computational Pharmacology, University of Colorado School of Medicine
 * 
 * This program is free software; you can redistribute it and/or
 * modify it under the terms of the GNU General Public License
 * as published by the Free Software Foundation; either version 2
 * of the License, or (at your option) any later version.
 *
 * This program is distributed in the hope that it will be useful,
 * but WITHOUT ANY WARRANTY; without even the implied warranty of
 * MERCHANTABILITY or FITNESS FOR A PARTICULAR PURPOSE.  See the
 * GNU General Public License for more details.
 *
 * You should have received a copy of the GNU General Public License
 * along with this program; if not, write to the Free Software
 * Foundation, Inc., 51 Franklin Street, Fifth Floor, Boston, MA  02110-1301, USA.
 * 
 */

package edu.uchsc.ccp.uima.cr;

import java.io.BufferedReader;
import java.io.IOException;

import org.apache.uima.cas.CAS;
import org.apache.uima.cas.CASException;
import org.apache.uima.collection.CollectionException;
import org.apache.uima.collection.CollectionReader_ImplBase;
import org.apache.uima.jcas.JCas;
import org.apache.uima.resource.ResourceInitializationException;
import org.apache.uima.util.Progress;
import org.apache.uima.util.ProgressImpl;

import edu.uchsc.ccp.uima.annotation.CCPDocumentInformation;
import edu.uchsc.ccp.uima.annotation.CCPDocumentSection;
import edu.uchsc.ccp.uima.ci.CASInitializerArgument;
import edu.uchsc.ccp.util.nlp.GenericTextUtils;

/**
 * This class is a UIMA Collection Reader for reading a collection of documents contained in a single file. Each line of the file is a distinct document taking the form:<br>
 * <br>
 * DocumentID|DocumentText
 * 
 * @author William A. Baumgartner, Jr.
 * 
 */
public class SimpleFileCollectionReader extends CollectionReader_ImplBase {

    private final boolean DEBUG = false;

    /**
     * Input file takes the form of 1 document per line:<br< DOC_ID|DOC_TEXT
     */
    public static final String PARAM_INPUT_FILE = "inputFile";

    /**
     * The Document Collection Identifier for this GeneRIFs collection must be included in the descriptor under "DocumentCollectionID"
     */
    public static final String PARAM_DOCUMENTCOLLECTIONID = "DocumentCollectionID";

    /**
     * The number of GeneRIF records to return must be included in the descriptor under "EndIndex." This parameter allows for ease of testing by
     * limiting the number of records read.
     */
    public static final String PARAM_ENDINDEX = "EndIndex";

    /**
     * Depending on the parser, different results are possible if the text ends with a period, or doesn't. This flag gives the option of ensuring the
     * GeneRIF ends in a period.
     */
    public static final String PARAM_ENSURE_FINAL_PERIOD_EXISTS = "EnsureFinalPeriodExists";

    /**
     * The program looks for the first instance of this delimiter. The text before the delimiter is the documentid, the text after the delimiter is
     * the document text.
     */
    public static final String PARAM_DELIMITER = "Delimiter";

    /**
     * Allows the program to skip a certain number of records prior to processing. This is helpful in cases where a run is interrupted unexpected, and
     * you wish to restart in the middle.
     */
    public static final String PARAM_LINES_TO_SKIP = "RecordsToSkip";

    private int currentDocument = 0;

    private int numDocuments = 0;

    private int documentCollectionID = -1;

    private int endIndex = -1;

    private boolean ensureFinalPeriodExists = false;

    private BufferedReader br;

    private String nextLine;

    private String delimiter;

    /**
     * Initializes the GRIFsFileCollectionReader by initializing a new GeneRIFFileParser.
     */
    public void initialize() throws ResourceInitializationException {
        // get input parameters from descriptor file
        String inputFile = (String) getConfigParameterValue(PARAM_INPUT_FILE);
        documentCollectionID = Integer.parseInt((String) getConfigParameterValue(PARAM_DOCUMENTCOLLECTIONID));
        endIndex = Integer.parseInt((String) getConfigParameterValue(PARAM_ENDINDEX));
        ensureFinalPeriodExists = ((Boolean) getConfigParameterValue(PARAM_ENSURE_FINAL_PERIOD_EXISTS)).booleanValue();
        delimiter = (String) getConfigParameterValue(PARAM_DELIMITER);
        Integer linesToSkip = (Integer) getConfigParameterValue(PARAM_LINES_TO_SKIP);

        numDocuments = 0;
        System.err.print("Initializing the SimpleFileCollectionReader...");
        try {
            // br = GenericTextUtils.openReader(inputFile);
            // while (br.readLine() != null) {
            // numDocuments++;
            // }
            // br.close();

            /* open the file again to get read to parse lines */
            br = GenericTextUtils.openReader(inputFile);
            if (linesToSkip != null && linesToSkip > 0) {
                System.err.println("Skipping " + linesToSkip + " lines...");
                for (int i = 0; i < linesToSkip; i++) {
                    br.readLine();
                    if (i % 10000 == 0) {
                        System.err.println(i);
                    }
                }
                System.err.println("Done Skipping lines.");
            }
        } catch (IOException e) {
            System.err.println("ERROR, while counting documents in input file...");
            e.printStackTrace();
        }

        System.err.println("Done.");

    }

    /**
     * @see com.ibm.uima.collection.CollectionReader#getNext(com.ibm.uima.cas.CAS)
     */
    public void getNext(CAS aCAS) throws IOException, CollectionException {
        // get the CAS in the form of JCAS
        JCas jcas;
        try {
            jcas = aCAS.getJCas();
        } catch (CASException e) {
            throw new CollectionException(e);
        }

        String docID = "";
        String docText = "";

        /*
         * Instead of tokenizing by the pipe, just consider the first pipe on the line. This will allow the pipe to be used in the document text,
         * which it is sometimes.
         */

        int firstPipeIndex = nextLine.indexOf(delimiter);
        if (firstPipeIndex > -1) {
            /* Get document ID */
            docID = nextLine.substring(0, firstPipeIndex);

            /* Get the document text */
            /* Check for null text */
            if (firstPipeIndex == nextLine.length() - 1) {
                /* then there is no document text */
                docText = "";
            } else {
                docText = nextLine.substring(firstPipeIndex + 1, nextLine.length());
            }

        } else {
            System.err.println("ERROR, invalid input format... Missing pipe delimiting id from document text. CurrentDoc = "
                    + currentDocument + " Line=" + nextLine);
            System.exit(0);
        }

        // String toks[] = nextLine.split("\\|");
        // if (toks.length != 2) {
        // System.err.println("ERROR, expected 2 parts to document, but got: " + toks.length + " -- " + nextLine);
        // } else {
        // docID = toks[0];
        // docText = toks[1];
        // }

        // if we want to make sure the GeneRIF ends in a period, add the period here.
        if (ensureFinalPeriodExists) {
            if (docText.charAt(docText.length() - 1) != '.') {
                docText += ".";
            }
        }

        /* this sentence caused LingPipe to Stack Overflow - put in during processing for GeneRIF renewal grant */
        if (docID.equals("183954-a[201..1028]") | docID.equals("12502378-a[876..1198]")) {
            docText = "N/A";
        }
        
        // set the JCas text to be the GeneRIF text
        jcas.setDocumentText(docText);

        // Create the necessary document-level annotations
        // CCPDocumentInformation Annotation
        CCPDocumentInformation srcDocInfo = new CCPDocumentInformation(jcas);
        srcDocInfo.setDocumentID(docID);
        srcDocInfo.setDocumentSize(docText.length());
        srcDocInfo.setDocumentCollectionID(documentCollectionID);
        srcDocInfo.addToIndexes();

        // CCPDocumentSection Annotation
        CCPDocumentSection docSectionAnnotation = new CCPDocumentSection(jcas);
        docSectionAnnotation.setBegin(0);
        docSectionAnnotation.setEnd(docText.length());
        docSectionAnnotation.setSectionID(0); // Zero signifies the
        // document has no
        // subsections
        docSectionAnnotation.setSectionLength(docText.length());
        docSectionAnnotation.addToIndexes();

        /* Check to see if a CAS Initializer exists, if there is a CAS Initializer, call it */
        if (getCasInitializer() != null) {
            CASInitializerArgument casIA = new CASInitializerArgument(docID, documentCollectionID);
            getCasInitializer().initializeCas(casIA, jcas.getCas());
        } else {
            /* No CAS Initiliazer, so don't do anything */
        }

        currentDocument++;

        if (DEBUG) {
            System.out.println("GRIFF_CR DEBUG: Retrieving DOCID: " + docID);
            System.out.println("GRIFF_CR DEBUG: DOCUMENT TEXT: " + docText);
            System.out.println("GRIFF_CR DEBUG: " + currentDocument);
        }

        if (currentDocument % 100 == 0) {
            System.out.println("SimpleFileCR DEBUG: " + currentDocument + " -- " + docID);
        }

    }

    /**
     * @see com.ibm.uima.collection.base_cpm.BaseCollectionReader#hasNext()
     */
    public boolean hasNext() throws IOException, CollectionException {
        return ((nextLine = br.readLine()) != null && currentDocument < endIndex);
    }

    /**
     * @see com.ibm.uima.collection.base_cpm.BaseCollectionReader#close()
     */
    public void close() throws IOException {
        br.close();
    }

    public Progress[] getProgress() {
        return new Progress[] { new ProgressImpl(currentDocument, numDocuments, Progress.ENTITIES) };
        // return null;
    }

}
