# Supplementary material for: An open-source framework for large-scale, flexible evaluation of biomedical text mining systems
Source: J Biomed Discov Collab. 2008 Jan 29;3:1. doi: 10.1186/1747-5333-3-1 (PMC2276192; doi:10.1186/1747-5333-3-1)
Supplement: Additional file 1 — Evaluation platform source code. The additional file contains the software evaluation framework discussed in this paper. The most current release can be downloaded from SourceForge.net [1]. See the accompanying README file for instructions on installation and use. Also included in the distribution is a collection of UIMA wrappers for some commonly used BioNLP tools and annotated corpora. [file 1747-5333-3-1-S1.zip › bionlp_uima_repository-1.0.1/src/edu/uchsc/ccp/uima/cr/DirectoryOfFilesCollectionReader.java]

/*
 * DirectoryOfFilesCollectionReader.java
 * Copyright (C) 2007 Center for Computational Pharmacology, University of Colorado School of Medicine
 * 
 * This program is free software; you can redistribute it and/or
 * modify it under the terms of the GNU General Public License
 * as published by the Free Software Foundation; either version 2
 * of the License, or (at your option) any later version.
 *
 * This program is distributed in the hope that it will be useful,
 * but WITHOUT ANY WARRANTY; without even the implied warranty of
 * MERCHANTABILITY or FITNESS FOR A PARTICULAR PURPOSE.  See the
 * GNU General Public License for more details.
 *
 * You should have received a copy of the GNU General Public License
 * along with this program; if not, write to the Free Software
 * Foundation, Inc., 51 Franklin Street, Fifth Floor, Boston, MA  02110-1301, USA.
 * 
 */

package edu.uchsc.ccp.uima.cr;

import java.io.BufferedReader;
import java.io.File;
import java.io.FileInputStream;
import java.io.IOException;
import java.io.InputStreamReader;
import java.util.ArrayList;
import java.util.Arrays;
import java.util.HashSet;
import java.util.List;
import java.util.regex.Matcher;
import java.util.regex.Pattern;

import org.apache.uima.cas.CAS;
import org.apache.uima.cas.CASException;
import org.apache.uima.collection.CollectionException;
import org.apache.uima.collection.CollectionReader_ImplBase;
import org.apache.uima.jcas.JCas;
import org.apache.uima.jcas.cas.IntegerArray;
import org.apache.uima.resource.ResourceInitializationException;
import org.apache.uima.util.Progress;
import org.apache.uima.util.ProgressImpl;

import edu.uchsc.ccp.uima.annotation.CCPDocumentInformation;
import edu.uchsc.ccp.uima.ci.CASInitializerArgument;

/**
 * This class is a UIMA Collection Reader which reads through files in a specified directory
 * 
 * @author William A. Baumgartner, Jr.
 * 
 */
public class DirectoryOfFilesCollectionReader extends CollectionReader_ImplBase {

    private final boolean DEBUG = true;

    /**
     * The directory that files will be read from. If a file is used as the input parameter, then only that file will be processed.
     */
    public static final String PARAM_DIRECTORY_PATH = "Directory";

    /**
     * The Document Collection Identifier for this GeneRIFs collection must be included in the descriptor under "DocumentCollectionID"
     */
    public static final String PARAM_DOCUMENTCOLLECTIONID = "DocumentCollectionID";

    /**
     * The number of files to be read. This number is typically used for testing purposes, or to limit the collection to a subset of the directory
     * contents.
     */
    public static final String PARAM_ENDINDEX = "EndIndex";

    /**
     * A boolean flag which determines if the files from subdirectories are processed, or if only the files in the top-level directory are used.
     */
    public static final String PARAM_RECURSE_INTO_DIRECTORY_STRUCTURE = "RecurseIntoDirectoryStructure";

    /**
     * Enables the user to filter based on file suffix. The user must include the "." as part of the suffix.
     */
    public static final String PARAM_FILE_SUFFIX = "FileSuffix";

    private int currentDocument = 0;

    private int numDocuments = 0;

    private int documentCollectionID = -1;

    private int endIndex = -1;

    private boolean recurseIntoDirectoryStructure = false;

    private String[] fileSuffixesToProcess = {};

    private List<File> filesToProcess;

    /**
     * In the initialization of this collection reader, the file names for all files to be processed are collected
     */
    public void initialize() throws ResourceInitializationException {
        /* get input parameters from descriptor file */
        String directoryPath = (String) getConfigParameterValue(PARAM_DIRECTORY_PATH);
        documentCollectionID = (Integer) getConfigParameterValue(PARAM_DOCUMENTCOLLECTIONID);
        endIndex = (Integer) getConfigParameterValue(PARAM_ENDINDEX);
        recurseIntoDirectoryStructure = ((Boolean) getConfigParameterValue(PARAM_RECURSE_INTO_DIRECTORY_STRUCTURE)).booleanValue();
        fileSuffixesToProcess = (String[]) getConfigParameterValue(PARAM_FILE_SUFFIX);
        
        System.err.println("File suffixes to process: " + new HashSet<String>(Arrays.asList(fileSuffixesToProcess)));

        /* initialize list to hold files to process */
        filesToProcess = new ArrayList<File>();

        /* Recurse through directories to get files to process */
        File root = new File(directoryPath);
        if (root.isFile()) {
            filesToProcess.add(root);
            numDocuments = 1;
        } else if (root.isDirectory()) {
            processDirectory(root, filesToProcess);
            numDocuments = filesToProcess.size();
        } else {
            error("Invalid input detected. Document collection root is neither a file nor a directory.");
            numDocuments = 0;
        }

    }

    /* recurse through a directory tree, adding files to the filesToProcess list */
    private void processDirectory(File dir, List<File> fileList) {
        String[] files = dir.list();

        for (String file : files) {
            File f = new File(dir.getAbsolutePath() + "/" + file);

            /* If it is an html file, then add it to the filesToProcess list, if it is a directory, then process the directory. */
            if (f.isFile()) {
                if (checkForValidSuffix(f)) {
                    fileList.add(f);
                }
            } else if (f.isDirectory() && recurseIntoDirectoryStructure) {
                processDirectory(f, fileList);
            } else {
                System.err.println("Error. Expecting a file or directory, but encountered something else...  " + f.getPath());
            }
        }
    }

    private boolean checkForValidSuffix(File f) {
        if (fileSuffixesToProcess.length == 0) {
            /* if no suffixes were specified, then we process every file type */
            System.err.println("Returning true");
            return true;
        } else {
            for (String suffix : fileSuffixesToProcess) {
                if (f.getName().endsWith(suffix)) {
                    return true;
                }
            }
        }
        System.err.println("Returning false");
        return false;
    }

    /**
     * @see com.ibm.uima.collection.CollectionReader#getNext(com.ibm.uima.cas.CAS)
     */
    public void getNext(CAS aCAS) throws IOException, CollectionException {
        JCas jcas;
        try {
            jcas = aCAS.getJCas();
        } catch (CASException e) {
            throw new CollectionException(e);
        }

        List<Integer> specialCharacterIndexes = new ArrayList<Integer>();
        File file = filesToProcess.get(currentDocument);
//        FileReader fr = new FileReader(file);
//        BufferedReader br = new BufferedReader(fr);
        BufferedReader br = new BufferedReader(new InputStreamReader(new FileInputStream(file),"UTF-8"));
        try {
            char[] contents = new char[(int) file.length()];
            br.read(contents);
            String text;
            text = new String(contents);
            /*
             * here, we replace this character which seems to be associated with a new line, with a space, that way any annotations created will match
             * up with the original text
             */

            Pattern specialCharPattern = Pattern.compile("\\u000d");
            Matcher m = specialCharPattern.matcher(text);

            /* keep track of each u000d character */
            while (m.find()) {
                specialCharacterIndexes.add(m.start());
                debug("FOUND SPECIAL NEW LINE CHARACTER IN TT: " + m.start());
            }

            text = text.replaceAll("\\u000d", " ");

            /* set the document text */
            jcas.setDocumentText(text);
        } finally {
            if (br != null)
                br.close();
        }

        /* Add the document ID to the JCas */
        String documentID = filesToProcess.get(currentDocument).getName();
//        documentID = documentID.substring(0, documentID.lastIndexOf("."));

        /* create an IntegerArray to hold the indexes of any special newline characters */
        IntegerArray intArray = new IntegerArray(jcas, specialCharacterIndexes.size());
        for (int i = 0; i < intArray.size(); i++) {
            intArray.set(i, specialCharacterIndexes.get(i));
        }

        /* Create the necessary document-level annotations */
        CCPDocumentInformation srcDocInfo = new CCPDocumentInformation(jcas);
        srcDocInfo.setDocumentID(documentID);
        srcDocInfo.setDocumentSize(jcas.getDocumentText().length());
        srcDocInfo.setDocumentCollectionID(documentCollectionID);
//        srcDocInfo.setUOOOdCharacterIndexes(intArray);
        srcDocInfo.addToIndexes();

        /* Check to see if a CAS Initializer exists, if there is a CAS Initializer, call it */
        if (getCasInitializer() != null) {
            CASInitializerArgument casIA = new CASInitializerArgument(documentID, documentCollectionID);
            casIA.setSpecialCharacterIndexes(intArray);
            getCasInitializer().initializeCas(casIA, jcas.getCas());
        } else {
            /* No CAS Initiliazer, so don't do anything */
        }

        currentDocument++;

        if (currentDocument % 1000 == 0) {
            System.err.println("Retrieving document: " + currentDocument);
        }
        System.err.println("TEMP: Retrieving document: " + currentDocument);
    }

    /**
     * @see com.ibm.uima.arg0collection.base_cpm.BaseCollectionReader#hasNext()
     */
    public boolean hasNext() throws IOException, CollectionException {
        return (currentDocument < filesToProcess.size() && currentDocument < endIndex);
    }

    public Progress[] getProgress() {
        return new Progress[] { new ProgressImpl(currentDocument, numDocuments, Progress.ENTITIES) };
    }

    public void close() throws IOException {
    }

    private void error(String message) {
        System.err.println("ERROR -- DirectoryOfFilesCollectionReader: " + message);
    }

    private void warn(String message) {
        System.err.println("WARNING -- DirectoryOfFilesCollectionReader: " + message);
    }

    private void debug(String message) {
        if (DEBUG) {
            System.err.println("DEBUG -- DirectoryOfFilesCollectionReader: " + message);
        }
    }

}
