# Supplementary material for: An open-source framework for large-scale, flexible evaluation of biomedical text mining systems
Source: J Biomed Discov Collab. 2008 Jan 29;3:1. doi: 10.1186/1747-5333-3-1 (PMC2276192; doi:10.1186/1747-5333-3-1)
Supplement: Additional file 1 — Evaluation platform source code. The additional file contains the software evaluation framework discussed in this paper. The most current release can be downloaded from SourceForge.net [1]. See the accompanying README file for instructions on installation and use. Also included in the distribution is a collection of UIMA wrappers for some commonly used BioNLP tools and annotated corpora. [file 1747-5333-3-1-S1.zip › bionlp_uima_repository-1.0.1/src/edu/uchsc/ccp/uima/ci/CASInitializerArgument.java]

/*
 * CASInitializerArgument.java
 * Copyright (C) 2007 Center for Computational Pharmacology, University of Colorado School of Medicine
 * 
 * This program is free software; you can redistribute it and/or
 * modify it under the terms of the GNU General Public License
 * as published by the Free Software Foundation; either version 2
 * of the License, or (at your option) any later version.
 *
 * This program is distributed in the hope that it will be useful,
 * but WITHOUT ANY WARRANTY; without even the implied warranty of
 * MERCHANTABILITY or FITNESS FOR A PARTICULAR PURPOSE.  See the
 * GNU General Public License for more details.
 *
 * You should have received a copy of the GNU General Public License
 * along with this program; if not, write to the Free Software
 * Foundation, Inc., 51 Franklin Street, Fifth Floor, Boston, MA  02110-1301, USA.
 * 
 */

package edu.uchsc.ccp.uima.ci;

import java.util.ArrayList;
import java.util.List;

import org.apache.uima.jcas.cas.IntegerArray;

public class CASInitializerArgument {

    private String documentID;

    private int documentCollectionID;

    /*
     * This list is used to store the indexes of special characters, in particular the \ u000d character which is often found, and difficult to deal
     * with since it seems to be processed inconsistently.
     */
    private List<Integer> specialCharacterIndexes;

    public CASInitializerArgument(String documentID, int documentCollectionID) {
        this.documentID = documentID;
        this.documentCollectionID = documentCollectionID;
        this.specialCharacterIndexes = new ArrayList<Integer>();
    }

    public String getDocumentID() {
        return documentID;
    }

    public void setDocumentID(String documentID) {
        this.documentID = documentID;
    }

    public int getDocumentCollectionID() {
        return documentCollectionID;
    }

    public void setDocumentCollectionID(int documentCollectionID) {
        this.documentCollectionID = documentCollectionID;
    }

    public List<Integer> getSpecialCharacterIndexes() {
        return specialCharacterIndexes;
    }

    public void setSpecialCharacterIndexes(List<Integer> specialCharacterIndexes) {
        this.specialCharacterIndexes = specialCharacterIndexes;
    }
    
    public void setSpecialCharacterIndexes(IntegerArray intArray) {
        this.specialCharacterIndexes = new ArrayList<Integer>();
        for (int i = 0; i < intArray.size(); i++) {
            this.specialCharacterIndexes.add(intArray.get(i));
        }
    }
    

}
