# Supplementary material for: An open-source framework for large-scale, flexible evaluation of biomedical text mining systems
Source: J Biomed Discov Collab. 2008 Jan 29;3:1. doi: 10.1186/1747-5333-3-1 (PMC2276192; doi:10.1186/1747-5333-3-1)
Supplement: Additional file 1 — Evaluation platform source code. The additional file contains the software evaluation framework discussed in this paper. The most current release can be downloaded from SourceForge.net [1]. See the accompanying README file for instructions on installation and use. Also included in the distribution is a collection of UIMA wrappers for some commonly used BioNLP tools and annotated corpora. [file 1747-5333-3-1-S1.zip › bionlp_uima_repository-1.0.1/src/edu/uchsc/ccp/uima/cpe/SimpleRunCPE.java]

/**************************************************************************/
/*  Licensed Materials - Property of IBM                                  */
/*  (C) Copyright IBM Corporation 2003, 2004.                             */
/*  All rights reserved.                                                  */
/*                                                                        */
/* US Government Users Restricted Rights - Use, duplication or            */
/* disclosure restricted by GSA ADP Schedule Contract with                */
/* IBM Corporation.                                                       */
/**************************************************************************/
/*  Permission Notice                                                     */
/*                                                                        */
/*  Permission is granted to copy, use, modify, and merge this sample     */
/*  software into your applications and to permit others to do any of the */
/*  foregoing. You may further distribute this software for               */
/*  commercial purposes only as part of your application that adds        */
/*  significant value and function beyond that provided by these          */
/*  samples.                                                              */
/*  You must include this permission statement and retain the copyright   */
/*  notice in all copies and modified versions of this software.          */
/*                                                                        */
/**************************************************************************/
/*                                                                        */
/*  DISCLAIMER OF WARRANTIES                                              */
/*                                                                        */
/*  The sample software is provided to you by IBM to assist you in        */
/*  developing your applications. THIS SOFTWARE IS PROVIDED AS-IS,        */
/*  WITHOUT WARRANTY OF ANY KIND. IBM SHALL NOT BE LIABLE FOR ANY         */
/*  DAMAGES ARISING OUT OF YOUR USE OR THE USE BY ANY THIRD PARTY OF      */
/*  OF THE SAMPLE SOFTWARE EVEN IF IT HAS BEEN ADVISED OF THE POSSIBILITY */
/*  OF SUCH DAMAGES. IN ADDITION, IBM SHALL NOT BE LIABLE FOR ANY THIRD   */
/*  PARTY CLAIMS AGAINST YOU.                                             */
/*                                                                        */
/**************************************************************************/
package edu.uchsc.ccp.uima.cpe;

import java.util.List;

import org.apache.uima.UIMAFramework;
import org.apache.uima.cas.CAS;
import org.apache.uima.collection.CollectionProcessingEngine;
import org.apache.uima.collection.EntityProcessStatus;
import org.apache.uima.collection.StatusCallbackListener;
import org.apache.uima.collection.metadata.CpeDescription;
import org.apache.uima.util.XMLInputSource;

/**
 * Main Class that runs a Collection Processing Engine (CPE). This class reads a
 * CPE Descriptor as a command-line argument and instantiates the CPE. It also
 * registers a callback listener with the CPE, which will print progress and
 * statistics to System.out.
 * 
 * 
 */
public class SimpleRunCPE extends Thread {
    /**
     * The CPE instance.
     */
    private CollectionProcessingEngine mCPE;

    /**
     * Start time of the processing - used to compute elapsed time.
     */
    private long mStartTime;

    /**
     * Constructor for the class.
     * 
     * @param args
     *            command line arguments into the program - see class
     *            description
     */
    public SimpleRunCPE(String args[]) throws Exception {
        try {
        mStartTime = System.currentTimeMillis();

        // check command line args
        if (args.length < 1) {
            printUsageMessage();
            System.exit(1);
        }

        // parse CPE descriptor
        System.out.println("Parsing CPE Descriptor");
        CpeDescription cpeDesc = UIMAFramework.getXMLParser().parseCpeDescription(new XMLInputSource(args[0]));
       
        // instantiate CPE
        System.out.println("Instantiating CPE");
        mCPE = UIMAFramework.produceCollectionProcessingEngine(cpeDesc);

        // Create and register a Status Callback Listener
        mCPE.addStatusCallbackListener(new StatusCallbackListenerImpl());

        // Start Processing
        System.out.println("Running CPE");
        mCPE.process();
        } catch (Exception e) {
            e.printStackTrace();
        }
    }

    /**
     * 
     */
    private static void printUsageMessage() {
        System.out.println(" Arguments to the program are as follows : \n" + "args[0] : path to CPE descriptor file");
    }

    /**
     * main class.
     * 
     * @param args
     *            Command line arguments - see class description
     */
    public static void main(String[] args) throws Exception {
        try {
        new SimpleRunCPE(args);
        } catch (Exception e) {
            e.printStackTrace();
        }
    }

    /**
     * Callback Listener. Receives event notifications from CPE.
     * 
     * 
     */
    class StatusCallbackListenerImpl implements StatusCallbackListener {
        int entityCount = 0;

        long size = 0;

        /**
         * Called when the initialization is completed.
         * 
         * @see com.ibm.uima.collection.processing.StatusCallbackListener#initializationComplete()
         */
        public void initializationComplete() {
            System.out.println("CPM Initialization Complete");
        }

        /**
         * Called when the batchProcessing is completed.
         * 
         * @see com.ibm.uima.collection.processing.StatusCallbackListener#batchProcessComplete()
         * 
         */
        public void batchProcessComplete() {
            System.out.println("Completed " + entityCount + " documents; " + size + " characters");
            long elapsedTime = System.currentTimeMillis() - mStartTime;
            System.out.println("Time Elapsed : " + elapsedTime + " ms ");
        }

        /**
         * Called when the collection processing is completed.
         * 
         * @see com.ibm.uima.collection.processing.StatusCallbackListener#collectionProcessComplete()
         */
        public void collectionProcessComplete() {
            System.out.println("Completed " + entityCount + " documents; " + size + " characters");
            long elapsedTime = System.currentTimeMillis() - mStartTime;
            System.out.println("Time Elapsed : " + elapsedTime + " ms ");
            System.out.println("\n\n ------------------ PERFORMANCE REPORT ------------------\n");
            System.out.println(mCPE.getPerformanceReport().toString());
        }

        /**
         * Called when the CPM is paused.
         * 
         * @see com.ibm.uima.collection.processing.StatusCallbackListener#paused()
         */
        public void paused() {
            System.out.println("Paused");
        }

        /**
         * Called when the CPM is resumed after a pause.
         * 
         * @see com.ibm.uima.collection.processing.StatusCallbackListener#resumed()
         */
        public void resumed() {
            System.out.println("Resumed");
        }

        /**
         * Called when the CPM is stopped abruptly due to errors.
         * 
         * @see com.ibm.uima.collection.processing.StatusCallbackListener#aborted()
         */
        public void aborted() {
            System.out.println("Aborted");
        }

        /**
         * Called when the processing of a Document is completed. <br>
         * The process status can be looked at and corresponding actions taken.
         * 
         * @param aCas
         *            CAS corresponding to the completed processing
         * @param aStatus
         *            EntityProcessStatus that holds the status of all the
         *            events for aEntity
         */
        public void entityProcessComplete(CAS aCas, EntityProcessStatus aStatus) {
        	if (aStatus.isException()) {
                List exceptions = aStatus.getExceptions();
                for (int i = 0; i < exceptions.size(); i++) {
                  ((Throwable) exceptions.get(i)).printStackTrace();
                }
                return;
              }
              entityCount++;
              String docText = aCas.getDocumentText();
              if (docText != null) {
                size += docText.length();
              }
            }

    }

}
