# Supplementary material for: An open-source framework for large-scale, flexible evaluation of biomedical text mining systems
Source: J Biomed Discov Collab. 2008 Jan 29;3:1. doi: 10.1186/1747-5333-3-1 (PMC2276192; doi:10.1186/1747-5333-3-1)
Supplement: Additional file 1 — Evaluation platform source code. The additional file contains the software evaluation framework discussed in this paper. The most current release can be downloaded from SourceForge.net [1]. See the accompanying README file for instructions on installation and use. Also included in the distribution is a collection of UIMA wrappers for some commonly used BioNLP tools and annotated corpora. [file 1747-5333-3-1-S1.zip › bionlp_uima_repository-1.0.1/test/edu/uchsc/ccp/util/external/abner/Abner_UtilTest.java]

package edu.uchsc.ccp.util.external.abner;

import java.util.List;

import junit.framework.TestCase;
import abner.Tagger;
import edu.uchsc.ccp.util.nlp.annotation.TextAnnotation;

/**
 * <p>
 * This Test class performs some simple tests on the Abner_Util class.
 * <p>
 * TODO:Currently, the tests simply count the number of annotations returned. In the future, the tests should include more detailed information on the
 * extracted annotations.
 * 
 * @author williamb
 * 
 */
public class Abner_UtilTest extends TestCase {
    
    /**
     * Check that the appropriate number of annotations are returned.
     * 
     * @throws Exception
     */
    public void testAbnerUtil() throws Exception {
        /* From PubMed ID: 15750311 */
        String testText = "During the attempt to seek T. congolense species-specific diagnostic antigens, we discovered one cDNA clone (P74) encoding 74 kDa putative abc1 protein (p74) from T. congolense PCF cDNA library. It has been suggested that members of the abc1 family are novel chaperonins and essential for both the mitochondrial electron transfer in the bc 1 complex and the coenzyme Q biosynthesis. Although abc1 protein in yeast has a nuclear or mitochondrial subcellular location, neither nuclear localization signal nor mitochondrial targeting signal was found within p74. Northern blot analysis revealed that the transcription level of P74 mRNA in bloodstream form (BSF) cells were 4 times higher than that in procyclic form cells. Western blot analysis also indicated that p74 was only expressed in T. congolense BSF cells, and revealed that molecular mass of native p74 was not 74 kDa but 56 kDa. This indicates extensive post-translational modification in p74. Although further characterization of p74 will be required, our findings provide implications for CoQ biosynthesis pathway in T. congolense. The acyl binding pockets of KAS I and KAS II are so similar that they alone cannot provide the basis for their differences in substrate specificity.";

        Abner_Util abnerUtil = new Abner_Util(Tagger.NLPBA);
        List<TextAnnotation> extractedEntities = abnerUtil.getEntities(testText, -1, "1234");

        assertEquals(17, extractedEntities.size());

    }

    /**
     * ABNER, perhaps in the tokenization procedure, converts '' to ". This test checks to see if the entities are discovered correctly, and that the
     * spans are also correct.
     * 
     * @throws Exception
     */
    public void testOnQuotesAbnerUtil() throws Exception {
        /* From PubMed ID: 978319 */
        String testText = "The enzyme has ADA 1 electrophoretic mobility: SV40 transformation of cultured fibroblasts caused a decrease of \"\"tissue ADA'' and an increase in \"\"red cell ADA'' isozymes.";

        Abner_Util abnerUtil = new Abner_Util(Tagger.NLPBA);
        List<TextAnnotation> extractedEntities = abnerUtil.getEntities(testText, -1, "1234");

        assertEquals(2, extractedEntities.size());

        /* From PubMed ID: 718915 */
        testText = "Purified RNA polymerase A contained six putative subunits with molecular weights 190 000 (A1), 117 000 (A2), 57 000 (A3), 50 000 (A4), 25 000 (A5), 19 000 (A6); RNA polymerase B contained eight putative subunits with molecular weights 98 000 (B2'), 86 000 (B2''), 155 000 (B3), 44 000 (B4), 31 000 (B5), 28 000 (B6), 26 000 (B7), 19 000 (B8); RNA polymerase C contained nine putative subunits with molecular weights 170 000 (C1), 117 000 (C2), 84 000 (C3), 60 000 (C4), 49 000 (C5), 36 000 (C6), 33 000 (C7), 22 000 (C8), 19 000 (C9).";
        extractedEntities = abnerUtil.getEntities(testText, -1, "1234");

        assertEquals(6, extractedEntities.size());

        /* This test still fails */
        /* From PubMed ID: 38086 */
        testText = "In guinea pig liver these acids occurred together with 4'',5''-bisnor-delta1(6)-THC-3''-oic acid and 5''-nor-delta1(6)-THC-4''-oic acid.";
        extractedEntities = abnerUtil.getEntities(testText, -1, "1234");
        System.err.println("THIS IS A KNOWN BUG.");
        // assertEquals(1, extractedEntities.size());

    }

}
