# Supplementary material for: An open-source framework for large-scale, flexible evaluation of biomedical text mining systems
Source: J Biomed Discov Collab. 2008 Jan 29;3:1. doi: 10.1186/1747-5333-3-1 (PMC2276192; doi:10.1186/1747-5333-3-1)
Supplement: Additional file 1 — Evaluation platform source code. The additional file contains the software evaluation framework discussed in this paper. The most current release can be downloaded from SourceForge.net [1]. See the accompanying README file for instructions on installation and use. Also included in the distribution is a collection of UIMA wrappers for some commonly used BioNLP tools and annotated corpora. [file 1747-5333-3-1-S1.zip › bionlp_uima_repository-1.0.1/test/edu/uchsc/ccp/util/external/lingpipe/LingPipe_UtilTestFn.java]

package edu.uchsc.ccp.util.external.lingpipe;

import java.io.IOException;
import java.util.List;

import junit.framework.TestCase;
import edu.uchsc.ccp.util.external.lingpipe.LingPipe_Util;
import edu.uchsc.ccp.util.nlp.annotation.TextAnnotation;
import edu.uchsc.ccp.util.nlp.mention.ClassMentionTypes;
import edu.uchsc.ccp.util.testproperties.TestProperties;

public class LingPipe_UtilTestFn extends TestCase {
    private String testText = "Epidermal growth factor receptor (EGFR) and Src tyrosine kinase cooperate in regulating EGFR-mediated cell signaling and promoting cell transformation and tumorigenesis in pathological conditions. Activation of Src is tightly regulated by the C-terminal Src kinase (Csk). The Csk-binding protein (Cbp) is a ubiquitously expressed transmembrane protein. Its functions include suppression of T-cell receptor activation through recruiting Csk and inhibiting Src family kinase (SFK). However, a potential role of Cbp in EGF-induced cell activities has not been investigated. Here, we report that EGF-stimulation-induced Cbp tyrosine phosphorylation followed by Cbp-Csk association, in a SFK-dependent manner. Expression of wild-type (wt) Cbp remarkably suppressed EGF-induced activation of Src, ERK1/2, and Akt-1 enzymes, and NIH3T3 cell transformation, as well as colony formation of a breast cancer cell line (MDA-MB-468) in soft agar. In contrast, expression of CbpY317F or knockdown endogenous Cbp in NIH3T3 cells by RNA interference significantly enhanced EGF-induced activation of these enzymes and cell transformation. In addition, overexpression of multiple receptor tyrosine kinases (RTKs)-induced Cbp tyrosine phosphorylation. These results demonstrate that Cbp functions as a negative regulator of cell transformation and tumor cell growth through downregulation of Src activation, suggesting that Cbp might be broadly involved in RTKs-activated signaling pathways and tumorigenesis.";
    
    /**
     * test LingPipe Sentence Detection
     *
     */
    public void testLingPipeSentenceDetection() {
        List<TextAnnotation> sentences = LingPipe_Util.findSentences(testText, "1234");
        for (TextAnnotation ta : sentences) {
            ta.printAnnotation(System.out);
        }
        assertEquals(10, sentences.size());
    }

    /**
     * Test LingPipe Medpost POS Tagging
     *
     */
    public void testLingPipeMedpostPOSTagger() {
        
        try {
            LingPipe_Util.initializePOSTaggingSystem(TestProperties.LINGPIPE_MEDPOST_MODEL_FILE);
        } catch (ClassNotFoundException e) {
            e.printStackTrace();
            fail("ClassNotFoundException while initializing LingPipe MedPost POS Tagger");
        } catch (IOException e) {
            e.printStackTrace();
            fail("IOException while initializing LingPipe MedPost POS Tagger");
        }
        
        /* I think the input for the POS tagger should be sentences */
        List<TextAnnotation> sentences = LingPipe_Util.findSentences(testText, "1234");
        List<TextAnnotation> tokens = LingPipe_Util.runPOSTagger(sentences.get(0).getCoveredText(), "1234");
        
//        System.out.println("LINGPIPE TOKENS: ");
//        for (TextAnnotation ta : tokens) {
//            System.out.println("TOKEN:");
//            ta.printAnnotation(System.out);
//        }
        
    }
    
    
//    /**
//     * Test LingPipe GENIA POS Tagging
//     *
//     */
//    public void testLingPipeGeniaPOSTagger() {
//        
//        try {
//            LingPipe_Util.initializePOSTaggingSystem(TestProperties.LINGPIPE_GENIA_MODEL_FILE);
//        } catch (ClassNotFoundException e) {
//            e.printStackTrace();
//            fail("ClassNotFoundException while initializing LingPipe MedPost POS Tagger");
//        } catch (IOException e) {
//            e.printStackTrace();
//            fail("IOException while initializing LingPipe MedPost POS Tagger");
//        }
//        
//        /* I think the input for the POS tagger should be sentences */
//        List<TextAnnotation> sentences = LingPipe_Util.findSentences(testText, "1234");
//        List<TextAnnotation> tokens = LingPipe_Util.runPOSTagger(sentences.get(0).getCoveredText(), "1234");
//        
//        for (TextAnnotation ta : tokens) {
//            ta.printAnnotation(System.out);
//        }
//        
//    }
    
    
//    public void testLingPipeGeniaEntityExtraction() {
//        System.out.println("LingPipe Entity Extraction (GENIA) results -----------------------------------------------------");
//        try {
//            LingPipe_Util.initializeEntityTaggingSystem(TestProperties.LINGPIPE_ENTITY_GENOMICS_MODEL_FILE, ClassMentionTypes.PROTEIN);
//        } catch (IOException e) {
//            e.printStackTrace();
//        }
//        
//        List<TextAnnotation> genomicsAnnotations = LingPipe_Util.extractEntities(testText, "1234");
//        for (TextAnnotation ta : genomicsAnnotations) {
//            ta.printAnnotation(System.out);
//        }
//        
//        
//    }
    
    public void testLingPipeBioCreativeGeneEntityExtraction() {
//        System.out.println("LingPipe Entity Extraction (BioCreative) results -----------------------------------------------------");
        try {
            LingPipe_Util.initializeEntityTaggingSystem(TestProperties.LINGPIPE_ENTITY_BIOCREATIVE_MODEL_FILE, ClassMentionTypes.PROTEIN);
        } catch (IOException e) {
            e.printStackTrace();
        }
        
        List<TextAnnotation> genomicsAnnotations = LingPipe_Util.extractEntities(testText, "1234");
//        for (TextAnnotation ta : genomicsAnnotations) {
//            ta.printAnnotation(System.out);
//        }
        
        
    }
    
}
