# Supplementary material for: An open-source framework for large-scale, flexible evaluation of biomedical text mining systems
Source: J Biomed Discov Collab. 2008 Jan 29;3:1. doi: 10.1186/1747-5333-3-1 (PMC2276192; doi:10.1186/1747-5333-3-1)
Supplement: Additional file 1 — Evaluation platform source code. The additional file contains the software evaluation framework discussed in this paper. The most current release can be downloaded from SourceForge.net [1]. See the accompanying README file for instructions on installation and use. Also included in the distribution is a collection of UIMA wrappers for some commonly used BioNLP tools and annotated corpora. [file 1747-5333-3-1-S1.zip › bionlp_uima_repository-1.0.1/test/edu/uchsc/ccp/util/external/stanfordparser/StanfordParserUtilTestFn.java]

/*
 *
 * The Original Code is UCHSC Utilities.
 *
 * The Initial Developer of the Original Code is University of Colorado.  
 * Copyright (C) 2005.  All Rights Reserved.
 *
 * UCHSC Utilities was developed by the Center for Computational Pharmacology
 * (http://compbio.uchsc.edu) at the University of Colorado Health 
 *  Sciences Center School of Medicine with support from the National 
 *  Library of Medicine.  
 *
 *
 * Contributor(s):
 *   William A. Baumgartner <william.baumgartner@uchsc.edu> (Original Author)
 *   
 * Created: September 2005
 * Dependencies:
 *      edu.uchsc.ccp.util.tokenizer.StanfordParserUtil
 *      edu.uchsc.ccp.util.nlp.annotation.TextAnnotation
 *      junit.jar
 * ToDo: 
 *      Expand class mention storage to incorporate complex slot values 
 *      (i.e. slot values that are themselves class mentions)
 * Changes:
 *      01/10/06 - wab - Adjusted to comply with updated TextAnnotation class
 */
package edu.uchsc.ccp.util.external.stanfordparser;

import java.util.ArrayList;
import java.util.Collections;
import java.util.Iterator;
import java.util.List;

import junit.framework.TestCase;
import edu.uchsc.ccp.util.external.stanfordparser.StanfordParser_Util;
import edu.uchsc.ccp.util.nlp.annotation.TextAnnotation;
import edu.uchsc.ccp.util.nlp.mention.ClassMentionTypes;
import edu.uchsc.ccp.util.nlp.mention.SlotMention;
import edu.uchsc.ccp.util.nlp.mention.SlotMentionTypes;
import edu.uchsc.ccp.util.testproperties.TestProperties;

/**
 * This is the JUnit test class for StanfordParserUtil. The StanfordParserUtil
 * is tested using the following sentence as input: <br>
 * "Src relocated the KDEL receptor (KDEL-R) from the Golgi apparatus to the
 * endoplasmic reticulum."
 * 
 * @author William A. Baumgartner, Jr.
 * 
 */

public class StanfordParserUtilTestFn extends TestCase {

    

//    StanfordParserUtil spu;
//    
//    /**
//     * Set up a the test environment. This method initializes a new
//     * StanfordParserUtil and parses the test sentence
//     */
//    @Override
//    /*
//     * Initialize a new StanfordParserUtil and parse the test sentence. Fill the
//     * annotationsList with string representations of each annotation. These
//     * string representations will be used in the tests below.
//     */
//    protected void setUp() throws Exception {
//        spu = new StanfordParserUtil(serializedGrammarFile);
//        super.setUp();
//    }

    @Override
    protected void tearDown() throws Exception {
        // TODO Auto-generated method stub
        super.tearDown();
    }


    public void testOnRealGeneRIFs() {
        StanfordParser_Util spu = new StanfordParser_Util(TestProperties.STANFORDPARSER_SERIALIZED_GRAMMAR_FILE);
        List<TextAnnotation> annotations = null;
        String testSentence;
        /* Does plus break it? */
        testSentence = "Ca+ breaks the Ca2- parser.";
        try {
           annotations = spu.parse(testSentence);
        } catch (Exception e) {
            e.printStackTrace();
            fail("parse failed.");
        }

        /* Does forward slash break it? */
        testSentence = "maximal P-selectin translocation and subsequent neutrophil adhesion was mediated by VEGF-A(165) on the activation of VEGFR-2/NRP-1 complex and required PAF synthesis.";
        try {
            annotations = spu.parse(testSentence);
        } catch (Exception e) {
            e.printStackTrace();
            fail("parse failed.");
        }
        
        /* Does embedded-forward slash break it? */
        testSentence = "cdc42 can mediate insulin signaling to GLUT4 translocation and lies downstream of G alpha(q/11) and upstream of PI3-kinase and PKC lambda in this stimulatory pathway.";
        try {
            annotations = spu.parse(testSentence);
        } catch (Exception e) {
            e.printStackTrace();
            fail("parse failed.");
        }

        
        /*  Word = )  SearchStr = \)  , affecting AGA translocation by altering a critical hydrophobic core structure in the signal sequence */
        testSentence = "A new point mutation, c.44T>G, found in a Finnish compound heterozygote causes a L15R AA substitution in the signal sequence of the AGA enzyme.";
        try {
            annotations = spu.parse(testSentence);
        } catch (Exception e) {
            e.printStackTrace();
            fail("parse failed.");
        }
        
        
       
        /* Word = 0.01  SearchStr = 0\.01
         * Word = and  SearchStr = and
         * Word = severity  SearchStr = severity
         * Word = (  SearchStr = \(
         * Word = P  SearchStr = P
         * Word = (  SearchStr = \(
         * Word = 0.001  SearchStr = 0\.001
         * Word = )  SearchStr = \) */
        testSentence = "Bacterial translocation was greater both in incidence (P < 0.01) and severity (P < 0.001) for the knockout group.";
        try {
           annotations = spu.parse(testSentence);
        } catch (Exception e) {
            e.printStackTrace();
            fail("parse failed.");
        }
        
        /* Word = (  SearchStr = \(
         * Word = )  SearchStr = \) acquired experimental evidence that intimin-mediated protein export across the outer membrane requires, prior to export,*/
        testSentence = "the maintenance of a conformation that may be distinct from the final protein structure [intimin, EaeA].";
        try {
            annotations =  spu.parse(testSentence);
        } catch (Exception e) {
            e.printStackTrace();
            fail("parse failed.");
        }
        

        
        /* Word = homologs  SearchStr = homologs   Thermotoga maritima proton-translocating pyrophosphatase   previously unknown   sodium-dependent  n analogue of*/
        testSentence = "H+-PPase homologues and may be a Na+,potassium-adenosinetriphosphatase (Na+,K+-ATPase).";
        try {
            annotations = spu.parse(testSentence);
        } catch (Exception e) {
            e.printStackTrace();
            fail("parse failed.");
        }
        
        /* Word = ``  SearchStr = ``
         * Word = ''  SearchStr = ''
         * Word = ``  SearchStr = `` 
         * Word = ''  SearchStr = '' */
        testSentence = "Many cases of RCC in children reported under the terms \"papillary\" and \"clear cell\" likely represent Xp11.2 translocation/TFE3 gene fusion-associated RCC.";
        try {
            annotations = spu.parse(testSentence);
        } catch (Exception e) {
            e.printStackTrace();
            fail("parse failed.");
        }
        
        
        /* Word = Sigma  SearchStr = Sigma
         * Word = (  SearchStr = \( 
         * Word = )  SearchStr = \) */
        testSentence = "investigated the contributions of sigma(E) and SpoIIE's protein structures [Sigma(E), SPOIIE].";
        try {
            annotations = spu.parse(testSentence);
        } catch (Exception e) {
            e.printStackTrace();
            fail("parse failed.");
        }
        
        /* Word = )  SearchStr = \) */
        testSentence = "the A. tumefaciens VirB/D4 system is hydrophilic and has a net positive charge with a consensus motif of R-X(7)-R-X-R-X-R-X-X(n)>.";
        try {
           annotations =  spu.parse(testSentence);
        } catch (Exception e) {
            e.printStackTrace();
            fail("parse failed.");
        }
        
        
        /* Word = leukemia  SearchStr = leukemia
         * Word = leukemia  SearchStr = leukemia */
        testSentence = "MLL-SEPTIN6 fusion recurs in infant acute myelomonocytic leukaemia and in t(X;11) in infant acute myeloid leukaemia.";
        try {
            annotations = spu.parse(testSentence);
        } catch (Exception e) {
            e.printStackTrace();
            fail("parse failed.");
        }
        
        
        /* Word = \*  SearchStr = \\\* */
        testSentence = "c-Src regulates NAD(P)H oxidase-derived *O2- generation acutely by increasing protein content of gp91phox in Ang II-stimulated cells.";
        try {
            annotations = spu.parse(testSentence);
        } catch (Exception e) {
            e.printStackTrace();
            fail("parse failed.");
        }
        
        
        /* Word = enterohemorrhagic  SearchStr = enterohemorrhagic */
        testSentence = "results show that enterohaemorrhagic E coli translocates both its own receptor (Tir) and a Nck-like protein (TccP) to facilitate actin polymerization.";
        try {
            annotations = spu.parse(testSentence);
        } catch (Exception e) {
            e.printStackTrace();
            fail("parse failed.");
        }
        
        /* Word = hematopoietic  SearchStr = hematopoietic */
        testSentence = "A permissive cellular environment is required for oncogenicity translocations and Mll fusions can influence haematopoietic lineage commitment.";
        try {
            annotations = spu.parse(testSentence);
        } catch (Exception e) {
            e.printStackTrace();
            fail("parse failed.");
        }
        
        assertTrue(true);
//         for (TextAnnotation ta : annotations) {
//         ta.printAnnotation(System.out);
//         }

    }
    
    


    /**
     * Test method for
     * 'edu.uchsc.ccp.utils.nlp.tokenizer.StanfordParserUtil.parse(String)' This
     * method tests for correct clause parsing using the test sentence.
     */
    public void testSpanAssignment() {
//        System.out.println("============================================ TESTING SPAN ASSIGNMENTS ==========================================");
        ArrayList<String> annotationsList;
        List<TextAnnotation> annotations;
        String testSentence = "Src relocated the KDEL receptor (KDEL-R) from the Golgi apparatus to the endoplasmic reticulum.";
        StanfordParser_Util spu = new StanfordParser_Util(TestProperties.STANFORDPARSER_SERIALIZED_GRAMMAR_FILE);
        annotations = spu.parse(testSentence);

        // cycle through generated annotations and convert them into strings
        // taking the form: "<BracketLabel> <spanStart> -- <spanEnd>"
        annotationsList = new ArrayList<String>();
        for (Iterator iter = annotations.iterator(); iter.hasNext();) {
            TextAnnotation ta = (TextAnnotation) iter.next();
            //ClassMention cm = ta.getClassMention();
            String annotStr;
//            if (cm.getMentionName().equals(ClassMentionTypes.SENTENCE)) {
//                annotStr = "S " + ta.getFirstSpanStartIndex() + " -- " + ta.getFirstSpanEndIndex();
//            } else {
                annotStr = (String) ta.getClassMention().getFirstSlotMention().getSlotValues().get(0) + " " + ta.getAnnotationSpanStart()
                        + " -- " + ta.getAnnotationSpanEnd();
//            }
            // System.out.println(annotStr);
            // String annotStr = ta.getClassMentionTypes()[0] + " " +
            // ta.getBeginIndex() + " -- " + ta.getEndIndex(); 01/10/06 - wab -
            // adjusted to comply with updated TextAnnotation class
            annotationsList.add(annotStr);
        }
        
        
        /* CLAUSES */
        assertTrue("ROOT", annotationsList.contains("ROOT 0 -- 95"));
        assertTrue("S", annotationsList.contains("S 0 -- 95"));
        
        /* PHRASES */
        assertTrue("NP1 - Src", annotationsList.contains("NP 0 -- 3"));
        assertTrue("VP1 - relocated the KDEL receptor (KDEL-R) from the Golgi apparatus to the endoplasmic reticulum", annotationsList
                .contains("VP 4 -- 94"));
        assertTrue("NP2 - the KDEL receptor (KDEL-R)", annotationsList.contains("NP 14 -- 40"));
        assertTrue("NP3 - the KDEL receptor", annotationsList.contains("NP 14 -- 31"));
        assertTrue("PRN1 - (KDEL-R)", annotationsList.contains("PRN 32 -- 40"));
        assertTrue("NP4 - KDEL-R", annotationsList.contains("NP 33 -- 39"));
        assertTrue("PP1 - from the Golgi apparatus", annotationsList.contains("PP 41 -- 65"));
        assertTrue("NP5 - the Golgi apparatus", annotationsList.contains("NP 46 -- 65"));
        assertTrue("PP2 - to the endoplasmic reticulum", annotationsList.contains("PP 66 -- 94"));
        assertTrue("NP6 - the endoplasmic reticulum", annotationsList.contains("NP 69 -- 94"));
        
        /* TOKENS (POS) */
        assertTrue("NNP - Src", annotationsList.contains("NNP 0 -- 3"));
        assertTrue("VBD - relocated", annotationsList.contains("VBD 4 -- 13"));
        assertTrue("DT  - the", annotationsList.contains("DT 14 -- 17"));
        assertTrue("JJ  - KDEL", annotationsList.contains("JJ 18 -- 22"));
        assertTrue("NN  - receptor", annotationsList.contains("NN 23 -- 31"));
        assertTrue("(   - (", annotationsList.contains("( 32 -- 33"));
        assertTrue("NNP - KDEL-R", annotationsList.contains("NNP 33 -- 39"));
        assertTrue(")   - )", annotationsList.contains(") 39 -- 40"));
        assertTrue("IN  - from", annotationsList.contains("IN 41 -- 45"));
        assertTrue("DT  - the", annotationsList.contains("DT 46 -- 49"));
        assertTrue("NNP - Golgi", annotationsList.contains("NNP 50 -- 55"));
        assertTrue("NN  - apparatus", annotationsList.contains("NN 56 -- 65"));
        assertTrue("TO  - to", annotationsList.contains("TO 66 -- 68"));
        assertTrue("DT  - the", annotationsList.contains("DT 69 -- 72"));
        assertTrue("JJ  - endoplasmic", annotationsList.contains("JJ 73 -- 84"));
        assertTrue("NN  - reticulum", annotationsList.contains("NN 85 -- 94"));
        assertTrue(".   - .", annotationsList.contains(". 94 -- 95"));
        
        
//        System.out.println("Annotations size: " + annotations.size());
        
        /* Test Token Numbering */
        // sort annotations by span
        Collections.sort(annotations);

        
//        System.out.println("Annotations size: " + annotations.size());
        
        // cycle through annotations, ensure token number increments by one
        // between each token
        Integer oldTokenNumber = 0;
        for (TextAnnotation ta : annotations) {
            
            if (ta.getClassMention().getMentionName().equals(ClassMentionTypes.TOKEN)) {
//                System.out.println("OLD TOKEN NUMBER: " + oldTokenNumber);
//                 ta.printAnnotation(System.out);
//                SlotMention sm = ta.getClassMention().getSlotMentionByName(SlotMentionTypes.TOKEN_NUMBER);
                List<SlotMention> smList = ta.getClassMention().getSlotMentionsByName(SlotMentionTypes.TOKEN_NUMBER);
//                assertEquals(oldTokenNumber, smList.get(0).getFirstSlotValue());
                oldTokenNumber++;
            }
            
//            if (ta.getCoveredText().equals("relocated")) {
//                ta.printAnnotation(System.out);
//            }
        }
        
        
        /* Test Phrase Level Assignments */
        for (TextAnnotation ta : annotations) {
            if (ta.getClassMention().getMentionName().equals(ClassMentionTypes.PHRASE)) {

//                ta.printAnnotation(System.out);

                String spankey = ta.getAnnotationSpanStart() + " -- " + ta.getAnnotationSpanEnd();
                int level = ((Integer) ta.getClassMention().getSlotMentionByName(SlotMentionTypes.PHRASE_LEVEL).getFirstSlotValue())
                        .intValue();
                if (spankey.equals("0 -- 3")) {
                    assertEquals(0, level);
                } else if (spankey.equals("4 -- 94")) {
                    // assertEquals(8, level);
                    assertEquals(3, level);
                } else if (spankey.equals("14 -- 40")) {
                    // assertEquals(3, level);
                    assertEquals(2, level);
                } else if (spankey.equals("14 -- 31")) {
                    assertEquals(0, level);
                } else if (spankey.equals("32 -- 40")) {
                    assertEquals(1, level);
                } else if (spankey.equals("33 -- 39")) {
                    assertEquals(0, level);
                } else if (spankey.equals("41 -- 65")) {
                    assertEquals(1, level);
                } else if (spankey.equals("46 -- 65")) {
                    assertEquals(0, level);
                } else if (spankey.equals("66 -- 94")) {
                    assertEquals(1, level);
                } else if (spankey.equals("69 -- 94")) {
                    assertEquals(0, level);
                }
            }
        }
        
        /* Test Clause level Assignments */
        for (TextAnnotation ta : annotations) {
            if (ta.getClassMention().getMentionName().equals(ClassMentionTypes.CLAUSE)) {

//                ta.printAnnotation(System.out);

                String spankey = ta.getAnnotationSpanStart() + " -- " + ta.getAnnotationSpanEnd() ;
                int level = ((Integer) ta.getClassMention().getSlotMentionByName(SlotMentionTypes.CLAUSE_LEVEL).getFirstSlotValue())
                        .intValue();
                if (spankey.equals("0 -- 95")) {
                //    assertEquals(4, level);  S and root are levels 4 and 5 respectively
                }
            }
        }
    }

    public void testParsePartiallyTaggedInput() {
        //It/PRP corresponds/VBZ to/IN the/DT complete/JJ mitochondrial/JJ presequence/NN and/CC the/DT lipoyl-bearing/JJ domain/NN that/WDT are/VBP encoded/VBN by/IN exons/NNS I/PRP through/JJ IV/NN of/IN the/DT functional/JJ E2/NEWGENE gene/NEWGENE

        String untaggedSentence = "It corresponds to the complete mitochondrial presequence and the lipoyl-bearing domain that are encoded by exons I through IV of the functional E2 gene";
        String partiallyTaggedSentence = "It/PRP corresponds/VBZ to/IN the/DT complete/JJ mitochondrial/JJ presequence/NN and/CC the/DT lipoyl-bearing domain that/WDT are/VBP encoded/VBN by/IN exons/NNS I/PRP through/JJ IV/NN of/IN the/DT functional/JJ E2/NN gene/NN";
        StanfordParser_Util spu = new StanfordParser_Util(TestProperties.STANFORDPARSER_SERIALIZED_GRAMMAR_FILE);
        List<TextAnnotation> annotations = spu.parsePartiallyTaggedText(partiallyTaggedSentence, untaggedSentence);
        
//        System.out.println("--------------------- SPU: TESTING PARSE OF PARTIALLY TAGGED INPUT ----------------------------");
//        System.out.println("Partially Tagged Text: " + partiallyTaggedSentence);
        String fullyTaggedText = "";
        for (TextAnnotation ta : annotations) {
            if (ta.getClassMention().getMentionName().equals(ClassMentionTypes.TOKEN)) {
            try {
            String pos = (String)ta.getClassMention().getSlotMentionByName(SlotMentionTypes.TOKEN_PARTOFSPEECH).getFirstSlotValue();
            fullyTaggedText += (ta.getCoveredText() + "/" + pos + " ");
            } catch (NullPointerException npe) {
                System.out.println("======================= CAUGHT NULL POINTER ========================");
                ta.printAnnotation(System.out);
            }
            }
        }
//        System.out.println("Fully Tagged Text____: " + fullyTaggedText);
        
    }
    

}
