# Supplementary material for: An open-source framework for large-scale, flexible evaluation of biomedical text mining systems
Source: J Biomed Discov Collab. 2008 Jan 29;3:1. doi: 10.1186/1747-5333-3-1 (PMC2276192; doi:10.1186/1747-5333-3-1)
Supplement: Additional file 1 — Evaluation platform source code. The additional file contains the software evaluation framework discussed in this paper. The most current release can be downloaded from SourceForge.net [1]. See the accompanying README file for instructions on installation and use. Also included in the distribution is a collection of UIMA wrappers for some commonly used BioNLP tools and annotated corpora. [file 1747-5333-3-1-S1.zip › bionlp_uima_repository-1.0.1/test/edu/uchsc/ccp/util/external/stanfordparser/TypedDependencyUtilTest.java]

package edu.uchsc.ccp.util.external.stanfordparser;

import edu.uchsc.ccp.util.external.stanfordparser.InvalidTypedDependencyException;
import edu.uchsc.ccp.util.external.stanfordparser.TypedDependencyCls;
import edu.uchsc.ccp.util.external.stanfordparser.TypedDependencyCls_Util;
import junit.framework.TestCase;

public class TypedDependencyUtilTest extends TestCase {

    public void testParseTypedDependencyClsString() {
        TypedDependencyCls expectedTD = new TypedDependencyCls(3, 7, "amod");

        String validTDStr = "gov:3 dep:7 rel:amod";
        String missingGovStr = "gov: dep:7 rel:amod";
        String missingDepStr = "gov:3 dep: rel:amod";
        String missingRelStr = "gov:3 dep:7 rel:";

        /* Test the valid TD string */
        try {
            TypedDependencyCls td = TypedDependencyCls_Util.parseTypedDependencyClsString(validTDStr);
            assertEquals(expectedTD.getGovernerTokenNum(), td.getGovernerTokenNum());
            assertEquals(expectedTD.getDependentTokenNum(), td.getDependentTokenNum());
            assertEquals(expectedTD.getRelation(), td.getRelation());
        } catch (InvalidTypedDependencyException itde) {
            fail("Exception on valid TD string.");
            itde.printStackTrace();
        }

        /* Missing gov.. should cause exception */
        try {
            TypedDependencyCls_Util.parseTypedDependencyClsString(missingGovStr);
            fail("Should have caused an exception...");
        } catch (InvalidTypedDependencyException itde) {
            assertTrue(true);
            System.err.println("ERROR EXPECTED HERE.");
        }
        /* Missing dep.. should cause exception */
        try {
            TypedDependencyCls_Util.parseTypedDependencyClsString(missingDepStr);
            fail("Should have caused an exception...");
        } catch (InvalidTypedDependencyException itde) {
            assertTrue(true);
            System.err.println("ERROR EXPECTED HERE.");
        }

        /* Missing rel.. should cause exception */
        try {
            TypedDependencyCls_Util.parseTypedDependencyClsString(missingRelStr);
            fail("Should have caused an exception...");
        } catch (InvalidTypedDependencyException itde) {
            assertTrue(true);
            System.err.println("ERROR EXPECTED HERE.");
        }

    }
}
