# Supplementary material for: An open-source framework for large-scale, flexible evaluation of biomedical text mining systems
Source: J Biomed Discov Collab. 2008 Jan 29;3:1. doi: 10.1186/1747-5333-3-1 (PMC2276192; doi:10.1186/1747-5333-3-1)
Supplement: Additional file 1 — Evaluation platform source code. The additional file contains the software evaluation framework discussed in this paper. The most current release can be downloaded from SourceForge.net [1]. See the accompanying README file for instructions on installation and use. Also included in the distribution is a collection of UIMA wrappers for some commonly used BioNLP tools and annotated corpora. [file 1747-5333-3-1-S1.zip › bionlp_uima_repository-1.0.1/test/edu/uchsc/ccp/util/external/abgene/AbGeneEISystemTestFn.java]

package edu.uchsc.ccp.util.external.abgene;

import java.util.HashMap;
import java.util.List;

import junit.framework.TestCase;
import edu.uchsc.ccp.util.external.abgene.AbGene_Util;
import edu.uchsc.ccp.util.nlp.annotation.TextAnnotation;
import edu.uchsc.ccp.util.testproperties.TestProperties;

public class AbGeneEISystemTestFn extends TestCase {

    AbGene_Util abgeneEIS;
    
    @Override
    protected void setUp() throws Exception {
        /* Initialize the ABGENE EI System */
        abgeneEIS = new AbGene_Util(TestProperties.ABGENE_BASE_DIRECTORY);

        super.setUp();
    }


    @Override
    protected void tearDown() throws Exception {
        abgeneEIS = null;
        
        super.tearDown();
    }
    
    public void testReturnHitsFromString() {
        String testStr = "Data show that activin A activates IkappaB-alpha, and stimulates nuclear translocation of NFkappaB and receptor activator of nuclear factor-kappaB (RANK) expression for osteoclastogenesis, but not Akt/PKB survival signal transduction or Akt/PKB transport across the plasma membrane.";
                       /* 0123456789012345678901234567890123456789012345678901234567890123456789012345678901234567890123456789012345678901234567890123456789012345678901234567890123456789012345678901234567890123456789012345678901234567890123456789012345678901234567890123456789012345678901234567890123456789012 
                        * ----------1---------2---------3---------4---------5---------6---------7---------8---------9---------0---------1---------2---------3---------4---------5---------6---------7---------8---------9---------0---------1---------2---------3---------4---------5---------6---------7---------8--
                        * ----------------------------------------------------------------------------------------------------1---------1---------1---------1---------1---------1---------1---------1---------1---------1---------2---------2---------2---------2---------2---------2---------2---------2---------2-- */ 
        String testDocID = "3579";
        
        /* Get the protein annotations found by the KeX EI System */
        List<TextAnnotation> proteinAnnotations = abgeneEIS.getEntitiesFromString(testStr, testDocID);
        
        /* ABGENE should output 7 proteins for this test string: 
         * 1. activin A: [15..24] - MULTIGENE
         * 2. IkappaB-alpha: [35..48] - GENE
         * 3. NFkappaB: [90..98] - GENE  
         * 4. factor-kappaB: [133..146] - CONTEXTGENE
         * 5. RANK: [148..152] - GENE
         * 6. Akt/PKB: [197..204] - GENE
         * 7. Akt/PKB: [237..244] - GENE
         * */
        
        /* Expected protein annotations */
        String p1 = "activin A [15..24]";
        String p2 = "IkappaB-alpha [35..48]";
        String p3 = "NFkappaB [90..98]";
        String p4 = "factor-kappaB [133..146]";
        String p5 = "RANK [148..152]";
        String p6 = "Akt/PKB [197..204]";
        String p7 = "Akt/PKB [237..244]";
        
        /* HashMap to store expected proteins and a boolean value indicating that they have been seen already. 
         * This will enable us to check to make sure identical protein names are found throughout the text, not just 
         * the first time they are observed. */
        HashMap<String, Boolean> expectedProteins = new HashMap<String,Boolean>();
        expectedProteins.put(p1, new Boolean(false));
        expectedProteins.put(p2, new Boolean(false));
        expectedProteins.put(p3, new Boolean(false));
        expectedProteins.put(p4, new Boolean(false));
        expectedProteins.put(p5, new Boolean(false));
        expectedProteins.put(p6, new Boolean(false));
        expectedProteins.put(p7, new Boolean(false));
        
        /* Check to make sure there are 5 annotations */
        assertEquals(expectedProteins.size(), proteinAnnotations.size());
        
        /* Test each annotation to make sure it was expected */
        for (TextAnnotation ta : proteinAnnotations) {
            String pStr = ta.getCoveredText() + " [" + ta.getAnnotationSpanStart() + ".." + ta.getAnnotationSpanEnd() + "]";
//            System.out.println("PSTR: " + pStr);
            assertTrue(expectedProteins.containsKey(pStr));
            if (expectedProteins.containsKey(pStr)) {
                /* If the Boolean stored with this key is already true, then we have already observed this protein, 
                 * and we have mislabeled the span for a second instance of this protein name in the text. */
                Boolean alreadyObserved = expectedProteins.get(pStr);
                assertFalse(alreadyObserved.booleanValue());
                /* Set the Boolean to true, as we have see this protein once now. */
                expectedProteins.remove(pStr);
                expectedProteins.put(pStr, new Boolean(true));
            }
        }
        
        
        
        /* An IgG monoclonal gammopathy was present in the serum of 4 patients and Bence-Joanes proteinuria was found in 1 patient. */
        testStr = "An IgG monoclonal gammopathy was present in the serum of 4 patients and Bence-Joanes proteinuria was found in 1 patient.";
        /* 0123456789012345678901234567890123456789012345678901234567890123456789012345678901234567890123456789012345678901234567890123456789012345678901234567890123456789012345678901234567890123456789012345678901234567890123456789012345678901234567890123456789012345678901234567890123456789012 
         * ----------1---------2---------3---------4---------5---------6---------7---------8---------9---------0---------1---------2---------3---------4---------5---------6---------7---------8---------9---------0---------1---------2---------3---------4---------5---------6---------7---------8--
         * ----------------------------------------------------------------------------------------------------1---------1---------1---------1---------1---------1---------1---------1---------1---------1---------2---------2---------2---------2---------2---------2---------2---------2---------2-- */ 
        testDocID = "3579";

/* Get the protein annotations found by the AbGene EI System */
        proteinAnnotations = abgeneEIS.getEntitiesFromString(testStr, testDocID);
        
        //assertEquals(0, proteinAnnotations.size());
    }
    
    
    public void testReturnHitsFromFile() {
//        System.out.println(")))))))))))))))))))))))))))))))))))))))))))))  ABGENE - TEST RETURN HITS FROM FILE ((((((((((((((((((((((((((((((((((((((((((");
        
        /* Get the protein annotations found by the KeX EI System */
        List<TextAnnotation> proteinAnnotations = abgeneEIS.getEntitiesFromFile(TestProperties.EI_PROTEIN_ID_ON_DIFF_LINE_TEST_FILE);
        
        /* ABGENE should output 7 proteins for the first document in the test file: 
         * 1. activin A: [15..24] - MULTIGENE
         * 2. IkappaB-alpha: [35..48] - GENE
         * 3. NFkappaB: [90..98] - GENE  
         * 4. factor-kappaB: [133..146] - CONTEXTGENE
         * 5. RANK: [148..152] - GENE
         * 6. Akt/PKB: [197..204] - GENE
         * 7. Akt/PKB: [237..244] - GENE
         * 
         * and 2 proteins for the second document in the file
         * 1. NF-kappa B: [42..52]
         * 3. p65/p50: [162..169]
         * */
        
        /* Second document: "Fas resistance of leukemic eosinophils to NF-kappa B activation results from Fas ligation itself and can be negated by inhibition of the nuclear translocation of p65/p50." */
                          /* 012345678901234567890123456789012345678901234567890123456789012345678901234567890123456789012345678901234567890123456789012345678901234567890123456789012345678901234567890 
                           * ----------1---------2---------3---------4---------5---------6---------7---------8---------9---------0---------1---------2---------3---------4---------5---------6---------7
                           * ----------------------------------------------------------------------------------------------------1---------1---------1---------1---------1---------1---------1---------1 */
        
        /* Expected protein annotations for document 1 */
        String p1 = "4567: activin A [15..24]";
        String p2 = "4567: IkappaB-alpha [35..48]";
        String p3 = "4567: NFkappaB [90..98]";
        String p4 = "4567: factor-kappaB [133..146]";
        String p5 = "4567: RANK [148..152]";
        String p6 = "4567: Akt/PKB [197..204]";
        String p7 = "4567: Akt/PKB [237..244]";
        
        /* Expected protein annotations for document 2 */
        String p8 = "17537: NF-kappa B [42..52]";
        String p9 = "17537: p65/p50 [162..169]";
        
        /* HashMap to store expected proteins and a boolean value indicating that they have been seen already. 
         * This will enable us to check to make sure identical protein names are found throughout the text, not just 
         * the first time they are observed. */
        HashMap<String, Boolean> expectedProteins = new HashMap<String,Boolean>();
        expectedProteins.put(p1, new Boolean(false));
        expectedProteins.put(p2, new Boolean(false));
        expectedProteins.put(p3, new Boolean(false));
        expectedProteins.put(p4, new Boolean(false));
        expectedProteins.put(p5, new Boolean(false));
        expectedProteins.put(p6, new Boolean(false));
        expectedProteins.put(p7, new Boolean(false));
        expectedProteins.put(p8, new Boolean(false));
        expectedProteins.put(p9, new Boolean(false));
        
        /* Check to make sure there are 5 annotations */
        assertEquals(expectedProteins.size(), proteinAnnotations.size());
        
        /* Test each annotation to make sure it was expected */
        for (TextAnnotation ta : proteinAnnotations) {
            String pStr = ta.getDocumentID() + ": " + ta.getCoveredText() + " [" + ta.getAnnotationSpanStart() + ".." + ta.getAnnotationSpanEnd() + "]";
//            System.out.println("PSTR: " + pStr);
            assertTrue(expectedProteins.containsKey(pStr));
            if (expectedProteins.containsKey(pStr)) {
                /* If the Boolean stored with this key is already true, then we have already observed this protein, 
                 * and we have mislabeled the span for a second instance of this protein name in the text. */
                Boolean alreadyObserved = expectedProteins.get(pStr);
                assertFalse(alreadyObserved.booleanValue());
                /* Set the Boolean to true, as we have see this protein once now. */
                expectedProteins.remove(pStr);
                expectedProteins.put(pStr, new Boolean(true));
            }
        }
        
    }


}
