# Supplementary material for: An open-source framework for large-scale, flexible evaluation of biomedical text mining systems
Source: J Biomed Discov Collab. 2008 Jan 29;3:1. doi: 10.1186/1747-5333-3-1 (PMC2276192; doi:10.1186/1747-5333-3-1)
Supplement: Additional file 1 — Evaluation platform source code. The additional file contains the software evaluation framework discussed in this paper. The most current release can be downloaded from SourceForge.net [1]. See the accompanying README file for instructions on installation and use. Also included in the distribution is a collection of UIMA wrappers for some commonly used BioNLP tools and annotated corpora. [file 1747-5333-3-1-S1.zip › bionlp_uima_repository-1.0.1/test/edu/uchsc/ccp/util/nlp/annotation/AnnotationSetTest.java]

package edu.uchsc.ccp.util.nlp.annotation;

import junit.framework.TestCase;

public class AnnotationSetTest extends TestCase {

    private AnnotationSet annotationSet1;
    private AnnotationSet annotationSet2;
    private AnnotationSet annotationSet3;
    
    @Override
    protected void setUp() throws Exception {
        annotationSet1 = new AnnotationSet(new Integer(1),"SetName1", "Description1");
        annotationSet2 = new AnnotationSet(new Integer(2),"SetName2", "Description2");
        annotationSet3 = new AnnotationSet(new Integer(3),"setname1", "description3");
        super.setUp();
    }

    @Override
    protected void tearDown() throws Exception {
        annotationSet1 = null;
        annotationSet2 = null;
        annotationSet3 = null;
        super.tearDown();
    }

    public void testCompareTo() {
        assertEquals(annotationSet1.compareTo(annotationSet2), -1);
        assertEquals(annotationSet1.compareTo(annotationSet1), 0);
        assertEquals(annotationSet1.compareTo(annotationSet3), 0);
        assertEquals(annotationSet2.compareTo("this is not an annotationSet"),-1);
    }
    
    public void testEquals() {
        assertTrue(annotationSet1.equals(annotationSet1));
        assertFalse(annotationSet1.equals(annotationSet2));
        assertTrue(annotationSet1.equals(annotationSet3));
        assertFalse(annotationSet2.equals("this is not an annotationSet"));
    }
    
    public void testHashCode() {
        String key = annotationSet1.getAnnotationSetName();
        key = key.toLowerCase();
        int hashcode = key.hashCode();
        assertEquals(annotationSet1.hashCode(), hashcode);
        assertEquals(annotationSet1.hashCode(),annotationSet3.hashCode());
    }
    
    public void testGetters() {
        assertEquals(annotationSet2.getAnnotationSetID(),new Integer(2));
        assertEquals(annotationSet2.getAnnotationSetName(),"SetName2");
        assertEquals(annotationSet2.getAnnotationSetDescription(),"Description2");
    }
    
    public void testSettersAndGetters() {
        annotationSet3.setAnnotationSetID(new Integer(4));
        annotationSet3.setAnnotationSetName("SetName4");
        annotationSet3.setAnnotationSetDescription("Description4");
        
        assertEquals(annotationSet3.getAnnotationSetID(),new Integer(4));
        assertEquals(annotationSet3.getAnnotationSetName(),"SetName4");
        assertEquals(annotationSet3.getAnnotationSetDescription(),"Description4");
    }
    
    
}
