# Supplementary material for: An open-source framework for large-scale, flexible evaluation of biomedical text mining systems
Source: J Biomed Discov Collab. 2008 Jan 29;3:1. doi: 10.1186/1747-5333-3-1 (PMC2276192; doi:10.1186/1747-5333-3-1)
Supplement: Additional file 1 — Evaluation platform source code. The additional file contains the software evaluation framework discussed in this paper. The most current release can be downloaded from SourceForge.net [1]. See the accompanying README file for instructions on installation and use. Also included in the distribution is a collection of UIMA wrappers for some commonly used BioNLP tools and annotated corpora. [file 1747-5333-3-1-S1.zip › bionlp_uima_repository-1.0.1/test/edu/uchsc/ccp/util/nlp/annotation/AnnotatorTest.java]

package edu.uchsc.ccp.util.nlp.annotation;

import junit.framework.TestCase;

public class AnnotatorTest extends TestCase {

    private Annotator annotator1;
    private Annotator annotator2;
    private Annotator annotator3;
    
    @Override
    protected void setUp() throws Exception {
        annotator1 = new Annotator(new Integer(1),"First1", "Last1", "Affiliation1");
        annotator2 = new Annotator(new Integer(2),"First2", "Last2", "Affiliation1");
        annotator3 = new Annotator(new Integer(3),"first1", "last1", "affiliation1");
        super.setUp();
    }

    @Override
    protected void tearDown() throws Exception {
        annotator1 = null;
        annotator2 = null;
        annotator3 = null;
        super.tearDown();
    }

    public void testCompareTo() {
        assertEquals(annotator1.compareTo(annotator2), -1);
        assertEquals(annotator1.compareTo(annotator1), 0);
        assertEquals(annotator1.compareTo(annotator3), 0);
        assertEquals(annotator2.compareTo("this is not an annotator"),-1);
    }
    
    public void testEquals() {
        assertTrue(annotator1.equals(annotator1));
        assertFalse(annotator1.equals(annotator2));
        assertTrue(annotator1.equals(annotator3));
        assertFalse(annotator2.equals("this is not an annotator"));
    }
    
    public void testHashCode() {
        String key = annotator1.getFirstName() + "|" + annotator1.getLastName() + "|" + annotator1.getAffiliation();
        key = key.toLowerCase();
        int hashcode = key.hashCode();
        assertEquals(annotator1.hashCode(), hashcode);
        assertEquals(annotator1.hashCode(),annotator3.hashCode());
    }
    
    public void testGetters() {
        assertEquals(annotator2.getAnnotatorID(),new Integer(2));
        assertEquals(annotator2.getFirstName(),"First2");
        assertEquals(annotator2.getLastName(),"Last2");
        assertEquals(annotator2.getAffiliation(),"Affiliation1");
    }
    
    public void testSettersAndGetters() {
        annotator3.setAnnotatorID(new Integer(4));
        annotator3.setFirstName("First4");
        annotator3.setLastName("Last4");
        annotator3.setAffiliation("Affiliation4");
        
        assertEquals(annotator3.getAnnotatorID(),new Integer(4));
        assertEquals(annotator3.getFirstName(),"First4");
        assertEquals(annotator3.getLastName(),"Last4");
        assertEquals(annotator3.getAffiliation(),"Affiliation4");
    }
    
}
