# Supplementary material for: An open-source framework for large-scale, flexible evaluation of biomedical text mining systems
Source: J Biomed Discov Collab. 2008 Jan 29;3:1. doi: 10.1186/1747-5333-3-1 (PMC2276192; doi:10.1186/1747-5333-3-1)
Supplement: Additional file 1 — Evaluation platform source code. The additional file contains the software evaluation framework discussed in this paper. The most current release can be downloaded from SourceForge.net [1]. See the accompanying README file for instructions on installation and use. Also included in the distribution is a collection of UIMA wrappers for some commonly used BioNLP tools and annotated corpora. [file 1747-5333-3-1-S1.zip › bionlp_uima_repository-1.0.1/test/edu/uchsc/ccp/util/nlp/annotation/SpanTest.java]

package edu.uchsc.ccp.util.nlp.annotation;

import junit.framework.TestCase;

public class SpanTest extends TestCase {

    public void testGettersAndSetters() throws InvalidSpanException {

        Span span1 = new Span(5, 11);

        assertEquals(span1.getSpanStart(), 5);
        assertEquals(span1.getSpanEnd(), 11);

        span1.setSpanStart(6);
        span1.setSpanEnd(12);

        assertEquals(span1.getSpanStart(), 6);
        assertEquals(span1.getSpanEnd(), 12);
    }

    public void testInvalidSpanException() {
        try {

            Span span = new Span(11, 5);
            span.getSpanEnd();
            fail("Should raise an InvalidSpanException");

        } catch (InvalidSpanException expected) {
            assertTrue(true);
        }
    }

    public void testEquals() {
        try {
            Span span1 = new Span(3, 8);
            Span span2 = new Span(3, 8);
            Span span3 = new Span(3, 9);

            assertTrue(span1.equals(span2));
            assertTrue(span2.equals(span1));
            assertFalse(span1.equals(span3));
            assertFalse(span2.equals(span3));

        } catch (InvalidSpanException e) {
            e.printStackTrace();
            fail("Test failed - invalid span exception.");
        }
    }

    public void testOverlaps() {
        try {
            /* span to test against */
            Span span0 = new Span(25, 30);

            /* equal span */
            Span span1 = new Span(25, 30);

            /* overlaps on left */
            Span span2 = new Span(22, 28);

            /* overlaps on right */
            Span span3 = new Span(28, 33);

            /* encompasses span0 */
            Span span4 = new Span(20, 35);

            /* is encompassed by span0 */
            Span span5 = new Span(26, 28);

            /* to the left */
            Span span6 = new Span(20, 25);

            /* to the right */
            Span span7 = new Span(30, 39);

            /* way left */
            Span span8 = new Span(0, 5);

            /* way right */
            Span span9 = new Span(50, 57);

            assertTrue(span0.overlaps(span1));
            assertTrue(span0.overlaps(span2));
            assertTrue(span0.overlaps(span3));
            assertTrue(span0.overlaps(span4));
            assertTrue(span0.overlaps(span5));
            assertFalse(span0.overlaps(span6));
            assertFalse(span0.overlaps(span7));
            assertFalse(span0.overlaps(span8));
            assertFalse(span0.overlaps(span9));

        } catch (InvalidSpanException e) {
            e.printStackTrace();
            fail("Test failed - invalid span exception.");
        }
    }

}
