# Supplementary material for: An open-source framework for large-scale, flexible evaluation of biomedical text mining systems
Source: J Biomed Discov Collab. 2008 Jan 29;3:1. doi: 10.1186/1747-5333-3-1 (PMC2276192; doi:10.1186/1747-5333-3-1)
Supplement: Additional file 1 — Evaluation platform source code. The additional file contains the software evaluation framework discussed in this paper. The most current release can be downloaded from SourceForge.net [1]. See the accompanying README file for instructions on installation and use. Also included in the distribution is a collection of UIMA wrappers for some commonly used BioNLP tools and annotated corpora. [file 1747-5333-3-1-S1.zip › bionlp_uima_repository-1.0.1/test/edu/uchsc/ccp/util/nlp/annotation/TextAnnotationTest.java]

package edu.uchsc.ccp.util.nlp.annotation;

import java.util.ArrayList;
import java.util.Collections;
import java.util.HashSet;
import java.util.List;
import java.util.Set;

import junit.framework.TestCase;
import edu.uchsc.ccp.util.nlp.mention.ClassMention;

public class TextAnnotationTest extends TestCase {

    private TextAnnotation ta;

    @Override
    protected void setUp() throws Exception {
        ClassMention cm = new ClassMention("classMention");
        /*
         * Span: 4-7 AnnotatorID: 5 AnnotationSetID: 6 AnnotationID: 12 DocumentID: 9 DocumentCollectionID: 8 DocumentSectionID: 10
         */
        Annotator annotator = new Annotator(new Integer(5), "TestAnnotatorFirstName", "TestAnnotatorLastName", "TestAnnotatorAffiliation");
        AnnotationSet annotationSet = new AnnotationSet(new Integer(6), "TestAnnotationSetName", "TestAnnotationSetDescription");
        ta = new TextAnnotation(4, 7, "coveredText", annotator, annotationSet, 12, 8, "9", 10, cm);

        super.setUp();
    }

    @Override
    protected void tearDown() throws Exception {
        ta = null;
        super.tearDown();
    }

    /**
     * Test the default constructor - this constructor will disappear some day
     * 
     */
    public void testDefaultConstructor() throws Exception {
        ta = new TextAnnotation();

        // assertEquals(TextAnnotationTypes.SEMANTIC, ta.getAnnotationType());
        assertEquals(-1, ta.getAnnotationID());
        assertEquals(-1, ta.getAnnotatorID());
        Set<AnnotationSet> annotationSets = ta.getAnnotationSets();
        assertEquals(0, annotationSets.size());
        assertEquals("-1", ta.getDocumentID());
        assertEquals(-1, ta.getDocumentCollectionID());
        assertEquals(-1, ta.getDocumentSectionID());
        assertEquals("", ta.getCoveredText());
        List<Span> spanList = ta.getSpans();
        Span span = spanList.get(0);
        assertEquals(1, spanList.size());
        assertEquals(-1, span.getSpanStart());
        assertEquals(-1, span.getSpanEnd());
        assertNull(ta.getClassMention());
    }

    /**
     * Test the constructor
     * 
     */
    public void testConstructor() throws Exception {
        // assertEquals(TextAnnotationTypes.SYNTACTIC, ta.getAnnotationType());
        assertEquals(12, ta.getAnnotationID());
        assertEquals(5, ta.getAnnotatorID());
        Set<AnnotationSet> annotationSets = ta.getAnnotationSets();
        assertEquals(1, annotationSets.size());
        assertEquals(new Integer(6), Collections.list(Collections.enumeration(annotationSets)).get(0).getAnnotationSetID());
        assertEquals("9", ta.getDocumentID());
        assertEquals(8, ta.getDocumentCollectionID());
        assertEquals(10, ta.getDocumentSectionID());
        assertEquals("coveredText", ta.getCoveredText());
        List<Span> spanList = ta.getSpans();
        Span span = spanList.get(0);
        assertEquals(1, spanList.size());
        assertEquals(4, span.getSpanStart());
        assertEquals(7, span.getSpanEnd());
        assertNotNull(ta.getClassMention());
    }

    /**
     * Test the span interface.. ability to change spans, etc.
     * 
     * @throws Exception
     */
    public void testSpanInterface() throws Exception {
        assertEquals(4, ta.getAnnotationSpanStart());
        assertEquals(7, ta.getAnnotationSpanEnd());

        ta.setAnnotationSpanEnd(38);
        ta.setAnnotationSpanStart(33);

        assertEquals(ta.getAnnotationSpanStart(), 33);
        assertEquals(ta.getAnnotationSpanEnd(), 38);
    }

    /**
     * Check that the spans get sorted properly when they are added to the TextAnnotation
     * 
     */
    public void testSortSpans() throws Exception {
        assertEquals(3, ta.length());

        try {
            Span secondSpan = new Span(11, 15);
            ta.addSpan(secondSpan);
            assertEquals(11, ta.length());
            Span thirdSpan = new Span(3, 4);
            ta.addSpan(thirdSpan);
            assertEquals(12, ta.length());
        } catch (InvalidSpanException notExpected) {
            fail("Should not have raised an InvalidSpanException");
        }

        List<Span> spans = ta.getSpans();
        assertEquals(3, spans.size());
        assertEquals(3, spans.get(0).getSpanStart());
        assertEquals(4, spans.get(1).getSpanStart());
        assertEquals(11, spans.get(2).getSpanStart());

        assertEquals(3, ta.getAnnotationSpanStart());
        assertEquals(15, ta.getAnnotationSpanEnd());

        Span expectedAggregateSpan = new Span(3, 15);
        assertEquals(expectedAggregateSpan, ta.getAggregateSpan());

        expectedAggregateSpan = new Span(3, 55);
        ta.setAnnotationSpanEnd(55);
        assertEquals(expectedAggregateSpan, ta.getAggregateSpan());

        expectedAggregateSpan = new Span(0, 55);
        ta.setAnnotationSpanStart(0);
        assertEquals(expectedAggregateSpan, ta.getAggregateSpan());

        /* this should throw an exception, but it will be caught automatically - perhaps this is not a good idea? */
        // expectedAggregateSpan = new Span(33,55);
    }

    /**
     * Test the assignment of a ClassMention to the TextAnnotation. Ensure that the ClassMention is linked to the TextAnnotation properly
     * 
     */
    public void testSetClassMention() {
        /* make sure that when you add a class mention, the text annotation gets added to the classmention's TextAnnotation list */
        ClassMention cm = new ClassMention("new class mention");
        ta.setClassMention(cm);

        assertEquals(1, cm.getTextAnnotations().size());
    }

    /**
     * Test the default equals() method. This equals() method requires exact span matches, and identical class mention structure to return true.
     * 
     */
    public void testEquals() {
        ClassMention cm = new ClassMention("classMention");
        Annotator annotator = new Annotator(new Integer(5), "TestAnnotatorFirstName", "TestAnnotatorLastName", "TestAnnotatorAffiliation");
        AnnotationSet annotationSet = new AnnotationSet(new Integer(6), "TestAnnotationSetName", "TestAnnotationSetDescription");

        /* annotation to test against */
        TextAnnotation ta0 = new TextAnnotation(4, 7, "coveredText", annotator, annotationSet, 12, 8, "9", 10, cm);

        /* identical annotation */
        TextAnnotation ta1 = new TextAnnotation(4, 7, "coveredText", annotator, annotationSet, 12, 8, "9", 10, cm);

        /* different span */
        TextAnnotation ta2 = new TextAnnotation(4, 8, "coveredText", annotator, annotationSet, 12, 8, "9", 10, cm);

        /* different doc id */
        TextAnnotation ta3 = new TextAnnotation(4, 7, "coveredText", annotator, annotationSet, 12, 8, "7", 10, cm);

        /* different doc col id */
        TextAnnotation ta4 = new TextAnnotation(4, 7, "coveredText", annotator, annotationSet, 12, 7, "9", 10, cm);

        /* different class mention */
        ClassMention cm2 = new ClassMention("classMention2");
        TextAnnotation ta5 = new TextAnnotation(4, 7, "coveredText", annotator, annotationSet, 12, 8, "9", 10, cm2);

        assertTrue(ta0.equals(ta1));
        assertFalse(ta0.equals(ta2));
        assertFalse(ta0.equals(ta3));
        assertFalse(ta0.equals(ta4));
        assertFalse(ta0.equals(ta5));
    }

    /**
     * Test the overlaps() method
     * 
     */
    public void testOverlaps() {
        ClassMention cm = new ClassMention("classMention");
        Annotator annotator = new Annotator(new Integer(5), "TestAnnotatorFirstName", "TestAnnotatorLastName", "TestAnnotatorAffiliation");
        AnnotationSet annotationSet = new AnnotationSet(new Integer(6), "TestAnnotationSetName", "TestAnnotationSetDescription");

        /* annotation to test against */
        TextAnnotation ta0 = new TextAnnotation(4, 7, "coveredText", annotator, annotationSet, 12, 8, "9", 10, cm);

        /* identical annotation */
        TextAnnotation ta1 = new TextAnnotation(4, 7, "coveredText", annotator, annotationSet, 12, 8, "9", 10, cm);

        /* overlapping span */
        TextAnnotation ta2 = new TextAnnotation(5, 9, "coveredText", annotator, annotationSet, 12, 8, "9", 10, cm);

        /* nonoverlapping span */
        TextAnnotation ta3 = new TextAnnotation(17, 19, "coveredText", annotator, annotationSet, 12, 8, "9", 10, cm);

        assertTrue(ta0.overlaps(ta1));
        assertTrue(ta0.overlaps(ta2));
        assertFalse(ta0.overlaps(ta3));

        /* add overlapping span to nonoverlapping annotation */
        Span span = null;
        try {
            span = new Span(4, 8);
        } catch (InvalidSpanException e) {
            e.printStackTrace();
            fail("Test failed - InvalidSpanException...");
        }
        ta3.addSpan(span);
        assertTrue(ta0.overlaps(ta3));
    }

    /**
     * Test the getAnnotationSetIDs() method and the isMemberOfAnnotationSet() method
     * 
     * @throws Exception
     */
    public void testGetAnnotationSetIDs() throws Exception {
        Set<Integer> expectedIDs = new HashSet<Integer>();
        expectedIDs.add(6);
        assertEquals(expectedIDs, ta.getAnnotationSetIDs());
        assertTrue(ta.isMemberOfAnnotationSet(6));
        assertFalse(ta.isMemberOfAnnotationSet(222));
        assertFalse(ta.isMemberOfAnnotationSet(223));

        expectedIDs.add(222);
        AnnotationSet annotationSet = new AnnotationSet(new Integer(222), "TestAnnotationSetName222", "TestAnnotationSetDescription");
        ta.addAnnotationSet(annotationSet);
        assertEquals(expectedIDs, ta.getAnnotationSetIDs());
        assertTrue(ta.isMemberOfAnnotationSet(6));
        assertTrue(ta.isMemberOfAnnotationSet(222));
        assertFalse(ta.isMemberOfAnnotationSet(223));

        /* add a duplicate set, ensure that it is not stored (since it is a duplicate) */
        AnnotationSet annotationSet2 = new AnnotationSet(new Integer(222), "TestAnnotationSetName222", "TestAnnotationSetDescription");
        ta.addAnnotationSet(annotationSet2);
        assertEquals(2, ta.getAnnotationSetIDs().size());
        assertEquals(expectedIDs, ta.getAnnotationSetIDs());
        assertTrue(ta.isMemberOfAnnotationSet(6));
        assertTrue(ta.isMemberOfAnnotationSet(222));
        assertFalse(ta.isMemberOfAnnotationSet(223));

        expectedIDs.add(223);
        AnnotationSet annotationSet3 = new AnnotationSet(new Integer(223), "TestAnnotationSetName223", "TestAnnotationSetDescription");
        ta.addAnnotationSet(annotationSet3);
        assertEquals(expectedIDs, ta.getAnnotationSetIDs());
        assertTrue(ta.isMemberOfAnnotationSet(6));
        assertTrue(ta.isMemberOfAnnotationSet(222));
        assertTrue(ta.isMemberOfAnnotationSet(223));
    }

    /**
     * Test the default compareTo() method. This method should utilize the strictest possible criteria for matching
     * 
     * @throws Exception
     */
    public void testCompareTo() throws Exception {
        ClassMention cm = new ClassMention("classMention");
        Annotator annotator = new Annotator(new Integer(5), "TestAnnotatorFirstName", "TestAnnotatorLastName", "TestAnnotatorAffiliation");
        AnnotationSet annotationSet = new AnnotationSet(new Integer(6), "TestAnnotationSetName", "TestAnnotationSetDescription");

        /* annotation to test against */
        TextAnnotation ta0 = new TextAnnotation(4, 7, "coveredText", annotator, annotationSet, 12, 8, "9", 10, cm);

        /* identical annotation */
        TextAnnotation ta1 = new TextAnnotation(4, 7, "coveredText", annotator, annotationSet, 12, 8, "9", 10, cm);

        /* overlapping span, but starts before ta0 */
        TextAnnotation ta2 = new TextAnnotation(2, 9, "coveredText", annotator, annotationSet, 12, 8, "9", 10, cm);

        /* nonoverlapping span, and starts after ta0 */
        TextAnnotation ta3 = new TextAnnotation(17, 19, "coveredText", annotator, annotationSet, 12, 8, "9", 10, cm);

        assertEquals(0, ta0.compareTo(ta1));
        assertEquals(1, ta0.compareTo(ta2));
        assertEquals(-1, ta0.compareTo(ta3));
    }

    /**
     * Test the setSpans() method
     * @throws Exception
     */
    public void testSetSpans() throws Exception {
       List<Span> spanSet = new ArrayList<Span>();
       Span span1 = new Span(5,7);
       spanSet.add(span1);
       
       List<Span> expectedSpans = new ArrayList<Span>();
       Span expectedSpan1 = new Span(5,7);
       expectedSpans.add(expectedSpan1);
       
       ta.setSpans(spanSet);
       assertEquals(expectedSpans, ta.getSpans());
       
/* now test with multiple spans */       
       
       Span span2 = new Span(16,99);
       Span span3 = new Span(0,4);
       spanSet.add(span2);
       spanSet.add(span3);
       
       Span expectedSpan2 = new Span(16,99);
       Span expectedSpan3 = new Span(0,4);
       expectedSpans = new ArrayList<Span>();
       expectedSpans.add(expectedSpan3);
       expectedSpans.add(expectedSpan1);
       expectedSpans.add(expectedSpan2);
       
       ta.setSpans(spanSet);
       assertEquals(expectedSpans, ta.getSpans());
    }
    
    /**
     * Test the setSpan() method
     * @throws Exception
     */
    public void testSetSpan() throws Exception {
        Span span1 = new Span(5,7);
        Span span2 = new Span(16,99);
        Span span3 = new Span(0,4);
        
        Span expectedSpan1 = new Span(5,7);
        Span expectedSpan2 = new Span(16,99);
        Span expectedSpan3 = new Span(0,4);
        
        ta.setSpan(span1);
        assertEquals(expectedSpan1, ta.getAggregateSpan());
        
        ta.setSpan(span2);
        assertEquals(expectedSpan2, ta.getAggregateSpan());
        
        ta.setSpan(span3);        
        
        List<Span> expectedSpans = new ArrayList<Span>();
        expectedSpans.add(expectedSpan3);
        assertEquals(expectedSpans, ta.getSpans());
        
    }
    
    public void testGetHashKey() {
        try {
            Span secondSpan = new Span(11, 15);
            ta.addSpan(secondSpan);
        } catch (InvalidSpanException notExpected) {
            fail("Should not have raised an InvalidSpanException");
        }
        // key = annotatorID mentionName docID docSectionID spanBegin spanEnd ...
        String expectedHashKey = "5 classMention 9 10 4 7 11 15 ";

        assertEquals(expectedHashKey, ta.getHashKey());
    }

}
