# Supplementary material for: An open-source framework for large-scale, flexible evaluation of biomedical text mining systems
Source: J Biomed Discov Collab. 2008 Jan 29;3:1. doi: 10.1186/1747-5333-3-1 (PMC2276192; doi:10.1186/1747-5333-3-1)
Supplement: Additional file 1 — Evaluation platform source code. The additional file contains the software evaluation framework discussed in this paper. The most current release can be downloaded from SourceForge.net [1]. See the accompanying README file for instructions on installation and use. Also included in the distribution is a collection of UIMA wrappers for some commonly used BioNLP tools and annotated corpora. [file 1747-5333-3-1-S1.zip › bionlp_uima_repository-1.0.1/test/edu/uchsc/ccp/util/nlp/annotation/TestTextAnnotationCreator.java]

package edu.uchsc.ccp.util.nlp.annotation;

import java.util.ArrayList;
import java.util.HashMap;
import java.util.HashSet;
import java.util.List;
import java.util.Map;
import java.util.Set;

import edu.uchsc.ccp.util.nlp.mention.ClassMention;
import edu.uchsc.ccp.util.nlp.mention.ComplexSlotMention;
import edu.uchsc.ccp.util.nlp.mention.SlotMention;
import edu.uchsc.ccp.util.nlp.mention.SlotMentionTypes;

public class TestTextAnnotationCreator {

    /**
     * This method produces a list of TextAnnotation objects to be used for testing code that processes TextAnnotations. A total of six annotations
     * are created.
     * 
     * <pre>
     *          ======================= Annotation: -11 =======================
     *              Annotator: -30|Test Annotator|#1|CCP
     *              --- AnnotationSets: -20|Test Set #1|This is a test annnotation set.
     *              --- Span: 50 - 53  
     *              --- DocCollection: -1  DocID: 1234  DocumentSection: 0
     *              --- Covered Text: nucl
     *              -CLASS MENTION: nucleus &quot;nucl&quot;
     *              =================================================================================
     *              ======================= Annotation: -10 =======================
     *              Annotator: -30|Test Annotator|#1|CCP
     *              --- AnnotationSets: -21|Test Set #2|This is another test annotation set.
     *              -20|Test Set #1|This is a test annnotation set.
     *              --- Span: 
     *              --- DocCollection: -1  DocID: 1234  DocumentSection: 0
     *              --- Covered Text: gated..transport
     *              -CLASS MENTION: gated nuclear transport &quot;gated..transport&quot;
     *              -    COMPLEX SLOT MENTION: transport origin
     *              -        CLASS MENTION: nucleus &quot;nucl&quot;
     *              -    COMPLEX SLOT MENTION: transport location
     *              -        CLASS MENTION: nucleus &quot;nucl&quot;
     *              -    COMPLEX SLOT MENTION: transport participants
     *              -        CLASS MENTION: protein &quot;E2F-4&quot;
     *              -            SLOT MENTION: entrez_gene_id with SLOT VALUE(s): 9999999  
     *              -    COMPLEX SLOT MENTION: transported entities
     *              -        CLASS MENTION: protein &quot;E2F-4&quot;
     *              -            SLOT MENTION: entrez_gene_id with SLOT VALUE(s): 9999999  
     *              =================================================================================
     *              ======================= Annotation: -12 =======================
     *              Annotator: -31|Test Annotator|#2|CCP
     *              --- AnnotationSets: -20|Test Set #1|This is a test annnotation set.
     *              --- Span: 65 - 70  
     *              --- DocCollection: -1  DocID: 1234  DocumentSection: 0
     *              --- Covered Text: E2F-4
     *              -CLASS MENTION: protein &quot;E2F-4&quot;
     *              -    SLOT MENTION: entrez_gene_id with SLOT VALUE(s): 9999999  
     *              =================================================================================
     *              ======================= Annotation: -17 =======================
     *              Annotator: -30|Test Annotator|#1|CCP
     *              --- AnnotationSets: -20|Test Set #1|This is a test annnotation set.
     *              --- Span: 111 - 120  
     *              --- DocCollection: -1  DocID: 1234  DocumentSection: 0
     *              --- Covered Text: HER-23
     *              -CLASS MENTION: protein &quot;HER-23&quot;
     *              -    SLOT MENTION: entrez_gene_id with SLOT VALUE(s): 13579  
     *              =================================================================================
     *              ======================= Annotation: -16 =======================
     *              Annotator: -30|Test Annotator|#1|CCP
     *              --- AnnotationSets: -20|Test Set #1|This is a test annnotation set.
     *              --- Span: 0 - 10  
     *              --- DocCollection: -1  DocID: 1234  DocumentSection: 0
     *              --- Covered Text: activation
     *              -CLASS MENTION: activation &quot;activation&quot;
     *              -    COMPLEX SLOT MENTION: activated process
     *              -        CLASS MENTION: gated nuclear transport &quot;gated..transport&quot;
     *              -            COMPLEX SLOT MENTION: transport origin
     *              -                CLASS MENTION: nucleus &quot;nucl&quot;
     *              -            COMPLEX SLOT MENTION: transport location
     *              -                CLASS MENTION: nucleus &quot;nucl&quot;
     *              -            COMPLEX SLOT MENTION: transport participants
     *              -                CLASS MENTION: protein &quot;E2F-4&quot;
     *              -                    SLOT MENTION: entrez_gene_id with SLOT VALUE(s): 9999999  
     *              -            COMPLEX SLOT MENTION: transported entities
     *              -                CLASS MENTION: protein &quot;E2F-4&quot;
     *              -                    SLOT MENTION: entrez_gene_id with SLOT VALUE(s): 9999999  
     *              -    COMPLEX SLOT MENTION: activating entity
     *              -        CLASS MENTION: protein &quot;HER-23&quot;
     *              -            SLOT MENTION: entrez_gene_id with SLOT VALUE(s): 13579  
     *              =================================================================================
     *              ======================= Annotation: -19 =======================
     *              Annotator: -30|Test Annotator|#1|CCP
     *              --- AnnotationSets: -20|Test Set #1|This is a test annnotation set.
     *              --- Span: 134 - 156  
     *              --- DocCollection: -1  DocID: 1234  DocumentSection: 0
     *              --- Covered Text: protein kinase C
     *              -CLASS MENTION: protein &quot;protein kinase C&quot;
     *              -    SLOT MENTION: entrez_gene_id with SLOT VALUE(s): 975  
     *              =================================================================================
     *              ======================= Annotation: -18 =======================
     *              Annotator: -30|Test Annotator|#1|CCP
     *              --- AnnotationSets: -20|Test Set #1|This is a test annnotation set.
     *              --- Span: 0 - 10  
     *              --- DocCollection: -1  DocID: 1234  DocumentSection: 0
     *              --- Covered Text: activation
     *              -CLASS MENTION: regulation &quot;activation&quot;
     *              -    COMPLEX SLOT MENTION: regulated process
     *              -        CLASS MENTION: activation &quot;activation&quot;
     *              -            COMPLEX SLOT MENTION: activated process
     *              -                CLASS MENTION: gated nuclear transport &quot;gated..transport&quot;
     *              -                    COMPLEX SLOT MENTION: transport origin
     *              -                        CLASS MENTION: nucleus &quot;nucl&quot;
     *              -                    COMPLEX SLOT MENTION: transport location
     *              -                        CLASS MENTION: nucleus &quot;nucl&quot;
     *              -                    COMPLEX SLOT MENTION: transport participants
     *              -                        CLASS MENTION: protein &quot;E2F-4&quot;
     *              -                            SLOT MENTION: entrez_gene_id with SLOT VALUE(s): 9999999  
     *              -                    COMPLEX SLOT MENTION: transported entities
     *              -                        CLASS MENTION: protein &quot;E2F-4&quot;
     *              -                            SLOT MENTION: entrez_gene_id with SLOT VALUE(s): 9999999  
     *              -            COMPLEX SLOT MENTION: activating entity
     *              -                CLASS MENTION: protein &quot;HER-23&quot;
     *              -                    SLOT MENTION: entrez_gene_id with SLOT VALUE(s): 13579  
     *              -    COMPLEX SLOT MENTION: regulating entity
     *              -        CLASS MENTION: protein &quot;protein kinase C&quot;
     *              -            SLOT MENTION: entrez_gene_id with SLOT VALUE(s): 975  
     *              =================================================================================
     *              ======================= Annotation: -13 =======================
     *              Annotator: -31|Test Annotator|#2|CCP
     *              --- AnnotationSets: -21|Test Set #2|This is another test annotation set.
     *              --- Span: 
     *              --- DocCollection: -1  DocID: 1234  DocumentSection: 0
     *              --- Covered Text: EBV LMP1
     *              -CLASS MENTION: protein &quot;EBV LMP1&quot;
     *              -    SLOT MENTION: entrez_gene_id with SLOT VALUE(s): 888888  
     *              =================================================================================
     *              ======================= Annotation: -14 =======================
     *              Annotator: -31|Test Annotator|#2|CCP
     *              --- AnnotationSets: -21|Test Set #2|This is another test annotation set.
     *              --- Span: 
     *              --- DocCollection: -1  DocID: 1234  DocumentSection: 0
     *              --- Covered Text: p16INK4
     *              -CLASS MENTION: protein &quot;p16INK4&quot;
     *              -    SLOT MENTION: entrez_gene_id with SLOT VALUE(s): 7777  
     *              -    SLOT MENTION: processed text with SLOT VALUE(s):   
     *              =================================================================================
     *              ======================= Annotation: -15 =======================
     *              Annotator: -31|Test Annotator|#2|CCP
     *              --- AnnotationSets: -21|Test Set #2|This is another test annotation set.
     *              --- Span: 
     *              --- DocCollection: -1  DocID: 1234  DocumentSection: 0
     *              --- Covered Text: E2f-4
     *              -CLASS MENTION: protein &quot;E2f-4&quot;
     *              -    SLOT MENTION: entrez_gene_id with SLOT VALUE(s): 22222  
     *              -    SLOT MENTION: processed text with SLOT VALUE(s):   
     *              =================================================================================
     *             
     * </pre>
     * 
     * @return
     */

    public static List<Annotator> getTestAnnotators() {
        Annotator annotator1 = new Annotator(new Integer(-30), "Test Annotator", "#1", "CCP");
        Annotator annotator2 = new Annotator(new Integer(-31), "Test Annotator", "#2", "CCP");

        List<Annotator> testAnnotators = new ArrayList<Annotator>();
        testAnnotators.add(annotator1);
        testAnnotators.add(annotator2);

        return testAnnotators;
    }

    public static List<AnnotationSet> getTestAnnotationSets() {
        AnnotationSet annotationSet1 = new AnnotationSet(new Integer(-20), "Test Set #1", "This is a test annnotation set.");
        AnnotationSet annotationSet2 = new AnnotationSet(new Integer(-21), "Test Set #2", "This is another test annotation set.");

        List<AnnotationSet> testAnnotationSets = new ArrayList<AnnotationSet>();
        testAnnotationSets.add(annotationSet1);
        testAnnotationSets.add(annotationSet2);

        return testAnnotationSets;
    }

    public static List<TextAnnotation> getTestTextAnnotations() {
        List<TextAnnotation> returnArray = new ArrayList<TextAnnotation>();

        /* Initialize test annotators */
        Annotator annotator1 = new Annotator(new Integer(-30), "Test Annotator", "#1", "CCP");
        Annotator annotator2 = new Annotator(new Integer(-31), "Test Annotator", "#2", "CCP");

        /* Initialize test annotation sets */
        AnnotationSet annotationSet1 = new AnnotationSet(new Integer(-20), "Test Set #1", "This is a test annnotation set.");
        AnnotationSet annotationSet2 = new AnnotationSet(new Integer(-21), "Test Set #2", "This is another test annotation set.");

        /* Create the "gated nuclear transport" annotation */
        TextAnnotation ta = new TextAnnotation();

        /* annotationID = -10 */
        ta.setAnnotationID(-10);

        /* This annotation has a split span: 45-49 and 53-61 */
        ArrayList<edu.uchsc.ccp.util.nlp.annotation.Span> spanList = new ArrayList<edu.uchsc.ccp.util.nlp.annotation.Span>();
        edu.uchsc.ccp.util.nlp.annotation.Span span1;
        edu.uchsc.ccp.util.nlp.annotation.Span span2;
        try {
            span1 = new edu.uchsc.ccp.util.nlp.annotation.Span(45, 49);
            span2 = new edu.uchsc.ccp.util.nlp.annotation.Span(53, 61);
            spanList.add(span1);
            spanList.add(span2);
            ta.setSpans(spanList);
        } catch (edu.uchsc.ccp.util.nlp.annotation.InvalidSpanException e) {
            e.printStackTrace();
        }

        /* coverted text = gated (45-49), transport (53-61) */
        ta.setCoveredText("gated..transport");

        /* this annotation belongs to two annotation sets */
        Set<AnnotationSet> annotationSetList = new HashSet<AnnotationSet>();
        annotationSetList.add(annotationSet1);
        annotationSetList.add(annotationSet2);
        ta.setAnnotationSets(annotationSetList);

        /* this annotation was created by annotator1 */
        ta.setAnnotator(annotator1);

        /* the documentcollection = -1 */
        ta.setDocumentCollectionID(-1);
        ta.setDocumentID("1234");
        ta.setDocumentSectionID(0);

        /* Initialize the transport mention */
        ClassMention cm = new ClassMention("gated nuclear transport");

        ta.setClassMention(cm);

        /* The transport mention will have 4 filled slots */
        /* transport origin */
        /* transport location */
        /* transport participants */
        /* transported entities */

        /* ----- transport origin ----- */
        ComplexSlotMention transportOriginMention = new ComplexSlotMention("transport origin");

        /* create a "nucleus" annotation to fill the transport origin slot */
        /* first create the nucleus class mention */
        ClassMention nucleusMention = new ClassMention("nucleus");

        /* create the nucleus annotation */
        TextAnnotation nucleusAnnotation = new TextAnnotation(50, 53, "nucl", annotator1, annotationSet1, -11, -1, "1234", 0,
                nucleusMention);

        /* add the nucleus mention as the slot filler for the transport origin */
        transportOriginMention.addClassMention(nucleusMention);

        /* add the transport origin slot to the transport mention */
        cm.addComplexSlotMention(transportOriginMention);

        /* ----- transport location ----- */
        ComplexSlotMention transportLocationMention = new ComplexSlotMention("transport location");

        /* add the already created nucleus mention as the slot filler for the transport location */
        transportLocationMention.addClassMention(nucleusMention);

        /* add the transport location slot to the transport mention */
        cm.addComplexSlotMention(transportLocationMention);

        /* ----- transport participants ----- */
        ComplexSlotMention transportParticipantsMention = new ComplexSlotMention("transport participants");

        /* create a protein mention and annotation to fill the transport participants slot */
        ClassMention e2f4ProteinMention = new ClassMention("protein");

        /* create a slot for the Entrez ID for this protein mention */
        SlotMention entrezIDSlotMention = new SlotMention("entrez_gene_id");
        entrezIDSlotMention.addSlotValue("9999999");
        e2f4ProteinMention.addSlotMention(entrezIDSlotMention);

        /* create a text annotation for the e2f3 protein */
        TextAnnotation e2f4Annotation = new TextAnnotation(65, 70, "E2F-4", annotator2, annotationSet1, -12, -1, "1234", 0,
                e2f4ProteinMention);

        /* fill the transport participants slot with the e2f4 protein mention */
        transportParticipantsMention.addClassMention(e2f4ProteinMention);

        /* add the transport participants slot to the transport mention */
        cm.addComplexSlotMention(transportParticipantsMention);

        /* ----- transported entities ----- */
        ComplexSlotMention transportedEntitiesMention = new ComplexSlotMention("transported entities");

        /* add the already created e2f4 protein mention to the transported entities slot */
        transportedEntitiesMention.addClassMention(e2f4ProteinMention);

        /* add the transported entities slot to the transport mention */
        cm.addComplexSlotMention(transportedEntitiesMention);

        /* Add the nucleus annotation, transport annotation, and e2f4 protein annotation to the return array */
        returnArray.add(nucleusAnnotation);
        returnArray.add(ta);
        returnArray.add(e2f4Annotation);

        /* create a activation of transport annotation */
        ClassMention activationMention = new ClassMention("activation");
        ComplexSlotMention activatedProcess = new ComplexSlotMention("activated process");
        activatedProcess.addClassMention(cm);
        activationMention.addComplexSlotMention(activatedProcess);

        /* create a protein responsible for the activation */
        ClassMention activatingProteinMention = new ClassMention("protein");
        SlotMention activatingEntrezID = new SlotMention("entrez_gene_id");
        activatingEntrezID.addSlotValue("13579");
        activatingProteinMention.addSlotMention(activatingEntrezID);
        ComplexSlotMention activatingEntity = new ComplexSlotMention("activating entity");
        activatingEntity.addClassMention(activatingProteinMention);
        activationMention.addComplexSlotMention(activatingEntity);
        TextAnnotation activatingProteinAnnotation = new TextAnnotation(111, 120, "HER-23", annotator1, annotationSet1, -17, -1, "1234", 0,
                activatingProteinMention);
        returnArray.add(activatingProteinAnnotation);

        TextAnnotation activationOfTransport = new TextAnnotation(0, 10, "activation", annotator1, annotationSet1, -16, -1, "1234", 0,
                activationMention);
        returnArray.add(activationOfTransport);

        /* create a regulation of activation of transport annotation */
        ClassMention regulationOfActivationMention = new ClassMention("regulation");
        ComplexSlotMention regulatedProcess = new ComplexSlotMention("regulated process");
        regulatedProcess.addClassMention(activationMention);
        regulationOfActivationMention.addComplexSlotMention(regulatedProcess);
        TextAnnotation regulatedActivationOfTransport = new TextAnnotation(0, 10, "activation", annotator1, annotationSet1, -18, -1,
                "1234", 0, regulationOfActivationMention);

        /* create a protein responsible for the regulation */
        ClassMention regulatingProteinMention = new ClassMention("protein");
        SlotMention regulatingEntrezID = new SlotMention("entrez_gene_id");
        regulatingEntrezID.addSlotValue("975");
        regulatingProteinMention.addSlotMention(regulatingEntrezID);
        ComplexSlotMention regulatingEntity = new ComplexSlotMention("regulating entity");
        regulatingEntity.addClassMention(regulatingProteinMention);
        regulationOfActivationMention.addComplexSlotMention(regulatingEntity);
        TextAnnotation regulatingProteinAnnotation = new TextAnnotation(134, 156, "protein kinase C", annotator1, annotationSet1, -19, -1,
                "1234", 0, regulatingProteinMention);
        returnArray.add(regulatingProteinAnnotation);

        returnArray.add(regulatedActivationOfTransport);

        /* create another protein annotation: EBV LMP1 */
        /* ******************************************** */
        ta = new TextAnnotation();
        ta.setAnnotationID(-13);

        spanList = new ArrayList<edu.uchsc.ccp.util.nlp.annotation.Span>();
        try {
            span1 = new edu.uchsc.ccp.util.nlp.annotation.Span(0, 8);
            spanList.add(span1);
        } catch (edu.uchsc.ccp.util.nlp.annotation.InvalidSpanException e1) {
            e1.printStackTrace();
        }
        ta.setSpans(spanList);

        ta.setCoveredText("EBV LMP1");

        annotationSetList = new HashSet<AnnotationSet>();
        annotationSetList.add(annotationSet2);
        ta.setAnnotationSets(annotationSetList);

        ta.setAnnotator(annotator2);
        ta.setDocumentCollectionID(-1);
        ta.setDocumentID("1234");
        ta.setDocumentSectionID(0);

        cm = new ClassMention("protein");

        entrezIDSlotMention = new SlotMention("entrez_gene_id");
        entrezIDSlotMention.addSlotValue("888888");
        cm.addSlotMention(entrezIDSlotMention);

        ta.setClassMention(cm);

        returnArray.add(ta);

        /* create another protein annotation: p16INK4 */
        /* ******************************************** */
        ta = new TextAnnotation();
        ta.setAnnotationID(-14);

        spanList = new ArrayList<edu.uchsc.ccp.util.nlp.annotation.Span>();
        try {
            span1 = new edu.uchsc.ccp.util.nlp.annotation.Span(16, 23);
            spanList.add(span1);
        } catch (edu.uchsc.ccp.util.nlp.annotation.InvalidSpanException e) {
            e.printStackTrace();
        }
        ta.setSpans(spanList);

        ta.setCoveredText("p16INK4");

        annotationSetList = new HashSet<AnnotationSet>();
        annotationSetList.add(annotationSet2);
        ta.setAnnotationSets(annotationSetList);

        ta.setAnnotator(annotator2);
        ta.setDocumentCollectionID(-1);
        ta.setDocumentID("1234");
        ta.setDocumentSectionID(0);

        cm = new ClassMention("protein");

        entrezIDSlotMention = new SlotMention("entrez_gene_id");
        entrezIDSlotMention.addSlotValue("7777");
        cm.addSlotMention(entrezIDSlotMention);

        SlotMention processedTextSM = new SlotMention(SlotMentionTypes.PROCESSED_TEXT_SLOT);
        processedTextSM.addSlotValue("");
        cm.addSlotMention(processedTextSM);

        ta.setClassMention(cm);

        returnArray.add(ta);

        /* create another protein annotation: E2f-4 */
        /* ******************************************** */
        ta = new TextAnnotation();
        ta.setAnnotationID(-15);

        spanList = new ArrayList<edu.uchsc.ccp.util.nlp.annotation.Span>();
        try {
            span1 = new edu.uchsc.ccp.util.nlp.annotation.Span(63, 68);
            spanList.add(span1);
        } catch (edu.uchsc.ccp.util.nlp.annotation.InvalidSpanException e) {
            e.printStackTrace();
        }
        ta.setSpans(spanList);

        ta.setCoveredText("E2f-4");

        annotationSetList = new HashSet<AnnotationSet>();
        annotationSetList.add(annotationSet2);
        ta.setAnnotationSets(annotationSetList);

        ta.setAnnotator(annotator2);
        ta.setDocumentCollectionID(-1);
        ta.setDocumentID("1234");
        ta.setDocumentSectionID(0);

        cm = new ClassMention("protein");

        entrezIDSlotMention = new SlotMention("entrez_gene_id");
        entrezIDSlotMention.addSlotValue("22222");
        cm.addSlotMention(entrezIDSlotMention);

        processedTextSM = new SlotMention(SlotMentionTypes.PROCESSED_TEXT_SLOT);
        processedTextSM.addSlotValue("");
        cm.addSlotMention(processedTextSM);

        ta.setClassMention(cm);

        returnArray.add(ta);

        return returnArray;
    }

    /**
     * Returns an annotation that matches Annotation #18 (above, Regulation of Activation of Transport) exactly.
     * 
     * <pre>
     *       MATCHES 18 EXACTLY ###################################
     *           ======================= Annotation: -18 =======================
     *           Annotator: -30|Test Annotator|#1|CCP
     *           --- AnnotationSets: -20|Test Set #1|This is a test annnotation set.
     *           --- Span: 0 - 10  
     *           --- DocCollection: -1  DocID: 1234  DocumentSection: 0
     *           --- Covered Text: activation
     *           -CLASS MENTION: regulation &quot;activation&quot;
     *           -    COMPLEX SLOT MENTION: regulated process
     *           -        CLASS MENTION: activation &quot;activation&quot;
     *           -            COMPLEX SLOT MENTION: activated process
     *           -                CLASS MENTION: gated nuclear transport &quot;gated..transport&quot;
     *           -                    COMPLEX SLOT MENTION: transport origin
     *           -                        CLASS MENTION: nucleus &quot;nucl&quot;
     *           -                    COMPLEX SLOT MENTION: transport location
     *           -                        CLASS MENTION: nucleus &quot;nucl&quot;
     *           -                    COMPLEX SLOT MENTION: transport participants
     *           -                        CLASS MENTION: protein &quot;E2F-4&quot;
     *           -                            SLOT MENTION: entrez_gene_id with SLOT VALUE(s): 9999999  
     *           -                    COMPLEX SLOT MENTION: transported entities
     *           -                        CLASS MENTION: protein &quot;E2F-4&quot;
     *           -                            SLOT MENTION: entrez_gene_id with SLOT VALUE(s): 9999999  
     *           -            COMPLEX SLOT MENTION: activating entity
     *           -                CLASS MENTION: protein &quot;HER-23&quot;
     *           -                    SLOT MENTION: entrez_gene_id with SLOT VALUE(s): 13579  
     *           -    COMPLEX SLOT MENTION: regulating entity
     *           -        CLASS MENTION: protein &quot;protein kinase C&quot;
     *           -            SLOT MENTION: entrez_gene_id with SLOT VALUE(s): 975  
     *           =================================================================================
     * </pre>
     * 
     * @return
     */
    public static TextAnnotation getAnnotationToMatch18Exactly() {
        /* Initialize test annotators */
        Annotator annotator1 = new Annotator(new Integer(-30), "Test Annotator", "#1", "CCP");
        Annotator annotator2 = new Annotator(new Integer(-31), "Test Annotator", "#2", "CCP");

        /* Initialize test annotation sets */
        AnnotationSet annotationSet1 = new AnnotationSet(new Integer(-20), "Test Set #1", "This is a test annnotation set.");
        AnnotationSet annotationSet2 = new AnnotationSet(new Integer(-21), "Test Set #2", "This is another test annotation set.");

        /* Create the "gated nuclear transport" annotation */
        TextAnnotation ta = new TextAnnotation();

        /* annotationID = -10 */
        ta.setAnnotationID(-10);

        /* This annotation has a split span: 45-49 and 53-61 */
        ArrayList<edu.uchsc.ccp.util.nlp.annotation.Span> spanList = new ArrayList<edu.uchsc.ccp.util.nlp.annotation.Span>();
        edu.uchsc.ccp.util.nlp.annotation.Span span1;
        edu.uchsc.ccp.util.nlp.annotation.Span span2;
        try {
            span1 = new edu.uchsc.ccp.util.nlp.annotation.Span(45, 49);
            span2 = new edu.uchsc.ccp.util.nlp.annotation.Span(53, 61);
            spanList.add(span1);
            spanList.add(span2);
            ta.setSpans(spanList);
        } catch (edu.uchsc.ccp.util.nlp.annotation.InvalidSpanException e) {
            e.printStackTrace();
        }

        /* coverted text = gated (45-49), transport (53-61) */
        ta.setCoveredText("gated..transport");

        /* this annotation belongs to two annotation sets */
        Set<AnnotationSet> annotationSetList = new HashSet<AnnotationSet>();
        annotationSetList.add(annotationSet1);
        annotationSetList.add(annotationSet2);
        ta.setAnnotationSets(annotationSetList);

        /* this annotation was created by annotator1 */
        ta.setAnnotator(annotator1);

        /* the documentcollection = -1 */
        ta.setDocumentCollectionID(-1);
        ta.setDocumentID("1234");
        ta.setDocumentSectionID(0);

        /* Initialize the transport mention */
        ClassMention cm = new ClassMention("gated nuclear transport");

        ta.setClassMention(cm);

        /* The transport mention will have 4 filled slots */
        /* transport origin */
        /* transport location */
        /* transport participants */
        /* transported entities */

        /* ----- transport origin ----- */
        ComplexSlotMention transportOriginMention = new ComplexSlotMention("transport origin");

        /* create a "nucleus" annotation to fill the transport origin slot */
        /* first create the nucleus class mention */
        ClassMention nucleusMention = new ClassMention("nucleus");

        /* create the nucleus annotation */
        TextAnnotation nucleusAnnotation = new TextAnnotation(50, 53, "nucl", annotator1, annotationSet1, -11, -1, "1234", 0,
                nucleusMention);

        /* add the nucleus mention as the slot filler for the transport origin */
        transportOriginMention.addClassMention(nucleusMention);

        /* add the transport origin slot to the transport mention */
        cm.addComplexSlotMention(transportOriginMention);

        /* ----- transport location ----- */
        ComplexSlotMention transportLocationMention = new ComplexSlotMention("transport location");

        /* add the already created nucleus mention as the slot filler for the transport location */
        transportLocationMention.addClassMention(nucleusMention);

        /* add the transport location slot to the transport mention */
        cm.addComplexSlotMention(transportLocationMention);

        /* ----- transport participants ----- */
        ComplexSlotMention transportParticipantsMention = new ComplexSlotMention("transport participants");

        /* create a protein mention and annotation to fill the transport participants slot */
        ClassMention e2f4ProteinMention = new ClassMention("protein");

        /* create a slot for the Entrez ID for this protein mention */
        SlotMention entrezIDSlotMention = new SlotMention("entrez_gene_id");
        entrezIDSlotMention.addSlotValue("9999999");
        e2f4ProteinMention.addSlotMention(entrezIDSlotMention);

        /* create a text annotation for the e2f3 protein */
        TextAnnotation e2f4Annotation = new TextAnnotation(65, 70, "E2F-4", annotator2, annotationSet1, -12, -1, "1234", 0,
                e2f4ProteinMention);

        /* fill the transport participants slot with the e2f4 protein mention */
        transportParticipantsMention.addClassMention(e2f4ProteinMention);

        /* add the transport participants slot to the transport mention */
        cm.addComplexSlotMention(transportParticipantsMention);

        /* ----- transported entities ----- */
        ComplexSlotMention transportedEntitiesMention = new ComplexSlotMention("transported entities");

        /* add the already created e2f4 protein mention to the transported entities slot */
        transportedEntitiesMention.addClassMention(e2f4ProteinMention);

        /* add the transported entities slot to the transport mention */
        cm.addComplexSlotMention(transportedEntitiesMention);

        /* create a activation of transport annotation */
        ClassMention activationMention = new ClassMention("activation");
        ComplexSlotMention activatedProcess = new ComplexSlotMention("activated process");
        activatedProcess.addClassMention(cm);
        activationMention.addComplexSlotMention(activatedProcess);

        /* create a protein responsible for the activation */
        ClassMention activatingProteinMention = new ClassMention("protein");
        SlotMention activatingEntrezID = new SlotMention("entrez_gene_id");
        activatingEntrezID.addSlotValue("13579");
        activatingProteinMention.addSlotMention(activatingEntrezID);
        ComplexSlotMention activatingEntity = new ComplexSlotMention("activating entity");
        activatingEntity.addClassMention(activatingProteinMention);
        activationMention.addComplexSlotMention(activatingEntity);
        TextAnnotation activatingProteinAnnotation = new TextAnnotation(111, 120, "HER-23", annotator1, annotationSet1, -17, -1, "1234", 0,
                activatingProteinMention);

        TextAnnotation activationOfTransport = new TextAnnotation(0, 10, "activation", annotator1, annotationSet1, -16, -1, "1234", 0,
                activationMention);

        /* create a regulation of activation of transport annotation */
        ClassMention regulationOfActivationMention = new ClassMention("regulation");
        ComplexSlotMention regulatedProcess = new ComplexSlotMention("regulated process");
        regulatedProcess.addClassMention(activationMention);
        regulationOfActivationMention.addComplexSlotMention(regulatedProcess);
        TextAnnotation regulatedActivationOfTransport = new TextAnnotation(0, 10, "activation", annotator1, annotationSet1, -18, -1,
                "1234", 0, regulationOfActivationMention);

        /* create a protein responsible for the regulation */
        ClassMention regulatingProteinMention = new ClassMention("protein");
        SlotMention regulatingEntrezID = new SlotMention("entrez_gene_id");
        regulatingEntrezID.addSlotValue("975");
        regulatingProteinMention.addSlotMention(regulatingEntrezID);
        ComplexSlotMention regulatingEntity = new ComplexSlotMention("regulating entity");
        regulatingEntity.addClassMention(regulatingProteinMention);
        regulationOfActivationMention.addComplexSlotMention(regulatingEntity);
        TextAnnotation regulatingProteinAnnotation = new TextAnnotation(134, 156, "protein kinase C", annotator1, annotationSet1, -19, -1,
                "1234", 0, regulatingProteinMention);

        return regulatedActivationOfTransport;
    }

    /**
     * Return an annotation that matches Annotation #18 at levels 0,1, and 2, but have different transported entities (entrez id differs), so fails
     * the exact match at level 3<br>
     * All spans are the same. The only difference is in the entrez Id for E2F-4, the transported entity and participant
     * 
     * <pre>
     *      MATCHES 18 THRU LEVEL 3 ###################################
     *          ======================= Annotation: -18 =======================
     *          Annotator: -30|Test Annotator|#1|CCP
     *          --- AnnotationSets: -20|Test Set #1|This is a test annnotation set.
     *          --- Span: 0 - 10  
     *          --- DocCollection: -1  DocID: 1234  DocumentSection: 0
     *          --- Covered Text: activation
     *          -CLASS MENTION: regulation &quot;activation&quot;
     *          -    COMPLEX SLOT MENTION: regulated process
     *          -        CLASS MENTION: activation &quot;activation&quot;
     *          -            COMPLEX SLOT MENTION: activated process
     *          -                CLASS MENTION: gated nuclear transport &quot;gated..transport&quot;
     *          -                    COMPLEX SLOT MENTION: transport origin
     *          -                        CLASS MENTION: nucleus &quot;nucl&quot;
     *          -                    COMPLEX SLOT MENTION: transport location
     *          -                        CLASS MENTION: nucleus &quot;nucl&quot;
     *          -                    COMPLEX SLOT MENTION: transport participants
     *          -                        CLASS MENTION: protein &quot;E2F-4&quot;
     *          -                            SLOT MENTION: entrez_gene_id with SLOT VALUE(s): this is a different entrez id  
     *          -                    COMPLEX SLOT MENTION: transported entities
     *          -                        CLASS MENTION: protein &quot;E2F-4&quot;
     *          -                            SLOT MENTION: entrez_gene_id with SLOT VALUE(s): this is a different entrez id  
     *          -            COMPLEX SLOT MENTION: activating entity
     *          -                CLASS MENTION: protein &quot;HER-23&quot;
     *          -                    SLOT MENTION: entrez_gene_id with SLOT VALUE(s): 13579  
     *          -    COMPLEX SLOT MENTION: regulating entity
     *          -        CLASS MENTION: protein &quot;protein kinase C&quot;
     *          -            SLOT MENTION: entrez_gene_id with SLOT VALUE(s): 975  
     *          =================================================================================
     * </pre>
     */
    public static TextAnnotation getAnnotationToMatch18ThruLevel3() {
        /* Initialize test annotators */
        Annotator annotator1 = new Annotator(new Integer(-30), "Test Annotator", "#1", "CCP");
        Annotator annotator2 = new Annotator(new Integer(-31), "Test Annotator", "#2", "CCP");

        /* Initialize test annotation sets */
        AnnotationSet annotationSet1 = new AnnotationSet(new Integer(-20), "Test Set #1", "This is a test annnotation set.");
        AnnotationSet annotationSet2 = new AnnotationSet(new Integer(-21), "Test Set #2", "This is another test annotation set.");

        /* Create the "gated nuclear transport" annotation */
        TextAnnotation ta = new TextAnnotation();

        /* annotationID = -10 */
        ta.setAnnotationID(-10);

        /* This annotation has a split span: 45-49 and 53-61 */
        ArrayList<edu.uchsc.ccp.util.nlp.annotation.Span> spanList = new ArrayList<edu.uchsc.ccp.util.nlp.annotation.Span>();
        edu.uchsc.ccp.util.nlp.annotation.Span span1;
        edu.uchsc.ccp.util.nlp.annotation.Span span2;
        try {
            span1 = new edu.uchsc.ccp.util.nlp.annotation.Span(45, 49);
            span2 = new edu.uchsc.ccp.util.nlp.annotation.Span(53, 61);
            spanList.add(span1);
            spanList.add(span2);
            ta.setSpans(spanList);
        } catch (edu.uchsc.ccp.util.nlp.annotation.InvalidSpanException e) {
            e.printStackTrace();
        }

        /* coverted text = gated (45-49), transport (53-61) */
        ta.setCoveredText("gated..transport");

        /* this annotation belongs to two annotation sets */
        Set<AnnotationSet> annotationSetList = new HashSet<AnnotationSet>();
        annotationSetList.add(annotationSet1);
        annotationSetList.add(annotationSet2);
        ta.setAnnotationSets(annotationSetList);

        /* this annotation was created by annotator1 */
        ta.setAnnotator(annotator1);

        /* the documentcollection = -1 */
        ta.setDocumentCollectionID(-1);
        ta.setDocumentID("1234");
        ta.setDocumentSectionID(0);

        /* Initialize the transport mention */
        ClassMention cm = new ClassMention("gated nuclear transport");

        ta.setClassMention(cm);

        /* The transport mention will have 4 filled slots */
        /* transport origin */
        /* transport location */
        /* transport participants */
        /* transported entities */

        /* ----- transport origin ----- */
        ComplexSlotMention transportOriginMention = new ComplexSlotMention("transport origin");

        /* create a "nucleus" annotation to fill the transport origin slot */
        /* first create the nucleus class mention */
        ClassMention nucleusMention = new ClassMention("nucleus");

        /* create the nucleus annotation */
        TextAnnotation nucleusAnnotation = new TextAnnotation(50, 53, "nucl", annotator1, annotationSet1, -11, -1, "1234", 0,
                nucleusMention);

        /* add the nucleus mention as the slot filler for the transport origin */
        transportOriginMention.addClassMention(nucleusMention);

        /* add the transport origin slot to the transport mention */
        cm.addComplexSlotMention(transportOriginMention);

        /* ----- transport location ----- */
        ComplexSlotMention transportLocationMention = new ComplexSlotMention("transport location");

        /* add the already created nucleus mention as the slot filler for the transport location */
        transportLocationMention.addClassMention(nucleusMention);

        /* add the transport location slot to the transport mention */
        cm.addComplexSlotMention(transportLocationMention);

        /* ----- transport participants ----- */
        ComplexSlotMention transportParticipantsMention = new ComplexSlotMention("transport participants");

        /* create a protein mention and annotation to fill the transport participants slot */
        ClassMention e2f4ProteinMention = new ClassMention("protein");

        /* create a slot for the Entrez ID for this protein mention */
        SlotMention entrezIDSlotMention = new SlotMention("entrez_gene_id");
        entrezIDSlotMention.addSlotValue("this is a different entrez id");
        e2f4ProteinMention.addSlotMention(entrezIDSlotMention);

        /* create a text annotation for the e2f3 protein */
        TextAnnotation e2f4Annotation = new TextAnnotation(65, 70, "E2F-4", annotator2, annotationSet1, -12, -1, "1234", 0,
                e2f4ProteinMention);

        /* fill the transport participants slot with the e2f4 protein mention */
        transportParticipantsMention.addClassMention(e2f4ProteinMention);

        /* add the transport participants slot to the transport mention */
        cm.addComplexSlotMention(transportParticipantsMention);

        /* ----- transported entities ----- */
        ComplexSlotMention transportedEntitiesMention = new ComplexSlotMention("transported entities");

        /* add the already created e2f4 protein mention to the transported entities slot */
        transportedEntitiesMention.addClassMention(e2f4ProteinMention);

        /* add the transported entities slot to the transport mention */
        cm.addComplexSlotMention(transportedEntitiesMention);

        /* create a activation of transport annotation */
        ClassMention activationMention = new ClassMention("activation");
        ComplexSlotMention activatedProcess = new ComplexSlotMention("activated process");
        activatedProcess.addClassMention(cm);
        activationMention.addComplexSlotMention(activatedProcess);

        /* create a protein responsible for the activation */
        ClassMention activatingProteinMention = new ClassMention("protein");
        SlotMention activatingEntrezID = new SlotMention("entrez_gene_id");
        activatingEntrezID.addSlotValue("13579");
        activatingProteinMention.addSlotMention(activatingEntrezID);
        ComplexSlotMention activatingEntity = new ComplexSlotMention("activating entity");
        activatingEntity.addClassMention(activatingProteinMention);
        activationMention.addComplexSlotMention(activatingEntity);
        TextAnnotation activatingProteinAnnotation = new TextAnnotation(111, 120, "HER-23", annotator1, annotationSet1, -17, -1, "1234", 0,
                activatingProteinMention);

        TextAnnotation activationOfTransport = new TextAnnotation(0, 10, "activation", annotator1, annotationSet1, -16, -1, "1234", 0,
                activationMention);

        /* create a regulation of activation of transport annotation */
        ClassMention regulationOfActivationMention = new ClassMention("regulation");
        ComplexSlotMention regulatedProcess = new ComplexSlotMention("regulated process");
        regulatedProcess.addClassMention(activationMention);
        regulationOfActivationMention.addComplexSlotMention(regulatedProcess);
        TextAnnotation regulatedActivationOfTransport = new TextAnnotation(0, 10, "activation", annotator1, annotationSet1, -18, -1,
                "1234", 0, regulationOfActivationMention);

        /* create a protein responsible for the regulation */
        ClassMention regulatingProteinMention = new ClassMention("protein");
        SlotMention regulatingEntrezID = new SlotMention("entrez_gene_id");
        regulatingEntrezID.addSlotValue("975");
        regulatingProteinMention.addSlotMention(regulatingEntrezID);
        ComplexSlotMention regulatingEntity = new ComplexSlotMention("regulating entity");
        regulatingEntity.addClassMention(regulatingProteinMention);
        regulationOfActivationMention.addComplexSlotMention(regulatingEntity);
        TextAnnotation regulatingProteinAnnotation = new TextAnnotation(134, 156, "protein kinase C", annotator1, annotationSet1, -19, -1,
                "1234", 0, regulatingProteinMention);

        return regulatedActivationOfTransport;
    }

    /**
     * Returns an annotation that matches Annotation #18 (above, Regulation of Activation of Transport) exactly in regards to mention, but contains an
     * overlapping annotation for the "activating entity" HER-23 and for the "nucleus". <br>
     * The HER-23 annotation has the same right boundary, but a different left boundary (one that is to the left of the previous)<br>
     * The nucleus annotation has the same left boundary, but a different right boundary (one that is to the right of the previous)<br>
     * 
     * @return
     */
    public static TextAnnotation getAnnotationToMatch18ExactlyButHasOverlappingSpans() {
        /* Initialize test annotators */
        Annotator annotator1 = new Annotator(new Integer(-30), "Test Annotator", "#1", "CCP");
        Annotator annotator2 = new Annotator(new Integer(-31), "Test Annotator", "#2", "CCP");

        /* Initialize test annotation sets */
        AnnotationSet annotationSet1 = new AnnotationSet(new Integer(-20), "Test Set #1", "This is a test annnotation set.");
        AnnotationSet annotationSet2 = new AnnotationSet(new Integer(-21), "Test Set #2", "This is another test annotation set.");

        /* Create the "gated nuclear transport" annotation */
        TextAnnotation ta = new TextAnnotation();

        /* annotationID = -10 */
        ta.setAnnotationID(-10);

        /* This annotation has a split span: 45-49 and 53-61 */
        ArrayList<edu.uchsc.ccp.util.nlp.annotation.Span> spanList = new ArrayList<edu.uchsc.ccp.util.nlp.annotation.Span>();
        edu.uchsc.ccp.util.nlp.annotation.Span span1;
        edu.uchsc.ccp.util.nlp.annotation.Span span2;
        try {
            span1 = new edu.uchsc.ccp.util.nlp.annotation.Span(45, 49);
            span2 = new edu.uchsc.ccp.util.nlp.annotation.Span(53, 61);
            spanList.add(span1);
            spanList.add(span2);
            ta.setSpans(spanList);
        } catch (edu.uchsc.ccp.util.nlp.annotation.InvalidSpanException e) {
            e.printStackTrace();
        }

        /* coverted text = gated (45-49), transport (53-61) */
        ta.setCoveredText("gated..transport");

        /* this annotation belongs to two annotation sets */
        Set<AnnotationSet> annotationSetList = new HashSet<AnnotationSet>();
        annotationSetList.add(annotationSet1);
        annotationSetList.add(annotationSet2);
        ta.setAnnotationSets(annotationSetList);

        /* this annotation was created by annotator1 */
        ta.setAnnotator(annotator1);

        /* the documentcollection = -1 */
        ta.setDocumentCollectionID(-1);
        ta.setDocumentID("1234");
        ta.setDocumentSectionID(0);

        /* Initialize the transport mention */
        ClassMention cm = new ClassMention("gated nuclear transport");

        ta.setClassMention(cm);

        /* The transport mention will have 4 filled slots */
        /* transport origin */
        /* transport location */
        /* transport participants */
        /* transported entities */

        /* ----- transport origin ----- */
        ComplexSlotMention transportOriginMention = new ComplexSlotMention("transport origin");

        /* create a "nucleus" annotation to fill the transport origin slot */
        /* first create the nucleus class mention */
        ClassMention nucleusMention = new ClassMention("nucleus");

        /* create the nucleus annotation */
        TextAnnotation nucleusAnnotation = new TextAnnotation(50, 56, "nucl", annotator1, annotationSet1, -11, -1, "1234", 0,
                nucleusMention);

        /* add the nucleus mention as the slot filler for the transport origin */
        transportOriginMention.addClassMention(nucleusMention);

        /* add the transport origin slot to the transport mention */
        cm.addComplexSlotMention(transportOriginMention);

        /* ----- transport location ----- */
        ComplexSlotMention transportLocationMention = new ComplexSlotMention("transport location");

        /* add the already created nucleus mention as the slot filler for the transport location */
        transportLocationMention.addClassMention(nucleusMention);

        /* add the transport location slot to the transport mention */
        cm.addComplexSlotMention(transportLocationMention);

        /* ----- transport participants ----- */
        ComplexSlotMention transportParticipantsMention = new ComplexSlotMention("transport participants");

        /* create a protein mention and annotation to fill the transport participants slot */
        ClassMention e2f4ProteinMention = new ClassMention("protein");

        /* create a slot for the Entrez ID for this protein mention */
        SlotMention entrezIDSlotMention = new SlotMention("entrez_gene_id");
        entrezIDSlotMention.addSlotValue("9999999");
        e2f4ProteinMention.addSlotMention(entrezIDSlotMention);

        /* create a text annotation for the e2f3 protein */
        TextAnnotation e2f4Annotation = new TextAnnotation(65, 70, "E2F-4", annotator2, annotationSet1, -12, -1, "1234", 0,
                e2f4ProteinMention);

        /* fill the transport participants slot with the e2f4 protein mention */
        transportParticipantsMention.addClassMention(e2f4ProteinMention);

        /* add the transport participants slot to the transport mention */
        cm.addComplexSlotMention(transportParticipantsMention);

        /* ----- transported entities ----- */
        ComplexSlotMention transportedEntitiesMention = new ComplexSlotMention("transported entities");

        /* add the already created e2f4 protein mention to the transported entities slot */
        transportedEntitiesMention.addClassMention(e2f4ProteinMention);

        /* add the transported entities slot to the transport mention */
        cm.addComplexSlotMention(transportedEntitiesMention);

        /* create a activation of transport annotation */
        ClassMention activationMention = new ClassMention("activation");
        ComplexSlotMention activatedProcess = new ComplexSlotMention("activated process");
        activatedProcess.addClassMention(cm);
        activationMention.addComplexSlotMention(activatedProcess);

        /* create a protein responsible for the activation */
        ClassMention activatingProteinMention = new ClassMention("protein");
        SlotMention activatingEntrezID = new SlotMention("entrez_gene_id");
        activatingEntrezID.addSlotValue("13579");
        activatingProteinMention.addSlotMention(activatingEntrezID);
        ComplexSlotMention activatingEntity = new ComplexSlotMention("activating entity");
        activatingEntity.addClassMention(activatingProteinMention);
        activationMention.addComplexSlotMention(activatingEntity);
        TextAnnotation activatingProteinAnnotation = new TextAnnotation(109, 120, "HER-23", annotator1, annotationSet1, -17, -1, "1234", 0,
                activatingProteinMention);

        TextAnnotation activationOfTransport = new TextAnnotation(0, 10, "activation", annotator1, annotationSet1, -16, -1, "1234", 0,
                activationMention);

        /* create a regulation of activation of transport annotation */
        ClassMention regulationOfActivationMention = new ClassMention("regulation");
        ComplexSlotMention regulatedProcess = new ComplexSlotMention("regulated process");
        regulatedProcess.addClassMention(activationMention);
        regulationOfActivationMention.addComplexSlotMention(regulatedProcess);
        TextAnnotation regulatedActivationOfTransport = new TextAnnotation(0, 10, "activation", annotator1, annotationSet1, -18, -1,
                "1234", 0, regulationOfActivationMention);

        /* create a protein responsible for the regulation */
        ClassMention regulatingProteinMention = new ClassMention("protein");
        SlotMention regulatingEntrezID = new SlotMention("entrez_gene_id");
        regulatingEntrezID.addSlotValue("975");
        regulatingProteinMention.addSlotMention(regulatingEntrezID);
        ComplexSlotMention regulatingEntity = new ComplexSlotMention("regulating entity");
        regulatingEntity.addClassMention(regulatingProteinMention);
        regulationOfActivationMention.addComplexSlotMention(regulatingEntity);
        TextAnnotation regulatingProteinAnnotation = new TextAnnotation(134, 156, "protein kinase C", annotator1, annotationSet1, -19, -1,
                "1234", 0, regulatingProteinMention);

        return regulatedActivationOfTransport;
    }

    /**
     * Returns an annotation that matches Annotation #18 (above, Regulation of Activation of Transport) exactly. This annotation is the regulation of
     * activation of nothing.
     * 
     * <pre>
     *    MATCHES 18 THRU LEVEL 1 ###################################
     *        ======================= Annotation: -18 =======================
     *        Annotator: -30|Test Annotator|#1|CCP
     *        --- AnnotationSets: -20|Test Set #1|This is a test annnotation set.
     *        --- Span: 0 - 10  
     *        --- DocCollection: -1  DocID: 1234  DocumentSection: 0
     *        --- Covered Text: activation
     *        -CLASS MENTION: regulation &quot;activation&quot;
     *        -    COMPLEX SLOT MENTION: regulated process
     *        -        CLASS MENTION: activation &quot;activation&quot;
     *        -    COMPLEX SLOT MENTION: regulating entity
     *        -        CLASS MENTION: protein &quot;protein kinase C&quot;
     *        -            SLOT MENTION: entrez_gene_id with SLOT VALUE(s): 975  
     *        =================================================================================
     * </pre>
     * 
     * @return
     */
    public static TextAnnotation getAnnotationToMatch18ThruLevel1Only() {
        /* Initialize test annotators */
        Annotator annotator1 = new Annotator(new Integer(-30), "Test Annotator", "#1", "CCP");

        /* Initialize test annotation sets */
        AnnotationSet annotationSet1 = new AnnotationSet(new Integer(-20), "Test Set #1", "This is a test annnotation set.");

        /* Create the "gated nuclear transport" annotation */
        TextAnnotation ta = new TextAnnotation();

        /* create a activation of transport annotation */
        ClassMention activationMention = new ClassMention("activation");
        TextAnnotation activationOfTransport = new TextAnnotation(0, 10, "activation", annotator1, annotationSet1, -16, -1, "1234", 0,
                activationMention);

        /* create a regulation of activation of transport annotation */
        ClassMention regulationOfActivationMention = new ClassMention("regulation");
        ComplexSlotMention regulatedProcess = new ComplexSlotMention("regulated process");
        regulatedProcess.addClassMention(activationMention);
        regulationOfActivationMention.addComplexSlotMention(regulatedProcess);
        TextAnnotation regulatedActivationOfTransport = new TextAnnotation(0, 10, "activation", annotator1, annotationSet1, -18, -1,
                "1234", 0, regulationOfActivationMention);

        /* create a protein responsible for the regulation */
        ClassMention regulatingProteinMention = new ClassMention("protein");
        SlotMention regulatingEntrezID = new SlotMention("entrez_gene_id");
        regulatingEntrezID.addSlotValue("975");
        regulatingProteinMention.addSlotMention(regulatingEntrezID);
        ComplexSlotMention regulatingEntity = new ComplexSlotMention("regulating entity");
        regulatingEntity.addClassMention(regulatingProteinMention);
        regulationOfActivationMention.addComplexSlotMention(regulatingEntity);
        TextAnnotation regulatingProteinAnnotation = new TextAnnotation(134, 156, "protein kinase C", annotator1, annotationSet1, -19, -1,
                "1234", 0, regulatingProteinMention);

        return regulatedActivationOfTransport;
    }

    /**
     * Exact match to Annotation 10, transport, but missing "transported entities" slot
     * 
     * <pre>
     *  MATCHES 10 BUT MISSING TRANSPORTED ENTITIES SLOT ###################################
     *      ======================= Annotation: -10 =======================
     *      Annotator: -30|Test Annotator|#1|CCP
     *      --- AnnotationSets: -21|Test Set #2|This is another test annotation set.
     *      -20|Test Set #1|This is a test annnotation set.
     *      --- Span: 
     *      --- DocCollection: -1  DocID: 1234  DocumentSection: 0
     *      --- Covered Text: gated..transport
     *      -CLASS MENTION: gated nuclear transport &quot;gated..transport&quot;
     *      -    COMPLEX SLOT MENTION: transport origin
     *      -        CLASS MENTION: nucleus &quot;nucl&quot;
     *      -    COMPLEX SLOT MENTION: transport location
     *      -        CLASS MENTION: nucleus &quot;nucl&quot;
     *      -    COMPLEX SLOT MENTION: transport participants
     *      -        CLASS MENTION: protein &quot;E2F-4&quot;
     *      -            SLOT MENTION: entrez_gene_id with SLOT VALUE(s): 9999999  
     *      =================================================================================
     * </pre>
     * 
     * @return
     */
    public static TextAnnotation getAnnotationToMatch10ButMissingASlot() {
        /* Initialize test annotators */
        Annotator annotator1 = new Annotator(new Integer(-30), "Test Annotator", "#1", "CCP");
        Annotator annotator2 = new Annotator(new Integer(-31), "Test Annotator", "#2", "CCP");

        /* Initialize test annotation sets */
        AnnotationSet annotationSet1 = new AnnotationSet(new Integer(-20), "Test Set #1", "This is a test annnotation set.");
        AnnotationSet annotationSet2 = new AnnotationSet(new Integer(-21), "Test Set #2", "This is another test annotation set.");

        /* Create the "gated nuclear transport" annotation */
        TextAnnotation ta = new TextAnnotation();

        /* annotationID = -10 */
        ta.setAnnotationID(-10);

        /* This annotation has a split span: 45-49 and 53-61 */
        ArrayList<edu.uchsc.ccp.util.nlp.annotation.Span> spanList = new ArrayList<edu.uchsc.ccp.util.nlp.annotation.Span>();
        edu.uchsc.ccp.util.nlp.annotation.Span span1;
        edu.uchsc.ccp.util.nlp.annotation.Span span2;
        try {
            span1 = new edu.uchsc.ccp.util.nlp.annotation.Span(45, 49);
            span2 = new edu.uchsc.ccp.util.nlp.annotation.Span(53, 61);
            spanList.add(span1);
            spanList.add(span2);
            ta.setSpans(spanList);
        } catch (edu.uchsc.ccp.util.nlp.annotation.InvalidSpanException e) {
            e.printStackTrace();
        }

        /* coverted text = gated (45-49), transport (53-61) */
        ta.setCoveredText("gated..transport");

        /* this annotation belongs to two annotation sets */
        Set<AnnotationSet> annotationSetList = new HashSet<AnnotationSet>();
        annotationSetList.add(annotationSet1);
        annotationSetList.add(annotationSet2);
        ta.setAnnotationSets(annotationSetList);

        /* this annotation was created by annotator1 */
        ta.setAnnotator(annotator1);

        /* the documentcollection = -1 */
        ta.setDocumentCollectionID(-1);
        ta.setDocumentID("1234");
        ta.setDocumentSectionID(0);

        /* Initialize the transport mention */
        ClassMention cm = new ClassMention("gated nuclear transport");

        ta.setClassMention(cm);

        /* The transport mention will have 4 filled slots */
        /* transport origin */
        /* transport location */
        /* transport participants */
        /* transported entities */

        /* ----- transport origin ----- */
        ComplexSlotMention transportOriginMention = new ComplexSlotMention("transport origin");

        /* create a "nucleus" annotation to fill the transport origin slot */
        /* first create the nucleus class mention */
        ClassMention nucleusMention = new ClassMention("nucleus");

        /* create the nucleus annotation */
        TextAnnotation nucleusAnnotation = new TextAnnotation(50, 53, "nucl", annotator1, annotationSet1, -11, -1, "1234", 0,
                nucleusMention);

        /* add the nucleus mention as the slot filler for the transport origin */
        transportOriginMention.addClassMention(nucleusMention);

        /* add the transport origin slot to the transport mention */
        cm.addComplexSlotMention(transportOriginMention);

        /* ----- transport location ----- */
        ComplexSlotMention transportLocationMention = new ComplexSlotMention("transport location");

        /* add the already created nucleus mention as the slot filler for the transport location */
        transportLocationMention.addClassMention(nucleusMention);

        /* add the transport location slot to the transport mention */
        cm.addComplexSlotMention(transportLocationMention);

        /* ----- transport participants ----- */
        ComplexSlotMention transportParticipantsMention = new ComplexSlotMention("transport participants");

        /* create a protein mention and annotation to fill the transport participants slot */
        ClassMention e2f4ProteinMention = new ClassMention("protein");

        /* create a slot for the Entrez ID for this protein mention */
        SlotMention entrezIDSlotMention = new SlotMention("entrez_gene_id");
        entrezIDSlotMention.addSlotValue("9999999");
        e2f4ProteinMention.addSlotMention(entrezIDSlotMention);

        /* create a text annotation for the e2f3 protein */
        TextAnnotation e2f4Annotation = new TextAnnotation(65, 70, "E2F-4", annotator2, annotationSet1, -12, -1, "1234", 0,
                e2f4ProteinMention);

        /* fill the transport participants slot with the e2f4 protein mention */
        transportParticipantsMention.addClassMention(e2f4ProteinMention);

        /* add the transport participants slot to the transport mention */
        cm.addComplexSlotMention(transportParticipantsMention);

        /* ----- transported entities ----- */
        ComplexSlotMention transportedEntitiesMention = new ComplexSlotMention("transported entities");

        /* add the already created e2f4 protein mention to the transported entities slot */
        transportedEntitiesMention.addClassMention(e2f4ProteinMention);
        return ta;
    }

    
    /**
     * Return the nucleus annotation with an overlapping span. Left side has moved to the left; right side remains the same
     * @return
     */
    public static TextAnnotation getAnnotationToMatch11WithOverlappingSpan() {
        /* Initialize test annotators */
        Annotator annotator1 = new Annotator(new Integer(-30), "Test Annotator", "#1", "CCP");

        /* Initialize test annotation sets */
        AnnotationSet annotationSet1 = new AnnotationSet(new Integer(-20), "Test Set #1", "This is a test annnotation set.");
        ClassMention nucleusMention = new ClassMention("nucleus");

        /* create the nucleus annotation */
        TextAnnotation nucleusAnnotation = new TextAnnotation(45, 53, "nucl", annotator1, annotationSet1, -11, -1, "1234", 0,
                nucleusMention);
        
        return nucleusAnnotation;
    }
    
    
    /**
     * This method returns the list of annotations mapped to their annotation id's
     * 
     * @return
     */
    public static Map<Integer, TextAnnotation> getID2TextAnnotationMap() {
        List<TextAnnotation> taList = TestTextAnnotationCreator.getTestTextAnnotations();
        Map<Integer, TextAnnotation> id2annotationMap = new HashMap<Integer, TextAnnotation>();
        for (TextAnnotation ta : taList) {
            id2annotationMap.put(ta.getAnnotationID(), ta);
        }
        return id2annotationMap;
    }

    
    
    
    /**
     * the main method simply prints the test annotations to screen
     * 
     * @param args
     */
    public static void main(String[] args) {
        List<TextAnnotation> taList = TestTextAnnotationCreator.getTestTextAnnotations();
        for (TextAnnotation ta : taList) {
            ta.printAnnotation(System.out);
        }

        TextAnnotation ta = getAnnotationToMatch18Exactly();
        System.out.println("MATCHES 18 EXACTLY ###################################");
        ta.printAnnotation(System.out);

        ta = getAnnotationToMatch18ThruLevel3();
        System.out.println("MATCHES 18 THRU LEVEL 3 ###################################");
        ta.printAnnotation(System.out);

        ta = getAnnotationToMatch18ThruLevel1Only();
        System.out.println("MATCHES 18 THRU LEVEL 1 ###################################");
        ta.printAnnotation(System.out);

        ta = getAnnotationToMatch10ButMissingASlot();
        System.out.println("MATCHES 10 BUT MISSING TRANSPORTED ENTITIES SLOT ###################################");
        ta.printAnnotation(System.out);

    }
}
