# Supplementary material for: An open-source framework for large-scale, flexible evaluation of biomedical text mining systems
Source: J Biomed Discov Collab. 2008 Jan 29;3:1. doi: 10.1186/1747-5333-3-1 (PMC2276192; doi:10.1186/1747-5333-3-1)
Supplement: Additional file 1 — Evaluation platform source code. The additional file contains the software evaluation framework discussed in this paper. The most current release can be downloaded from SourceForge.net [1]. See the accompanying README file for instructions on installation and use. Also included in the distribution is a collection of UIMA wrappers for some commonly used BioNLP tools and annotated corpora. [file 1747-5333-3-1-S1.zip › bionlp_uima_repository-1.0.1/test/edu/uchsc/ccp/util/nlp/annotation/comparison/SpanComparatorTest.java]

package edu.uchsc.ccp.util.nlp.annotation.comparison;

import java.util.ArrayList;
import java.util.List;

import edu.uchsc.ccp.util.nlp.annotation.Span;
import junit.framework.TestCase;

public class SpanComparatorTest extends TestCase {
    /* individual spans */
    private Span referenceSpan;

    private Span beforeSpan;

    private Span afterSpan;

    private Span beforeOverlapSpan;

    private Span afterOverlapSpan;

    private Span completeOverlapSpan;

    private Span internalSpan;

    private Span matchSpan;

    private Span sameStartButEndsBeforeSpan;

    private Span sameStartButEndsAfterSpan;

    private Span sameEndButStartsBeforeSpan;

    private Span sameEndButStartsAfterSpan;

    private Span adjacentBeforeSpan;

    private Span adjacentAfterSpan;

    /* lists of spans */
    private List<Span> referenceSpanList;

    private List<Span> beforeSpanList;

    private List<Span> afterSpanList;

    private List<Span> beforeOverlapSpanList;

    private List<Span> afterOverlapSpanList;

    private List<Span> completeOverlapSpanList;

    private List<Span> internalSpanList;

    private List<Span> matchSpanList;

    private List<Span> sameStartButEndsBeforeSpanList;

    private List<Span> sameStartButEndsAfterSpanList;

    private List<Span> sameEndButStartsBeforeSpanList;

    private List<Span> sameEndButStartsAfterSpanList;

    private List<Span> adjacentBeforeSpanList;

    private List<Span> adjacentAfterSpanList;

    SpanComparator sc;

    @Override
    protected void setUp() throws Exception {
        /* set up individual spans */
        referenceSpan = new Span(36, 45);
        beforeSpan = new Span(0, 5);
        afterSpan = new Span(50, 55);
        beforeOverlapSpan = new Span(30, 40);
        afterOverlapSpan = new Span(40, 50);
        completeOverlapSpan = new Span(0, 100);
        internalSpan = new Span(38, 42);
        matchSpan = new Span(36, 45);
        sameStartButEndsBeforeSpan = new Span(36, 44);
        sameStartButEndsAfterSpan = new Span(36, 46);
        sameEndButStartsBeforeSpan = new Span(35, 45);
        sameEndButStartsAfterSpan = new Span(37, 45);
        adjacentBeforeSpan = new Span(33, 36);
        adjacentAfterSpan = new Span(45, 55);

        /* set up span lists */
        referenceSpanList = new ArrayList<Span>();
        Span referenceSpan1 = new Span(20, 25);
        Span referenceSpan2 = new Span(30, 35);
        Span referenceSpan3 = new Span(40, 45);
        referenceSpanList.add(referenceSpan1);
        referenceSpanList.add(referenceSpan2);
        referenceSpanList.add(referenceSpan3);

        Span span;

        beforeSpanList = new ArrayList<Span>();
        span = new Span(0, 5);
        beforeSpanList.add(span);
        span = new Span(10, 19);
        beforeSpanList.add(span);

        afterSpanList = new ArrayList<Span>();
        span = new Span(50, 55);
        afterSpanList.add(span);
        span = new Span(60, 75);
        afterSpanList.add(span);
        span = new Span(90, 99);
        afterSpanList.add(span);

        beforeOverlapSpanList = new ArrayList<Span>();
        span = new Span(18, 35);
        beforeOverlapSpanList.add(span);

        afterOverlapSpanList = new ArrayList<Span>();
        span = new Span(42, 49);
        afterOverlapSpanList.add(span);
        span = new Span(50, 53);
        afterOverlapSpanList.add(span);
        span = new Span(67, 98);
        afterOverlapSpanList.add(span);

        completeOverlapSpanList = new ArrayList<Span>();
        span = new Span(50, 55);
        completeOverlapSpanList.add(span);
        span = new Span(30, 44);
        completeOverlapSpanList.add(span);
        span = new Span(15, 17);
        completeOverlapSpanList.add(span);
        span = new Span(2, 5);
        completeOverlapSpanList.add(span);

        internalSpanList = new ArrayList<Span>();
        span = new Span(27, 29);
        internalSpanList.add(span);
        span = new Span(37, 39);
        internalSpanList.add(span);

        matchSpanList = new ArrayList<Span>();
        span = new Span(20, 25);
        matchSpanList.add(span);
        span = new Span(30, 35);
        matchSpanList.add(span);
        span = new Span(40, 45);
        matchSpanList.add(span);

        sameStartButEndsBeforeSpanList = new ArrayList<Span>();
        span = new Span(20, 44);
        sameStartButEndsBeforeSpanList.add(span);

        sameStartButEndsAfterSpanList = new ArrayList<Span>();
        span = new Span(20, 22);
        sameStartButEndsAfterSpanList.add(span);
        span = new Span(40, 46);
        sameStartButEndsAfterSpanList.add(span);

        sameEndButStartsBeforeSpanList = new ArrayList<Span>();
        span = new Span(40, 45);
        sameEndButStartsBeforeSpanList.add(span);
        span = new Span(33, 35);
        sameEndButStartsBeforeSpanList.add(span);
        span = new Span(18, 30);
        sameEndButStartsBeforeSpanList.add(span);

        sameEndButStartsAfterSpanList = new ArrayList<Span>();
        span = new Span(39, 45);
        sameEndButStartsAfterSpanList.add(span);

        adjacentBeforeSpanList = new ArrayList<Span>();
        span = new Span(15, 20);
        adjacentBeforeSpanList.add(span);
        span = new Span(0, 5);
        adjacentBeforeSpanList.add(span);

        adjacentAfterSpanList = new ArrayList<Span>();
        span = new Span(45, 47);
        adjacentAfterSpanList.add(span);
        span = new Span(50, 55);
        adjacentAfterSpanList.add(span);

        super.setUp();
    }

    /**
     * Test that the compare() method functions properly
     * 
     * @throws Exception
     */
    public void testStrictSpanComparator() throws Exception {
        sc = new StrictSpanComparator();
        /* test on individual spans */
        assertEquals(1, sc.compare(referenceSpan, beforeSpan));
        assertEquals(-1, sc.compare(referenceSpan, afterSpan));
        assertEquals(1, sc.compare(referenceSpan, beforeOverlapSpan));
        assertEquals(-1, sc.compare(referenceSpan, afterOverlapSpan));
        assertEquals(1, sc.compare(referenceSpan, completeOverlapSpan));
        assertEquals(-1, sc.compare(referenceSpan, internalSpan));
        assertEquals(0, sc.compare(referenceSpan, matchSpan));
        assertEquals(1, sc.compare(referenceSpan, sameStartButEndsBeforeSpan));
        assertEquals(-1, sc.compare(referenceSpan, sameStartButEndsAfterSpan));
        assertEquals(1, sc.compare(referenceSpan, sameEndButStartsBeforeSpan));
        assertEquals(1, sc.compare(referenceSpan, adjacentBeforeSpan));
        assertEquals(-1, sc.compare(referenceSpan, adjacentAfterSpan));
        
        /* test on span lists */
        assertEquals(1, sc.compare(referenceSpanList, beforeSpanList));
        assertEquals(-1, sc.compare(referenceSpanList, afterSpanList));
        assertEquals(1, sc.compare(referenceSpanList, beforeOverlapSpanList));
        assertEquals(-1, sc.compare(referenceSpanList, afterOverlapSpanList));
        assertEquals(1, sc.compare(referenceSpanList, completeOverlapSpanList));
        assertEquals(-1, sc.compare(referenceSpanList, internalSpanList));
        assertEquals(0, sc.compare(referenceSpanList, matchSpanList));
        assertEquals(1, sc.compare(referenceSpanList, sameStartButEndsBeforeSpanList));
        assertEquals(-1, sc.compare(referenceSpanList, sameStartButEndsAfterSpanList));
        assertEquals(1, sc.compare(referenceSpanList, sameEndButStartsBeforeSpanList));
        assertEquals(-1, sc.compare(referenceSpanList, sameEndButStartsAfterSpanList));
        assertEquals(1, sc.compare(referenceSpanList, adjacentBeforeSpanList));
        assertEquals(-1, sc.compare(referenceSpanList, adjacentAfterSpanList));
    }

    /**
     * Test that the overlaps() method functions properly
     * 
     * @throws Exception
     */
    public void testSloppySpanComparator() throws Exception {
        sc = new SloppySpanComparator();
        /* test on individual spans */
        assertEquals(1, sc.overlaps(referenceSpan, beforeSpan));
        assertEquals(-1, sc.overlaps(referenceSpan, afterSpan));
        assertEquals(0, sc.overlaps(referenceSpan, beforeOverlapSpan));
        assertEquals(0, sc.overlaps(referenceSpan, afterOverlapSpan));
        assertEquals(0, sc.overlaps(referenceSpan, completeOverlapSpan));
        assertEquals(0, sc.overlaps(referenceSpan, internalSpan));
        assertEquals(0, sc.overlaps(referenceSpan, matchSpan));
        assertEquals(0, sc.overlaps(referenceSpan, sameStartButEndsBeforeSpan));
        assertEquals(0, sc.overlaps(referenceSpan, sameStartButEndsAfterSpan));
        assertEquals(0, sc.overlaps(referenceSpan, sameEndButStartsBeforeSpan));
        assertEquals(0, sc.overlaps(referenceSpan, sameEndButStartsAfterSpan));
        assertEquals(1, sc.overlaps(referenceSpan, adjacentBeforeSpan));
        assertEquals(-1, sc.overlaps(referenceSpan, adjacentAfterSpan));
        
        /* test on span lists */
        assertEquals(1, sc.overlaps(referenceSpanList, beforeSpanList));
        assertEquals(-1, sc.overlaps(referenceSpanList, afterSpanList));
        assertEquals(0, sc.overlaps(referenceSpanList, beforeOverlapSpanList));
        assertEquals(0, sc.overlaps(referenceSpanList, afterOverlapSpanList));
        assertEquals(0, sc.overlaps(referenceSpanList, completeOverlapSpanList));
        assertEquals(-1, sc.overlaps(referenceSpanList, internalSpanList));
        assertEquals(0, sc.overlaps(referenceSpanList, matchSpanList));
        assertEquals(0, sc.overlaps(referenceSpanList, sameStartButEndsBeforeSpanList));
        assertEquals(0, sc.overlaps(referenceSpanList, sameStartButEndsAfterSpanList));
        assertEquals(0, sc.overlaps(referenceSpanList, sameEndButStartsBeforeSpanList));
        assertEquals(0, sc.overlaps(referenceSpanList, sameEndButStartsAfterSpanList));
        assertEquals(1, sc.overlaps(referenceSpanList, adjacentBeforeSpanList));
        assertEquals(-1, sc.overlaps(referenceSpanList, adjacentAfterSpanList));
    }

    /**
     * Test that the sharesSpanStart() method functions properly
     * 
     * @throws Exception
     */
    public void testSharesSpanStartSpanComparator() throws Exception {
        sc = new SharedStartSpanComparator(); 
        /* test on individual spans */
        assertEquals(1, sc.sharesSpanStart(referenceSpan, beforeSpan));
        assertEquals(-1, sc.sharesSpanStart(referenceSpan, afterSpan));
        assertEquals(1, sc.sharesSpanStart(referenceSpan, beforeOverlapSpan));
        assertEquals(-1, sc.sharesSpanStart(referenceSpan, afterOverlapSpan));
        assertEquals(1, sc.sharesSpanStart(referenceSpan, completeOverlapSpan));
        assertEquals(-1, sc.sharesSpanStart(referenceSpan, internalSpan));
        assertEquals(0, sc.sharesSpanStart(referenceSpan, matchSpan));
        assertEquals(0, sc.sharesSpanStart(referenceSpan, sameStartButEndsBeforeSpan));
        assertEquals(0, sc.sharesSpanStart(referenceSpan, sameStartButEndsAfterSpan));
        assertEquals(1, sc.sharesSpanStart(referenceSpan, sameEndButStartsBeforeSpan));
        assertEquals(-1, sc.sharesSpanStart(referenceSpan, sameEndButStartsAfterSpan));
        assertEquals(1, sc.sharesSpanStart(referenceSpan, adjacentBeforeSpan));
        assertEquals(-1, sc.sharesSpanStart(referenceSpan, adjacentAfterSpan));
        
        /* test on span lists */
        assertEquals(1, sc.sharesSpanStart(referenceSpanList, beforeSpanList));
        assertEquals(-1, sc.sharesSpanStart(referenceSpanList, afterSpanList));
        assertEquals(1, sc.sharesSpanStart(referenceSpanList, beforeOverlapSpanList));
        assertEquals(-1, sc.sharesSpanStart(referenceSpanList, afterOverlapSpanList));
        assertEquals(1, sc.sharesSpanStart(referenceSpanList, completeOverlapSpanList));
        assertEquals(-1, sc.sharesSpanStart(referenceSpanList, internalSpanList));
        assertEquals(0, sc.sharesSpanStart(referenceSpanList, matchSpanList));
        assertEquals(0, sc.sharesSpanStart(referenceSpanList, sameStartButEndsBeforeSpanList));
        assertEquals(0, sc.sharesSpanStart(referenceSpanList, sameStartButEndsAfterSpanList));
        assertEquals(1, sc.sharesSpanStart(referenceSpanList, sameEndButStartsBeforeSpanList));
        assertEquals(-1, sc.sharesSpanStart(referenceSpanList, sameEndButStartsAfterSpanList));
        assertEquals(1, sc.sharesSpanStart(referenceSpanList, adjacentBeforeSpanList));
        assertEquals(-1, sc.sharesSpanStart(referenceSpanList, adjacentAfterSpanList));
    }

    /**
     * Test that the sharesSpanEnd() method functions properly
     * 
     * @throws Exception
     */
    public void testSharesSpanEndSpanComparator() throws Exception {
        sc = new SharedEndSpanComparator();
        /* test on individual spans */
        assertEquals(1, sc.sharesSpanEnd(referenceSpan, beforeSpan));
        assertEquals(-1, sc.sharesSpanEnd(referenceSpan, afterSpan));
        assertEquals(1, sc.sharesSpanEnd(referenceSpan, beforeOverlapSpan));
        assertEquals(-1, sc.sharesSpanEnd(referenceSpan, afterOverlapSpan));
        assertEquals(1, sc.sharesSpanEnd(referenceSpan, completeOverlapSpan));
        assertEquals(-1, sc.sharesSpanEnd(referenceSpan, internalSpan));
        assertEquals(0, sc.sharesSpanEnd(referenceSpan, matchSpan));
        assertEquals(1, sc.sharesSpanEnd(referenceSpan, sameStartButEndsBeforeSpan));
        assertEquals(-1, sc.sharesSpanEnd(referenceSpan, sameStartButEndsAfterSpan));
        assertEquals(0, sc.sharesSpanEnd(referenceSpan, sameEndButStartsBeforeSpan));
        assertEquals(0, sc.sharesSpanEnd(referenceSpan, sameEndButStartsAfterSpan));
        assertEquals(1, sc.sharesSpanEnd(referenceSpan, adjacentBeforeSpan));
        assertEquals(-1, sc.sharesSpanEnd(referenceSpan, adjacentAfterSpan));
        
        /* test on span lists */
        assertEquals(1, sc.sharesSpanEnd(referenceSpanList, beforeSpanList));
        assertEquals(-1, sc.sharesSpanEnd(referenceSpanList, afterSpanList));
        assertEquals(1, sc.sharesSpanEnd(referenceSpanList, beforeOverlapSpanList));
        assertEquals(-1, sc.sharesSpanEnd(referenceSpanList, afterOverlapSpanList));
        assertEquals(1, sc.sharesSpanEnd(referenceSpanList, completeOverlapSpanList));
        assertEquals(-1, sc.sharesSpanEnd(referenceSpanList, internalSpanList));
        assertEquals(0, sc.sharesSpanEnd(referenceSpanList, matchSpanList));
        assertEquals(1, sc.sharesSpanEnd(referenceSpanList, sameStartButEndsBeforeSpanList));
        assertEquals(-1, sc.sharesSpanEnd(referenceSpanList, sameStartButEndsAfterSpanList));
        assertEquals(0, sc.sharesSpanEnd(referenceSpanList, sameEndButStartsBeforeSpanList));
        assertEquals(0, sc.sharesSpanEnd(referenceSpanList, sameEndButStartsAfterSpanList));
        assertEquals(1, sc.sharesSpanEnd(referenceSpanList, adjacentBeforeSpanList));
        assertEquals(-1, sc.sharesSpanEnd(referenceSpanList, adjacentAfterSpanList));
    }

    /**
     * Test that the sharesSpanStartOrEnd() method functions properly
     * 
     * @throws Exception
     */
    public void testSharesSpanStartOrEndSpanComparator() throws Exception {
        sc = new SharedStartOrEndSpanComparator();
        /* test on individual spans */
        assertEquals(1, sc.sharesSpanStartOrEnd(referenceSpan, beforeSpan));
        assertEquals(-1, sc.sharesSpanStartOrEnd(referenceSpan, afterSpan));
        assertEquals(1, sc.sharesSpanStartOrEnd(referenceSpan, beforeOverlapSpan));
        assertEquals(-1, sc.sharesSpanStartOrEnd(referenceSpan, afterOverlapSpan));
        assertEquals(1, sc.sharesSpanStartOrEnd(referenceSpan, completeOverlapSpan));
        assertEquals(-1, sc.sharesSpanStartOrEnd(referenceSpan, internalSpan));
        assertEquals(0, sc.sharesSpanStartOrEnd(referenceSpan, matchSpan));
        assertEquals(0, sc.sharesSpanStartOrEnd(referenceSpan, sameStartButEndsBeforeSpan));
        assertEquals(0, sc.sharesSpanStartOrEnd(referenceSpan, sameStartButEndsAfterSpan));
        assertEquals(0, sc.sharesSpanStartOrEnd(referenceSpan, sameEndButStartsBeforeSpan));
        assertEquals(0, sc.sharesSpanStartOrEnd(referenceSpan, sameEndButStartsAfterSpan));
        assertEquals(1, sc.sharesSpanStartOrEnd(referenceSpan, adjacentBeforeSpan));
        assertEquals(-1, sc.sharesSpanStartOrEnd(referenceSpan, adjacentAfterSpan));
        
        /* test on span lists */
        assertEquals(1, sc.sharesSpanStartOrEnd(referenceSpanList, beforeSpanList));
        assertEquals(-1, sc.sharesSpanStartOrEnd(referenceSpanList, afterSpanList));
        assertEquals(1, sc.sharesSpanStartOrEnd(referenceSpanList, beforeOverlapSpanList));
        assertEquals(-1, sc.sharesSpanStartOrEnd(referenceSpanList, afterOverlapSpanList));
        assertEquals(1, sc.sharesSpanStartOrEnd(referenceSpanList, completeOverlapSpanList));
        assertEquals(-1, sc.sharesSpanStartOrEnd(referenceSpanList, internalSpanList));
        assertEquals(0, sc.sharesSpanStartOrEnd(referenceSpanList, matchSpanList));
        assertEquals(0, sc.sharesSpanStartOrEnd(referenceSpanList, sameStartButEndsBeforeSpanList));
        assertEquals(0, sc.sharesSpanStartOrEnd(referenceSpanList, sameStartButEndsAfterSpanList));
        assertEquals(0, sc.sharesSpanStartOrEnd(referenceSpanList, sameEndButStartsBeforeSpanList));
        assertEquals(0, sc.sharesSpanStartOrEnd(referenceSpanList, sameEndButStartsAfterSpanList));
        assertEquals(1, sc.sharesSpanStartOrEnd(referenceSpanList, adjacentBeforeSpanList));
        assertEquals(-1, sc.sharesSpanStartOrEnd(referenceSpanList, adjacentAfterSpanList));
    }

}
