# Supplementary material for: An open-source framework for large-scale, flexible evaluation of biomedical text mining systems
Source: J Biomed Discov Collab. 2008 Jan 29;3:1. doi: 10.1186/1747-5333-3-1 (PMC2276192; doi:10.1186/1747-5333-3-1)
Supplement: Additional file 1 — Evaluation platform source code. The additional file contains the software evaluation framework discussed in this paper. The most current release can be downloaded from SourceForge.net [1]. See the accompanying README file for instructions on installation and use. Also included in the distribution is a collection of UIMA wrappers for some commonly used BioNLP tools and annotated corpora. [file 1747-5333-3-1-S1.zip › bionlp_uima_repository-1.0.1/test/edu/uchsc/ccp/util/nlp/parser/corpus/Bio1CorpusParserTestFn.java]

package edu.uchsc.ccp.util.nlp.parser.corpus;

import java.io.BufferedReader;
import java.io.IOException;
import java.io.StringReader;
import java.util.ArrayList;
import java.util.List;

import junit.framework.TestCase;
import edu.uchsc.ccp.util.nlp.annotation.TextAnnotation;
import edu.uchsc.ccp.util.nlp.document.GenericDocument;
import edu.uchsc.ccp.util.nlp.parser.corpus.Bio1CorpusParser;
import edu.uchsc.ccp.util.testproperties.TestProperties;

public class Bio1CorpusParserTestFn extends TestCase {

    /**
     * <pre>
     *   &lt;?xml version=&quot;1.0&quot; encoding=&quot;ISO-8859-1&quot;?&gt;
     *  &lt;!DOCTYPE Bio1&gt;
     *  &lt;Bio1&gt;
     *  
     *  &lt;abstract&gt;
     *  UI  - 95080245
     *  TI  - Activation of &lt;NAME cl=&quot;PROTEIN&quot;&gt;JAK kinases&lt;/NAME&gt; and &lt;NAME cl=&quot;PROTEIN&quot;&gt;STAT proteins&lt;/NAME&gt; by &lt;NAME cl=&quot;PROTEIN&quot;&gt;interleukin-2&lt;/NAME&gt; and &lt;NAME cl=&quot;PROTEIN&quot;&gt;interferon alpha&lt;/NAME&gt;, but not the &lt;NAME
     *   cl=&quot;PROTEIN&quot;&gt;T cell antigen receptor&lt;/NAME&gt;, in &lt;NAME cl=&quot;SOURCE.ct&quot;&gt;human T lymphocytes&lt;/NAME&gt;.
     *  AB  - The activation of &lt;NAME cl=&quot;PROTEIN&quot;&gt;Janus protein tyrosine kinases&lt;/NAME&gt; (&lt;NAME cl=&quot;PROTEIN&quot;&gt;JAKs&lt;/NAME&gt;) and &lt;NAME cl=&quot;PROTEIN&quot;&gt;signal transducer and activator of transcription&lt;/NAME&gt; (&lt;NAME cl=&quot;PROTEI
     *  N&quot;&gt;STAT&lt;/NAME&gt;) proteins by &lt;NAME cl=&quot;PROTEIN&quot;&gt;interleukin (IL)-2&lt;/NAME&gt;, the &lt;NAME cl=&quot;PROTEIN&quot;&gt;T cell antigen receptor&lt;/NAME&gt; (&lt;NAME cl=&quot;PROTEIN&quot;&gt;TCR&lt;/NAME&gt;) and &lt;NAME cl=&quot;PROTEIN&quot;&gt;interferon (IFN) alpha&lt;/NAM
     *  E&gt; was explored in &lt;NAME cl=&quot;SOURCE.ct&quot;&gt;human peripheral blood-derived T cells&lt;/NAME&gt; and the &lt;NAME cl=&quot;SOURCE.cl&quot;&gt;leukemic T cell line Kit225&lt;/NAME&gt;.
     *  An &lt;NAME cl=&quot;PROTEIN&quot;&gt;IL-2&lt;/NAME&gt;-induced increase in &lt;NAME cl=&quot;PROTEIN&quot;&gt;JAK1&lt;/NAME&gt; and &lt;NAME cl=&quot;PROTEIN&quot;&gt;JAK3&lt;/NAME&gt;, but not &lt;NAME cl=&quot;PROTEIN&quot;&gt;JAK2&lt;/NAME&gt; or &lt;NAME cl=&quot;PROTEIN&quot;&gt;Tyk2&lt;/NAME&gt;, tyrosine phosph
     *  orylation was observed.
     *  In contrast, no induction of tyrosine phosphorylation of &lt;NAME cl=&quot;PROTEIN&quot;&gt;JAKs&lt;/NAME&gt; was detected upon stimulation of the &lt;NAME cl=&quot;PROTEIN&quot;&gt;TCR&lt;/NAME&gt;.
     *  &lt;NAME cl=&quot;PROTEIN&quot;&gt;IFN alpha&lt;/NAME&gt; induced the tyrosine phosphorylation of &lt;NAME cl=&quot;PROTEIN&quot;&gt;JAK1&lt;/NAME&gt; and &lt;NAME cl=&quot;PROTEIN&quot;&gt;Tyk2&lt;/NAME&gt;, but not &lt;NAME cl=&quot;PROTEIN&quot;&gt;JAK2&lt;/NAME&gt; or &lt;NAME cl=&quot;PROTEIN&quot;&gt;JAK3&lt;/
     *  NAME&gt;.
     *  &lt;NAME cl=&quot;PROTEIN&quot;&gt;IFN alpha&lt;/NAME&gt; activated &lt;NAME cl=&quot;PROTEIN&quot;&gt;STAT1&lt;/NAME&gt;, &lt;NAME cl=&quot;PROTEIN&quot;&gt;STAT2&lt;/NAME&gt; and &lt;NAME cl=&quot;PROTEIN&quot;&gt;STAT3&lt;/NAME&gt; in &lt;NAME cl=&quot;SOURCE.ct&quot;&gt;T cells&lt;/NAME&gt;, but no detectable activ
     *  ation of these &lt;NAME cl=&quot;PROTEIN&quot;&gt;STATs&lt;/NAME&gt; was induced by &lt;NAME cl=&quot;PROTEIN&quot;&gt;IL-2&lt;/NAME&gt;.
     *  However, &lt;NAME cl=&quot;PROTEIN&quot;&gt;IL-2&lt;/NAME&gt; regulates the DNA binding and tyrosine phosphorylation of two &lt;NAME cl=&quot;PROTEIN&quot;&gt;STAT-like protein complexes&lt;/NAME&gt; which do not include &lt;NAME cl=&quot;PROTEIN&quot;&gt;STAT1&lt;/NAME&gt;,
     *  &lt;NAME cl=&quot;PROTEIN&quot;&gt;STAT2&lt;/NAME&gt; or &lt;NAME cl=&quot;PROTEIN&quot;&gt;STAT3&lt;/NAME&gt;.
     *  &lt;NAME cl=&quot;PROTEIN&quot;&gt;STAT4&lt;/NAME&gt; is not activated by &lt;NAME cl=&quot;PROTEIN&quot;&gt;IL-2&lt;/NAME&gt;.
     *  The activation of &lt;NAME cl=&quot;PROTEIN&quot;&gt;STAT5&lt;/NAME&gt; cannot be excluded, so the &lt;NAME cl=&quot;PROTEIN&quot;&gt;IL-2&lt;/NAME&gt;-activated complexes most probably include at least one novel &lt;NAME cl=&quot;PROTEIN&quot;&gt;STAT&lt;/NAME&gt;.
     *   No &lt;NAME cl=&quot;PROTEIN&quot;&gt;STAT&lt;/NAME&gt; activity was detected in &lt;NAME cl=&quot;SOURCE.ct&quot;&gt;TCR-stimulated lymphocytes&lt;/NAME&gt;, indicating that the &lt;NAME cl=&quot;PROTEIN&quot;&gt;JAK&lt;/NAME&gt;/&lt;NAME cl=&quot;PROTEIN&quot;&gt;STAT&lt;/NAME&gt; pathway defin
     *  ed in this study constitutes an &lt;NAME cl=&quot;PROTEIN&quot;&gt;IL-2R&lt;/NAME&gt;- mediated signaling event which is not shared by the &lt;NAME cl=&quot;PROTEIN&quot;&gt;TCR&lt;/NAME&gt;.
     *  Finally, in other cell types the correlation between &lt;NAME cl=&quot;PROTEIN&quot;&gt;JAK1&lt;/NAME&gt; activation and the induction of &lt;NAME cl=&quot;PROTEIN&quot;&gt;STAT1&lt;/NAME&gt; has suggested that &lt;NAME cl=&quot;PROTEIN&quot;&gt;JAK1&lt;/NAME&gt; may activate
     *   &lt;NAME cl=&quot;PROTEIN&quot;&gt;STAT1&lt;/NAME&gt;.
     *  The observation that &lt;NAME cl=&quot;PROTEIN&quot;&gt;IL-2&lt;/NAME&gt; and &lt;NAME cl=&quot;PROTEIN&quot;&gt;IFN alpha&lt;/NAME&gt; activate &lt;NAME cl=&quot;PROTEIN&quot;&gt;JAK1&lt;/NAME&gt; to a comparable degree, but only &lt;NAME cl=&quot;PROTEIN&quot;&gt;IFN alpha&lt;/NAME&gt; activates
     *   &lt;NAME cl=&quot;PROTEIN&quot;&gt;STAT1&lt;/NAME&gt;, indicates that &lt;NAME cl=&quot;PROTEIN&quot;&gt;JAK1&lt;/NAME&gt; activation is not the only determining factor for &lt;NAME cl=&quot;PROTEIN&quot;&gt;STAT1&lt;/NAME&gt; activation.
     *   Moreover, the data show that &lt;NAME cl=&quot;PROTEIN&quot;&gt;JAK1&lt;/NAME&gt; stimulation is also not sufficient for &lt;NAME cl=&quot;PROTEIN&quot;&gt;STAT3&lt;/NAME&gt; activation.
     *  &lt;/abstract&gt;
     *  
     *  &lt;/Bio1&gt;
     *  
     * </pre>
     */

    /*
     * Activation of <NAME cl="PROTEIN">JAK kinases</NAME> and <NAME cl="PROTEIN">STAT proteins</NAME> by <NAME cl="PROTEIN">interleukin-2</NAME>
     * and <NAME cl="PROTEIN">interferon alpha</NAME>, but not the <NAME cl="PROTEIN">T cell antigen receptor</NAME>, in <NAME cl="SOURCE.ct">human
     * T lymphocytes</NAME>. TITLE: Activation of JAK kinases and STAT proteins by interleukin-2 and interferon alpha, but not the T cell antigen
     * receptor, in human T lymphocytes.
     * 012345678901234567890123456789012345678901234567890123456789012345678901234567890123456789012345678901234567890123456789012345678901234567890123456789012345678901234567890123456789012345678901234567890123456789012345678901234567890123456789
     * 1 2 3 4 5 6 7 8 9 0 1 2 3 4 5 6 7 8 9 0 1 2 3 4 5 1 2
     * 
     * 
     * 
     * The activation of <NAME cl="PROTEIN">Janus protein tyrosine kinases</NAME> (<NAME cl="PROTEIN">JAKs</NAME>) and <NAME cl="PROTEIN">signal
     * transducer and activator of transcription</NAME> (<NAME cl="PROTEIN">STAT</NAME>) proteins by <NAME cl="PROTEIN">interleukin (IL)-2</NAME>,
     * the <NAME cl="PROTEIN">T cell antigen receptor</NAME> (<NAME cl="PROTEIN">TCR</NAME>) and <NAME cl="PROTEIN">interferon (IFN) alpha</NAME>
     * was explored in <NAME cl="SOURCE.ct">human peripheral blood-derived T cells</NAME> and the <NAME cl="SOURCE.cl">leukemic T cell line Kit225</NAME>.
     * An <NAME cl="PROTEIN">IL-2</NAME>-induced increase in <NAME cl="PROTEIN">JAK1</NAME> and <NAME cl="PROTEIN">JAK3</NAME>, but not <NAME
     * cl="PROTEIN">JAK2</NAME> or <NAME cl="PROTEIN">Tyk2</NAME>, tyrosine phosphorylation was observed. In contrast, no induction of tyrosine
     * phosphorylation of <NAME cl="PROTEIN">JAKs</NAME> was detected upon stimulation of the <NAME cl="PROTEIN">TCR</NAME>. <NAME cl="PROTEIN">IFN
     * alpha</NAME> induced the tyrosine phosphorylation of <NAME cl="PROTEIN">JAK1</NAME> and <NAME cl="PROTEIN">Tyk2</NAME>, but not <NAME
     * cl="PROTEIN">JAK2</NAME> or <NAME cl="PROTEIN">JAK3</NAME>. <NAME cl="PROTEIN">IFN alpha</NAME> activated <NAME cl="PROTEIN">STAT1</NAME>,
     * <NAME cl="PROTEIN">STAT2</NAME> and <NAME cl="PROTEIN">STAT3</NAME> in <NAME cl="SOURCE.ct">T cells</NAME>, but no detectable activation of
     * these <NAME cl="PROTEIN">STATs</NAME> was induced by <NAME cl="PROTEIN">IL-2</NAME>. However, <NAME cl="PROTEIN">IL-2</NAME> regulates the
     * DNA binding and tyrosine phosphorylation of two <NAME cl="PROTEIN">STAT-like protein complexes</NAME> which do not include <NAME
     * cl="PROTEIN">STAT1</NAME>, <NAME cl="PROTEIN">STAT2</NAME> or <NAME cl="PROTEIN">STAT3</NAME>. <NAME cl="PROTEIN">STAT4</NAME> is not
     * activated by <NAME cl="PROTEIN">IL-2</NAME>. The activation of <NAME cl="PROTEIN">STAT5</NAME> cannot be excluded, so the <NAME
     * cl="PROTEIN">IL-2</NAME>-activated complexes most probably include at least one novel <NAME cl="PROTEIN">STAT</NAME>. No <NAME
     * cl="PROTEIN">STAT</NAME> activity was detected in <NAME cl="SOURCE.ct">TCR-stimulated lymphocytes</NAME>, indicating that the <NAME
     * cl="PROTEIN">JAK</NAME>/<NAME cl="PROTEIN">STAT</NAME> pathway defined in this study constitutes an <NAME cl="PROTEIN">IL-2R</NAME>-
     * mediated signaling event which is not shared by the <NAME cl="PROTEIN">TCR</NAME>. Finally, in other cell types the correlation between <NAME
     * cl="PROTEIN">JAK1</NAME> activation and the induction of <NAME cl="PROTEIN">STAT1</NAME> has suggested that <NAME cl="PROTEIN">JAK1</NAME>
     * may activate <NAME cl="PROTEIN">STAT1</NAME>. The observation that <NAME cl="PROTEIN">IL-2</NAME> and <NAME cl="PROTEIN">IFN alpha</NAME>
     * activate <NAME cl="PROTEIN">JAK1</NAME> to a comparable degree, but only <NAME cl="PROTEIN">IFN alpha</NAME> activates <NAME
     * cl="PROTEIN">STAT1</NAME>, indicates that <NAME cl="PROTEIN">JAK1</NAME> activation is not the only determining factor for <NAME
     * cl="PROTEIN">STAT1</NAME> activation. Moreover, the data show that <NAME cl="PROTEIN">JAK1</NAME> stimulation is also not sufficient for
     * <NAME cl="PROTEIN">STAT3</NAME> activation. The activation of Janus protein tyrosine kinases (JAKs) and signal transducer and activator of
     * transcription (STAT) proteins by interleukin (IL)-2, the T cell antigen receptor (TCR) and interferon (IFN) alpha was explored in human
     * peripheral blood-derived T cells and the leukemic T cell line Kit225. An IL-2-induced increase in JAK1 and JAK3, but not JAK2 or Tyk2, tyrosine
     * phosphorylation was observed. In contrast, no induction of tyrosine phosphorylation of JAKs was detected upon stimulation of the TCR. IFN alpha
     * induced the tyrosine phosphorylation of JAK1 and Tyk2, but not JAK2 or JAK3. IFN alpha activated STAT1, STAT2 and STAT3 in T cells, but no
     * detectable activation of these STATs was induced by IL-2. However, IL-2 regulates the DNA binding and tyrosine phosphorylation of two STAT-like
     * protein complexes which do not include STAT1, STAT2 or STAT3. STAT4 is not activated by IL-2. The activation of STAT5 cannot be excluded, so
     * the IL-2-activated complexes most probably include at least one novel STAT. No STAT activity was detected in TCR-stimulated lymphocytes,
     * indicating that the JAK/STAT pathway defined in this study constitutes an IL-2R-mediated signaling event which is not shared by the TCR.
     * Finally, in other cell types the correlation between JAK1 activation and the induction of STAT1 has suggested that JAK1 may activate STAT1. The
     * observation that IL-2 and IFN alpha activate JAK1 to a comparable degree, but only IFN alpha activates STAT1, indicates that JAK1 activation is
     * not the only determining factor for STAT1 activation. Moreover, the data show that JAK1 stimulation is also not sufficient for STAT3
     * activation. ABSTRACT: The activation of Janus protein tyrosine kinases (JAKs) and signal transducer and activator of transcription (STAT)
     * proteins by interleukin (IL)-2, the T cell antigen receptor (TCR) and interferon (IFN) alpha was explored in human peripheral blood-derived T
     * cells and the leukemic T cell line Kit225. An IL-2-induced increase in JAK1 and JAK3, but not JAK2 or Tyk2, tyrosine phosphorylation was
     * observed. In contrast, no induction of tyrosine phosphorylation of JAKs was detected upon stimulation of the TCR. IFN alpha induced the
     * tyrosine phosphorylation of JAK1 and Tyk2, but not JAK2 or JAK3. IFN alpha activated STAT1, STAT2 and STAT3 in T cells, but no detectable
     * activation of these STATs was induced by IL-2. However, IL-2 regulates the DNA binding and tyrosine phosphorylation of two STAT-like protein
     * complexes which do not include STAT1, STAT2 or STAT3. STAT4 is not activated by IL-2. The activation of STAT5 cannot be excluded, so the
     * IL-2-activated complexes most probably include at least one novel STAT. No STAT activity was detected in TCR-stimulated lymphocytes, indicating
     * that the JAK/STAT pathway defined in this study constitutes an IL-2R-mediated signaling event which is not shared by the TCR. Finally, in other
     * cell types the correlation between JAK1 activation and the induction of STAT1 has suggested that JAK1 may activate STAT1. The observation that
     * IL-2 and IFN alpha activate JAK1 to a comparable degree, but only IFN alpha activates STAT1, indicates that JAK1 activation is not the only
     * determining factor for STAT1 activation. Moreover, the data show that JAK1 stimulation is also not sufficient for STAT3 activation.
     * 0123456789012345678901234567890123456789012345678901234567890123456789012345678901234567890123456789012345678901234567890123456789012345678901234567890123456789012345678901234567890123456789012345678901234567890123456789012345678901234567890123456789012345678901234567890123456789012345678901234567890123456789012345678901234567890123456789012345678901234567890123456789012345678901234567890123456789012345678901234567890123456789012345678901234567890123456789012345678901234567890123456789012345678901234567890123456789012345678901234567890123456789012345678901234567890123456789012345678901234567890123456789012345678901234567890123456789012345678901234567890123456789012345678901234567890123456789012345678901234567890123456789012345678901234567890123456789012345678901234567890123456789012345678901234567890123456789012345678901234567890123456789012345678901234567890123456789012345678901234567890123456789012345678901234567890123456789012345678901234567890123456789012345678901234567890123456789012345678901234567890123456789012345678901234567890123456789012345678901234567890123456789012345678901234567890123456789012345678901234567890123456789012345678901234567890123456789012345678901234567890123456789012345678901234567890123456789012345678901234567890123456789012345678901234567890123456789012345678901234567890123456789012345678901234567890123456789012345678901234567890123456789012345678901234567890123456789012345678901234567890123456789012345678901234567890123456789012345678901234567890123456789012345678901234567890123456789012345678901234567890123456789012345678901234567890123456789012345678901234567890123456789012345678901234567890123456789012345678901234567890123456789012345678901234567890123456789012345678901
     * 1 2 3 4 5 6 7 8 9 0 1 2 3 4 5 6 7 8 9 0 1 2 3 4 5 6 7 8 9 0 1 2 3 4 5 6 7 8 9 0 1 2 3 4 5 6 7 8 9 0 1 2 3 4 5 6 7 8 9 0 1 2 3 4 5 6 7 8 9 0 1 2
     * 3 4 5 6 7 8 9 0 1 2 3 4 5 6 7 8 9 0 1 2 3 4 5 6 7 8 9 0 1 2 3 4 5 6 7 8 9 0 1 2 3 4 5 6 7 8 9 0 1 2 3 4 5 6 7 8 9 0 1 2 3 4 5 6 7 8 9 0 1 2 3 4
     * 5 6 7 8 9 0 1 2 3 4 5 6 7 8 9 0 1 2 3 4 5 6 7 8 9 0 1 2 1 2 3 4 5 6 7 8 9 0 1 2 3 4 5 6 7 1 1 1 1 1 1 1 1
     * 
     * 
     * ANNOTATIONS: TITLE: 5 proteins, 1 cell type, ABSTRACT: 52 proteins, 1 cell line, 3 cell type
     * 
     * 
     */

    // public void testBio1Parser() {
    // StringBuffer testStr = new StringBuffer();
    //
    // testStr.append("<?xml version=\"1.0\" encoding=\"ISO-8859-1\"?>\n");
    // testStr.append("<!DOCTYPE Bio1>\n");
    // testStr.append("<Bio1>\n");
    // testStr.append("\n");
    // testStr.append("<abstract>\n");
    // testStr.append("UI - 95080245\n");
    // testStr.append("TI - Activation of <NAME cl=\"PROTEIN\">JAK kinases</NAME> and <NAME cl=\"PROTEIN\">STAT proteins</NAME> by <NAME
    // cl=\"PROTEIN\">interleukin-2</NAME> and <NAME cl=\"PROTEIN\">interferon alpha</NAME>, but not the <NAME cl=\"PROTEIN\">T cell antigen
    // receptor</NAME>, in <NAME cl=\"SOURCE.ct\">human T lymphocytes</NAME>.\n");
    // testStr.append("AB - The activation of <NAME cl=\"PROTEIN\">Janus protein tyrosine kinases</NAME> (<NAME cl=\"PROTEIN\">JAKs</NAME>) and <NAME
    // cl=\"PROTEIN\">signal transducer and activator of transcription</NAME> (<NAME cl=\"PROTEIN\">STAT</NAME>) proteins by <NAME
    // cl=\"PROTEIN\">interleukin (IL)-2</NAME>, the <NAME cl=\"PROTEIN\">T cell antigen receptor</NAME> (<NAME cl=\"PROTEIN\">TCR</NAME>) and <NAME
    // cl=\"PROTEIN\">interferon (IFN) alpha</NAME> was explored in <NAME cl=\"SOURCE.ct\">human peripheral blood-derived T cells</NAME> and the <NAME
    // cl=\"SOURCE.cl\">leukemic T cell line Kit225</NAME>.\n");
    // testStr.append("An <NAME cl=\"PROTEIN\">IL-2</NAME>-induced increase in <NAME cl=\"PROTEIN\">JAK1</NAME> and <NAME cl=\"PROTEIN\">JAK3</NAME>,
    // but
    // not <NAME cl=\"PROTEIN\">JAK2</NAME> or <NAME cl=\"PROTEIN\">Tyk2</NAME>, tyrosine phosphorylation was observed.\n");
    // testStr.append("In contrast, no induction of tyrosine phosphorylation of <NAME cl=\"PROTEIN\">JAKs</NAME> was detected upon stimulation of the
    // <NAME cl=\"PROTEIN\">TCR</NAME>.\n");
    // testStr.append("<NAME cl=\"PROTEIN\">IFN alpha</NAME> induced the tyrosine phosphorylation of <NAME cl=\"PROTEIN\">JAK1</NAME> and <NAME
    // cl=\"PROTEIN\">Tyk2</NAME>, but not <NAME cl=\"PROTEIN\">JAK2</NAME> or <NAME cl=\"PROTEIN\">JAK3</NAME>.\n");
    // testStr.append("<NAME cl=\"PROTEIN\">IFN alpha</NAME> activated <NAME cl=\"PROTEIN\">STAT1</NAME>, <NAME cl=\"PROTEIN\">STAT2</NAME> and <NAME
    // cl=\"PROTEIN\">STAT3</NAME> in <NAME cl=\"SOURCE.ct\">T cells</NAME>, but no detectable activation of these <NAME cl=\"PROTEIN\">STATs</NAME>
    // was
    // induced by <NAME cl=\"PROTEIN\">IL-2</NAME>.\n");
    // testStr.append("However, <NAME cl=\"PROTEIN\">IL-2</NAME> regulates the DNA binding and tyrosine phosphorylation of two <NAME
    // cl=\"PROTEIN\">STAT-like protein complexes</NAME> which do not include <NAME cl=\"PROTEIN\">STAT1</NAME>, <NAME cl=\"PROTEIN\">STAT2</NAME> or
    // <NAME cl=\"PROTEIN\">STAT3</NAME>.\n");
    // testStr.append("<NAME cl=\"PROTEIN\">STAT4</NAME> is not activated by <NAME cl=\"PROTEIN\">IL-2</NAME>.\n");
    // testStr.append("The activation of <NAME cl=\"PROTEIN\">STAT5</NAME> cannot be excluded, so the <NAME cl=\"PROTEIN\">IL-2</NAME>-activated
    // complexes
    // most probably include at least one novel <NAME cl=\"PROTEIN\">STAT</NAME>.\n");
    // testStr.append("No <NAME cl=\"PROTEIN\">STAT</NAME> activity was detected in <NAME cl=\"SOURCE.ct\">TCR-stimulated lymphocytes</NAME>,
    // indicating
    // that the <NAME cl=\"PROTEIN\">JAK</NAME>/<NAME cl=\"PROTEIN\">STAT</NAME> pathway defined in this study constitutes an <NAME
    // cl=\"PROTEIN\">IL-2R</NAME>-mediated signaling event which is not shared by the <NAME cl=\"PROTEIN\">TCR</NAME>.\n");
    // testStr.append("Finally, in other cell types the correlation between <NAME cl=\"PROTEIN\">JAK1</NAME> activation and the induction of <NAME
    // cl=\"PROTEIN\">STAT1</NAME> has suggested that <NAME cl=\"PROTEIN\">JAK1</NAME> may activate <NAME cl=\"PROTEIN\">STAT1</NAME>.\n");
    // testStr.append("The observation that <NAME cl=\"PROTEIN\">IL-2</NAME> and <NAME cl=\"PROTEIN\">IFN alpha</NAME> activate <NAME
    // cl=\"PROTEIN\">JAK1</NAME> to a comparable degree, but only <NAME cl=\"PROTEIN\">IFN alpha</NAME> activates <NAME cl=\"PROTEIN\">STAT1</NAME>,
    // indicates that <NAME cl=\"PROTEIN\">JAK1</NAME> activation is not the only determining factor for <NAME cl=\"PROTEIN\">STAT1</NAME>
    // activation.\n");
    // testStr.append("Moreover, the data show that <NAME cl=\"PROTEIN\">JAK1</NAME> stimulation is also not sufficient for <NAME
    // cl=\"PROTEIN\">STAT3</NAME> activation.\n");
    // testStr.append("</abstract>\n");
    // testStr.append("\n");
    // testStr.append("</Bio1>\n");
    //    
    // BufferedReader br = new BufferedReader(new StringReader(testStr.toString()));
    //    
    // /* parse the test text */
    // try {
    // Bio1Parser.parseBio1Corpus(br);
    // } catch (IOException e) {
    // e.printStackTrace();
    // fail("IOException while parsing corpus 1 test");
    // }
    //    
    // /* get the annotations that were extracted */
    // List<TextAnnotation> annotations = Bio1Parser.getTextAnnotations();
    //    
    // /* there should be a total of 64 annotations */
    // assertEquals(64, annotations.size());
    // List<String> annotStrs = new ArrayList<String>();
    // annotStrs.add("cell: human T lymphocytes [123..142]");
    // annotStrs.add("cell: human peripheral blood-derived T cells [225..263]");
    // annotStrs.add("cell: TCR-stimulated lymphocytes [1052..1078]");
    // annotStrs.add("cell: T cells [642..649]");
    // annotStrs.add("cell line: leukemic T cell line Kit225 [272..299]");
    // annotStrs.add("protein: JAK kinases [14..25]");
    // annotStrs.add("protein: STAT proteins [30..43]");
    // annotStrs.add("protein: interleukin-2 [47..60]");
    // annotStrs.add("protein: interferon alpha [65..81]");
    // annotStrs.add("protein: T cell antigen receptor [95..118]");
    // annotStrs.add("protein: Janus protein tyrosine kinases [18..48]");
    // annotStrs.add("protein: JAKs [50..54]");
    // annotStrs.add("protein: signal transducer and activator of transcription [60..108]");
    // annotStrs.add("protein: STAT [110..114]");
    // annotStrs.add("protein: interleukin (IL)-2 [128..146]");
    // annotStrs.add("protein: T cell antigen receptor [152..175]");
    // annotStrs.add("protein: TCR [177..180]");
    // annotStrs.add("protein: interferon (IFN) alpha [186..208]");
    // annotStrs.add("protein: IL-2 [304..308]");
    // annotStrs.add("protein: JAK1 [329..333]");
    // annotStrs.add("protein: JAK3 [338..342]");
    // annotStrs.add("protein: JAK2 [352..356]");
    // annotStrs.add("protein: Tyk2 [360..364]");
    // annotStrs.add("protein: JAKs [462..466]");
    // annotStrs.add("protein: TCR [504..507]");
    // annotStrs.add("protein: IFN alpha [509..518]");
    // annotStrs.add("protein: JAK1 [559..563]");
    // annotStrs.add("protein: Tyk2 [568..572]");
    // annotStrs.add("protein: JAK2 [582..586]");
    // annotStrs.add("protein: JAK3 [590..594]");
    // annotStrs.add("protein: IFN alpha [596..605]");
    // annotStrs.add("protein: STAT1 [616..621]");
    // annotStrs.add("protein: STAT2 [623..628]");
    // annotStrs.add("protein: STAT3 [633..638]");
    // annotStrs.add("protein: STATs [689..694]");
    // annotStrs.add("protein: IL-2 [710..714]");
    // annotStrs.add("protein: IL-2 [725..729]");
    // annotStrs.add("protein: STAT-like protein complexes [792..819]");
    // annotStrs.add("protein: STAT1 [841..846]");
    // annotStrs.add("protein: STAT2 [848..853]");
    // annotStrs.add("protein: STAT3 [857..862]");
    // annotStrs.add("protein: STAT4 [864..869]");
    // annotStrs.add("protein: IL-2 [890..894]");
    // annotStrs.add("protein: STAT5 [914..919]");
    // annotStrs.add("protein: IL-2 [947..951]");
    // annotStrs.add("protein: STAT [1013..1017]");
    // annotStrs.add("protein: STAT [1022..1026]");
    // annotStrs.add("protein: JAK [1100..1103]");
    // annotStrs.add("protein: STAT [1104..1108]");
    // annotStrs.add("protein: IL-2R [1154..1159]");
    // annotStrs.add("protein: TCR [1212..1215]");
    // annotStrs.add("protein: JAK1 [1270..1274]");
    // annotStrs.add("protein: STAT1 [1307..1312]");
    // annotStrs.add("protein: JAK1 [1332..1336]");
    // annotStrs.add("protein: STAT1 [1350..1355]");
    // annotStrs.add("protein: IL-2 [1378..1382]");
    // annotStrs.add("protein: IFN alpha [1387..1396]");
    // annotStrs.add("protein: JAK1 [1406..1410]");
    // annotStrs.add("protein: IFN alpha [1444..1453]");
    // annotStrs.add("protein: STAT1 [1464..1469]");
    // annotStrs.add("protein: JAK1 [1486..1490]");
    // annotStrs.add("protein: STAT1 [1541..1546]");
    // annotStrs.add("protein: JAK1 [1588..1592]");
    // annotStrs.add("protein: STAT3 [1632..1637]");
    //    
    //
    // /* make sure all three annotations are correctly accounted for */
    // for (TextAnnotation ta : annotations) {
    // String annotStr = ta.getClassMention().getMentionName() + ": " + ta.getCoveredText() + " [" + ta.getAnnotationSpanStart() + ".." +
    // ta.getAnnotationSpanEnd() + "]";
    // System.out.println("Bio1Parser found entity: " + annotStr);
    // assertTrue(annotStrs.contains(annotStr));
    // }
    //
    //    
    // /* make sure documents look good */
    // List<String[]> documents = Bio1Parser.getDocuments();
    // assertEquals(documents.get(0)[1], "Activation of JAK kinases and STAT proteins by interleukin-2 and interferon alpha, but not the T cell
    // antigen
    // receptor, in human T lymphocytes.");
    //    
    // //System.err.println("ABS1: " + documents.get(1)[1]);
    // //System.err.println("ABS1: " + "The COP9 signalosome (CSN) is an essential eight-subunit repressor of light-regulated development in
    // ARABIDOPSIS:
    // This complex has also been identified in animals, though its developmental role remains obscure. CSN subunits have been implicated in various
    // cellular processes, suggesting a possible role for the CSN as an integrator of multiple signaling pathways. In order to elucidate the function
    // of
    // the CSN in animals, a Drosophila model system has previously been established. Gel-filtration analysis with antibodies against CSN subunits 4,
    // 5
    // and 7 revealed that these proteins act as a complex in Drosophila that is similar in size to the plant and mammalian complexes. Null mutations
    // in
    // either one of two subunits, CSN4 or CSN5, are larval lethal. Successful embryogenesis appears to be a consequence of maternal contribution of
    // the
    // complex. Biochemical analysis indicates that the different subunits are found in both CSN-dependent and CSN-independent forms, and that these
    // forms
    // are differentially affected by the mutations. Phenotypic characterization of these two mutants indicates that they show both shared and unique
    // phenotypes, which suggest specific roles for each subunit. Both mutants have defective oocyte and embryo patterning, and defects in response to
    // DNA
    // damage, while csn5 mutants develop melanotic tumors and csn4 mutants have phenotypes reminiscent of defects in ecdysone signaling.");
    // String abstractStr = "The activation of Janus protein tyrosine kinases (JAKs) and signal transducer and activator of transcription (STAT)
    // proteins
    // by interleukin (IL)-2, the T cell antigen receptor (TCR) and interferon (IFN) alpha was explored in human peripheral blood-derived T cells and
    // the
    // leukemic T cell line Kit225. An IL-2-induced increase in JAK1 and JAK3, but not JAK2 or Tyk2, tyrosine phosphorylation was observed. In
    // contrast,
    // no induction of tyrosine phosphorylation of JAKs was detected upon stimulation of the TCR. IFN alpha induced the tyrosine phosphorylation of
    // JAK1
    // and Tyk2, but not JAK2 or JAK3. IFN alpha activated STAT1, STAT2 and STAT3 in T cells, but no detectable activation of these STATs was induced
    // by
    // IL-2. However, IL-2 regulates the DNA binding and tyrosine phosphorylation of two STAT-like protein complexes which do not include STAT1, STAT2
    // or
    // STAT3. STAT4 is not activated by IL-2. The activation of STAT5 cannot be excluded, so the IL-2-activated complexes most probably include at
    // least
    // one novel STAT. No STAT activity was detected in TCR-stimulated lymphocytes, indicating that the JAK/STAT pathway defined in this study
    // constitutes
    // an IL-2R-mediated signaling event which is not shared by the TCR. Finally, in other cell types the correlation between JAK1 activation and the
    // induction of STAT1 has suggested that JAK1 may activate STAT1. The observation that IL-2 and IFN alpha activate JAK1 to a comparable degree,
    // but
    // only IFN alpha activates STAT1, indicates that JAK1 activation is not the only determining factor for STAT1 activation. Moreover, the data show
    // that JAK1 stimulation is also not sufficient for STAT3 activation.";
    // assertEquals(documents.get(1)[1].substring(0,200), abstractStr.substring(0,200));
    //
    // }

    public void testBio1Parser() throws Exception {

        Bio1CorpusParser bio1parser = new Bio1CorpusParser(TestProperties.BIO1_TEST_DOCUMENT_FILE);

        if (bio1parser.hasNext()) {
            GenericDocument titleDocument = bio1parser.next();

            /* get the annotations that were extracted */
            List<TextAnnotation> titleAnnotations = titleDocument.getAnnotations();
            assertEquals(6, titleAnnotations.size());
            List<String> annotStrs = new ArrayList<String>();
            annotStrs.add("cell: human T lymphocytes [123..142]");
            annotStrs.add("protein: JAK kinases [14..25]");
            annotStrs.add("protein: STAT proteins [30..43]");
            annotStrs.add("protein: interleukin-2 [47..60]");
            annotStrs.add("protein: interferon alpha [65..81]");
            annotStrs.add("protein: T cell antigen receptor [95..118]");

            /* make sure all annotations are correctly accountekeyd for */
            for (TextAnnotation ta : titleAnnotations) {
                String annotStr = ta.getClassMention().getMentionName() + ": " + ta.getCoveredText() + " [" + ta.getAnnotationSpanStart()
                        + ".." + ta.getAnnotationSpanEnd() + "]";
                // System.out.println("Bio1Parser found entity: " + annotStr);
                assertTrue(annotStrs.contains(annotStr));
            }

            /* make sure title look good */
            String expectedTitle = "Activation of JAK kinases and STAT proteins by interleukin-2 and interferon alpha, but not the T cell antigen receptor, in human T lymphocytes.";
            assertEquals(expectedTitle, titleDocument.getDocumentText());

            assertEquals("95080245-t", titleDocument.getDocumentID());
            
        } else {
            fail("Test failed because there should be a title document waiting to be returned.");
        }

        if (bio1parser.hasNext()) {
            GenericDocument abstractDocument = bio1parser.next();

            /* get the annotations that were extracted */
            List<TextAnnotation> abstractAnnotations = abstractDocument.getAnnotations();

            /* there should be a total of 64 annotations */
            assertEquals(58, abstractAnnotations.size());
            List<String> annotStrs = new ArrayList<String>();
            annotStrs.add("cell: human peripheral blood-derived T cells [225..263]");
            annotStrs.add("cell: TCR-stimulated lymphocytes [1052..1078]");
            annotStrs.add("cell: T cells [642..649]");
            annotStrs.add("cell line: leukemic T cell line Kit225 [272..299]");
            annotStrs.add("protein: Janus protein tyrosine kinases [18..48]");
            annotStrs.add("protein: JAKs [50..54]");
            annotStrs.add("protein: signal transducer and activator of transcription [60..108]");
            annotStrs.add("protein: STAT [110..114]");
            annotStrs.add("protein: interleukin (IL)-2 [128..146]");
            annotStrs.add("protein: T cell antigen receptor [152..175]");
            annotStrs.add("protein: TCR [177..180]");
            annotStrs.add("protein: interferon (IFN) alpha [186..208]");
            annotStrs.add("protein: IL-2 [304..308]");
            annotStrs.add("protein: JAK1 [329..333]");
            annotStrs.add("protein: JAK3 [338..342]");
            annotStrs.add("protein: JAK2 [352..356]");
            annotStrs.add("protein: Tyk2 [360..364]");
            annotStrs.add("protein: JAKs [462..466]");
            annotStrs.add("protein: TCR [504..507]");
            annotStrs.add("protein: IFN alpha [509..518]");
            annotStrs.add("protein: JAK1 [559..563]");
            annotStrs.add("protein: Tyk2 [568..572]");
            annotStrs.add("protein: JAK2 [582..586]");
            annotStrs.add("protein: JAK3 [590..594]");
            annotStrs.add("protein: IFN alpha [596..605]");
            annotStrs.add("protein: STAT1 [616..621]");
            annotStrs.add("protein: STAT2 [623..628]");
            annotStrs.add("protein: STAT3 [633..638]");
            annotStrs.add("protein: STATs [689..694]");
            annotStrs.add("protein: IL-2 [710..714]");
            annotStrs.add("protein: IL-2 [725..729]");
            annotStrs.add("protein: STAT-like protein complexes [792..819]");
            annotStrs.add("protein: STAT1 [841..846]");
            annotStrs.add("protein: STAT2 [848..853]");
            annotStrs.add("protein: STAT3 [857..862]");
            annotStrs.add("protein: STAT4 [864..869]");
            annotStrs.add("protein: IL-2 [890..894]");
            annotStrs.add("protein: STAT5 [914..919]");
            annotStrs.add("protein: IL-2 [947..951]");
            annotStrs.add("protein: STAT [1013..1017]");
            annotStrs.add("protein: STAT [1022..1026]");
            annotStrs.add("protein: JAK [1100..1103]");
            annotStrs.add("protein: STAT [1104..1108]");
            annotStrs.add("protein: IL-2R [1154..1159]");
            annotStrs.add("protein: TCR [1212..1215]");
            annotStrs.add("protein: JAK1 [1270..1274]");
            annotStrs.add("protein: STAT1 [1307..1312]");
            annotStrs.add("protein: JAK1 [1332..1336]");
            annotStrs.add("protein: STAT1 [1350..1355]");
            annotStrs.add("protein: IL-2 [1378..1382]");
            annotStrs.add("protein: IFN alpha [1387..1396]");
            annotStrs.add("protein: JAK1 [1406..1410]");
            annotStrs.add("protein: IFN alpha [1444..1453]");
            annotStrs.add("protein: STAT1 [1464..1469]");
            annotStrs.add("protein: JAK1 [1486..1490]");
            annotStrs.add("protein: STAT1 [1541..1546]");
            annotStrs.add("protein: JAK1 [1588..1592]");
            annotStrs.add("protein: STAT3 [1632..1637]");

            /* make sure all three annotations are correctly accounted for */
            for (TextAnnotation ta : abstractAnnotations) {
                String annotStr = ta.getClassMention().getMentionName() + ": " + ta.getCoveredText() + " [" + ta.getAnnotationSpanStart()
                        + ".." + ta.getAnnotationSpanEnd() + "]";
//                System.out.println("Bio1Parser found entity: " + annotStr);
                assertTrue(annotStrs.contains(annotStr));
            }

            /* make sure documents look good */
            String expectedAbstract = "The activation of Janus protein tyrosine kinases (JAKs) and signal transducer and activator of transcription (STAT) proteins by interleukin (IL)-2, the T cell antigen receptor (TCR) and interferon (IFN) alpha was explored in human peripheral blood-derived T cells and the leukemic T cell line Kit225. An IL-2-induced increase in JAK1 and JAK3, but not JAK2 or Tyk2, tyrosine phosphorylation was observed. In contrast, no induction of tyrosine phosphorylation of JAKs was detected upon stimulation of the TCR. IFN alpha induced the tyrosine phosphorylation of JAK1 and Tyk2, but not JAK2 or JAK3. IFN alpha activated STAT1, STAT2 and STAT3 in T cells, but no detectable activation of these STATs was induced by IL-2. However, IL-2 regulates the DNA binding and tyrosine phosphorylation of two STAT-like protein complexes which do not include STAT1, STAT2 or STAT3. STAT4 is not activated by IL-2. The activation of STAT5 cannot be excluded, so the IL-2-activated complexes most probably include at least one novel STAT. No STAT activity was detected in TCR-stimulated lymphocytes, indicating that the JAK/STAT pathway defined in this study constitutes an IL-2R-mediated signaling event which is not shared by the TCR. Finally, in other cell types the correlation between JAK1 activation and the induction of STAT1 has suggested that JAK1 may activate STAT1. The observation that IL-2 and IFN alpha activate JAK1 to a comparable degree, but only IFN alpha activates STAT1, indicates that JAK1 activation is not the only determining factor for STAT1 activation. Moreover, the data show that JAK1 stimulation is also not sufficient for STAT3 activation.";
                                    /* 012345678901234567890123456789012345678901234567890123456789012345678901234567890123456789012345678901234567890123456789012345678901234567890123456789012345678901234567890123456789012345678901234567890123456789012345678901234567890123456789012345678901234567890123456789012345678901234567890123456789012345678901234567890123456789012345678901234567890123456789012345678901234567890123456789012345678901234567890123456789012345678901234567890123456789012345678901234567890123456789012345678901234567890123456789012345678901234567890123456789012345678901234567890123456789012345678901234567890123456789012345678901234567890123456789012345678901234567890123456789012345678901234567890123456789012345678901234567890123456789012345678901234567890123456789012345678901234567890123456789012345678901234567890123456789012345678901234567890123456789012345678901234567890123456789012345678901234567890123456789012345678901234567890123456789012345678901234567890123456789012345678901234567890123456789012345678901234567890123456789012345678901234567890123456789012345678901234567890123456789012345678901234567890123456789012345678901234567890123456789012345678901234567890123456789012345678901234567890123456789012345678901234567890123456789012345678901234567890123456789012345678901234567890123456789012345678901234567890123456789012345678901234567890123456789012345678901234567890123456789012345678901234567890123456789012345678901234567890123456789012345678901234567890123456789012345678901234567890123456789012345678901234567890123456789012345678901234567890123456789012345678901234567890123456789012345678901234567890123456789012345678901234567890123456789012345678901234567890123456789012345678901234567890123456789 */
            assertEquals(expectedAbstract, abstractDocument.getDocumentText());

            // String abstractStr =
            // assertEquals(documents.get(1)[1].substring(0,200), abstractStr.substring(0,200));

            assertEquals("95080245-a", abstractDocument.getDocumentID());
            
        } else {
            fail("There should have been an abstract document waiting to be returned.");
        }

        
        
        assertFalse(bio1parser.hasNext());
    }

}
