# Supplementary material for: An open-source framework for large-scale, flexible evaluation of biomedical text mining systems
Source: J Biomed Discov Collab. 2008 Jan 29;3:1. doi: 10.1186/1747-5333-3-1 (PMC2276192; doi:10.1186/1747-5333-3-1)
Supplement: Additional file 1 — Evaluation platform source code. The additional file contains the software evaluation framework discussed in this paper. The most current release can be downloaded from SourceForge.net [1]. See the accompanying README file for instructions on installation and use. Also included in the distribution is a collection of UIMA wrappers for some commonly used BioNLP tools and annotated corpora. [file 1747-5333-3-1-S1.zip › bionlp_uima_repository-1.0.1/test/edu/uchsc/ccp/util/nlp/parser/corpus/BioIECorpusParserTestFn.java]

package edu.uchsc.ccp.util.nlp.parser.corpus;

import java.io.BufferedReader;
import java.io.IOException;
import java.util.ArrayList;
import java.util.List;

import junit.framework.TestCase;
import edu.uchsc.ccp.util.nlp.GenericTextUtils;
import edu.uchsc.ccp.util.nlp.annotation.TextAnnotation;
import edu.uchsc.ccp.util.nlp.document.GenericDocument;
import edu.uchsc.ccp.util.nlp.parser.corpus.Bio1CorpusParser;
import edu.uchsc.ccp.util.nlp.parser.corpus.BioIECorpusParser;
import edu.uchsc.ccp.util.nlp.parser.corpus.TexasCorpusParser;
import edu.uchsc.ccp.util.testproperties.TestProperties;

public class BioIECorpusParserTestFn extends TestCase {

    /**
     * <pre>
     *   Cancer Res.  1996 Dec 1;56(23):5356-9.
     *  
     *       IGF2 but not H19 shows loss of imprinting in human glioma.
     *  
     *       Uyeno S, Aoki Y, Nata M, Sagisaka K, Kayama T, Yoshimoto T, Ono T.
     *  
     *       Department of Radiation Research, Tohoku University School of Medicine, Aoba-ku,
     *       Sendai, Japan.
     *  
     *       Genomic imprinting is a gamete-specific modification resulting in the
     *       allele-specific expression of genes in somatic cells. A loss of imprinting (LOI)
     *       has been found in many embryonal and adult tumors, suggesting that it plays a
     *       role in tumor development. The incidence of LOI, however, does not seem to be
     *       ubiquitous among tumors because neuroblastoma and colorectal cancer revealed no
     *       LOI. We examined the involvement of LOI of IGF2 and H19 genes in human gliomas.
     *       The two genes were imprinted in normal brain subcortex tissues. In glioma, 8 of
     *       14 informative cases (57%) revealed LOI in IGF2. The frequency did not depend on
     *       the tumor grade. For H19, in contrast, all 13 informative cases maintained
     *       imprinting. These results suggest that LOI of IGF2 but not H19 plays a role in
     *       the development of human glioma.
     *  
     *       PMID: 8968084 [PubMed - indexed for MEDLINE]
     *  
     *  
     *  
     *       &lt;?xml version=&quot;1.0&quot; encoding=&quot;UTF-8&quot;?&gt;
     *  
     *       &lt;!-- LAW System Filename: source_file_2758_34013.src --&gt;
     *       &lt;!-- PMID: 8968084 --&gt;
     *       &lt;!-- Funded by NSF EIA-0205448 --&gt;
     *  
     *       &lt;AnnotationFile version=&quot;2.4&quot;&gt;
     *       &lt;features list=&quot;filename,annotator,id,comment&quot;/&gt;
     *       &lt;annotators list=&quot;tagger,noda,annotator,manocchi,julielw&quot;/&gt;
     *       &lt;Annotation type=&quot;file&quot; span=&quot;0..1148&quot; annotator=&quot;tagger&quot; confidence=&quot;0.0&quot; filename=&quot;/Users/noda/Desktop/redownload_040311_1406_45970_wa44 Folder/source_file_2758_7298.src.ann&quot; id=&quot;1&quot;&gt;
     *       &lt;Annotation type=&quot;paragraph&quot; span=&quot;0..38&quot; annotator=&quot;tagger&quot; confidence=&quot;0.0&quot; id=&quot;2&quot;&gt;
     *       &lt;Annotation type=&quot;section&quot; span=&quot;0..38&quot; annotator=&quot;tagger&quot; confidence=&quot;0.0&quot; id=&quot;3&quot;&gt;
     *       &lt;Annotation type=&quot;NNP&quot; span=&quot;0..6&quot; annotator=&quot;tagger&quot; confidence=&quot;0.8044133168240837&quot; id=&quot;4&quot;/&gt;
     *       &lt;Annotation type=&quot;NNP&quot; span=&quot;7..10&quot; annotator=&quot;tagger&quot; confidence=&quot;0.9936808218584772&quot; id=&quot;5&quot;/&gt;
     *       &lt;Annotation type=&quot;.&quot; span=&quot;10..11&quot; annotator=&quot;tagger&quot; confidence=&quot;0.8962537483431132&quot; id=&quot;6&quot;/&gt;
     *       &lt;Annotation type=&quot;CD&quot; span=&quot;13..17&quot; annotator=&quot;tagger&quot; confidence=&quot;0.9553518277139155&quot; id=&quot;7&quot;/&gt;
     *       &lt;Annotation type=&quot;NNP&quot; span=&quot;18..21&quot; annotator=&quot;tagger&quot; confidence=&quot;0.6312331209181549&quot; id=&quot;8&quot;/&gt;
     *       &lt;Annotation type=&quot;CD&quot; span=&quot;22..26&quot; annotator=&quot;tagger&quot; confidence=&quot;0.9512984722859638&quot; id=&quot;9&quot;/&gt;
     *       &lt;Annotation type=&quot;-LRB-&quot; span=&quot;26..27&quot; annotator=&quot;tagger&quot; confidence=&quot;0.9673667312842276&quot; id=&quot;10&quot;/&gt;
     *       &lt;Annotation type=&quot;CD&quot; span=&quot;27..29&quot; annotator=&quot;tagger&quot; confidence=&quot;0.9928238592478931&quot; id=&quot;11&quot;/&gt;
     *       &lt;Annotation type=&quot;-RRB-&quot; span=&quot;29..30&quot; annotator=&quot;tagger&quot; confidence=&quot;0.9695615447024348&quot; id=&quot;12&quot;/&gt;
     *       &lt;Annotation type=&quot;:&quot; span=&quot;30..31&quot; annotator=&quot;tagger&quot; confidence=&quot;0.9641241370695928&quot; id=&quot;13&quot;/&gt;
     *       &lt;Annotation type=&quot;CD&quot; span=&quot;31..35&quot; annotator=&quot;tagger&quot; confidence=&quot;0.9816359637883023&quot; id=&quot;14&quot;/&gt;
     *       &lt;Annotation type=&quot;:&quot; span=&quot;35..36&quot; annotator=&quot;tagger&quot; confidence=&quot;0.506773527812278&quot; id=&quot;15&quot;/&gt;
     *       &lt;Annotation type=&quot;CD&quot; span=&quot;36..38&quot; annotator=&quot;tagger&quot; confidence=&quot;0.9973774419403585&quot; id=&quot;16&quot;/&gt;
     *       &lt;/Annotation&gt;
     *       &lt;/Annotation&gt;
     *       &lt;Annotation type=&quot;paragraph&quot; span=&quot;44..102&quot; annotator=&quot;tagger&quot; confidence=&quot;0.0&quot; id=&quot;17&quot;&gt;
     *       &lt;Annotation type=&quot;sentence&quot; span=&quot;44..102&quot; annotator=&quot;noda&quot; confidence=&quot;1.0&quot; id=&quot;18&quot;&gt;
     *       &lt;Annotation type=&quot;gene-rna&quot; span=&quot;44..48&quot; annotator=&quot;julielw&quot; confidence=&quot;1.0&quot; id=&quot;19&quot;&gt;
     *       &lt;Annotation type=&quot;NN&quot; span=&quot;44..48&quot; annotator=&quot;tagger&quot; confidence=&quot;0.6074141577281191&quot; id=&quot;20&quot;/&gt;
     *       &lt;/Annotation&gt;
     *       &lt;Annotation type=&quot;CC&quot; span=&quot;49..52&quot; annotator=&quot;tagger&quot; confidence=&quot;0.9881545054116428&quot; id=&quot;21&quot;/&gt;
     *       &lt;Annotation type=&quot;RB&quot; span=&quot;53..56&quot; annotator=&quot;tagger&quot; confidence=&quot;0.9882437767531171&quot; id=&quot;22&quot;/&gt;
     *       &lt;Annotation type=&quot;gene-rna&quot; span=&quot;57..60&quot; annotator=&quot;julielw&quot; confidence=&quot;1.0&quot; id=&quot;23&quot;&gt;
     *       &lt;Annotation type=&quot;NN&quot; span=&quot;57..60&quot; annotator=&quot;tagger&quot; confidence=&quot;0.7361999846357629&quot; id=&quot;24&quot;/&gt;
     *       &lt;/Annotation&gt;
     *       &lt;Annotation type=&quot;VBZ&quot; span=&quot;61..66&quot; annotator=&quot;tagger&quot; confidence=&quot;0.9586270117738778&quot; id=&quot;25&quot;/&gt;
     *       &lt;Annotation type=&quot;NN&quot; span=&quot;67..71&quot; annotator=&quot;tagger&quot; confidence=&quot;0.9860960585271625&quot; id=&quot;26&quot;/&gt;
     *       &lt;Annotation type=&quot;IN&quot; span=&quot;72..74&quot; annotator=&quot;tagger&quot; confidence=&quot;0.9912664277791456&quot; id=&quot;27&quot;/&gt;
     *       &lt;Annotation type=&quot;NN&quot; span=&quot;75..85&quot; annotator=&quot;manocchi&quot; confidence=&quot;1.0&quot; id=&quot;28&quot;/&gt;
     *       &lt;Annotation type=&quot;IN&quot; span=&quot;86..88&quot; annotator=&quot;tagger&quot; confidence=&quot;0.9647396685178973&quot; id=&quot;29&quot;/&gt;
     *       &lt;Annotation type=&quot;JJ&quot; span=&quot;89..94&quot; annotator=&quot;tagger&quot; confidence=&quot;0.9838546202113916&quot; id=&quot;30&quot;/&gt;
     *       &lt;Annotation type=&quot;malignancy-type&quot; span=&quot;95..101&quot; annotator=&quot;julielw&quot; confidence=&quot;1.0&quot; id=&quot;31&quot;&gt;
     *       &lt;Annotation type=&quot;NN&quot; span=&quot;95..101&quot; annotator=&quot;tagger&quot; confidence=&quot;0.9716811551942331&quot; id=&quot;32&quot;/&gt;
     *       &lt;/Annotation&gt;
     *       &lt;Annotation type=&quot;.&quot; span=&quot;101..102&quot; annotator=&quot;tagger&quot; confidence=&quot;0.9949198649581547&quot; id=&quot;33&quot;/&gt;
     *       &lt;/Annotation&gt;
     *       &lt;/Annotation&gt;
     *       &lt;Annotation type=&quot;paragraph&quot; span=&quot;106..172&quot; annotator=&quot;tagger&quot; confidence=&quot;0.0&quot; id=&quot;34&quot;&gt;
     *       &lt;Annotation type=&quot;section&quot; span=&quot;106..172&quot; annotator=&quot;tagger&quot; confidence=&quot;0.0&quot; id=&quot;35&quot;&gt;
     *       &lt;Annotation type=&quot;NNP&quot; span=&quot;106..111&quot; annotator=&quot;tagger&quot; confidence=&quot;0.7940866721094719&quot; id=&quot;36&quot;/&gt;
     *       &lt;Annotation type=&quot;NNP&quot; span=&quot;112..113&quot; annotator=&quot;tagger&quot; confidence=&quot;0.974808188319424&quot; id=&quot;37&quot;/&gt;
     *       &lt;Annotation type=&quot;,&quot; span=&quot;113..114&quot; annotator=&quot;tagger&quot; confidence=&quot;0.9937719893280211&quot; id=&quot;38&quot;/&gt;
     *       &lt;Annotation type=&quot;NNP&quot; span=&quot;115..119&quot; annotator=&quot;tagger&quot; confidence=&quot;0.9554386989658826&quot; id=&quot;39&quot;/&gt;
     *       &lt;Annotation type=&quot;NNP&quot; span=&quot;120..121&quot; annotator=&quot;tagger&quot; confidence=&quot;0.997817505416231&quot; id=&quot;40&quot;/&gt;
     *       &lt;Annotation type=&quot;,&quot; span=&quot;121..122&quot; annotator=&quot;tagger&quot; confidence=&quot;0.9967513530881714&quot; id=&quot;41&quot;/&gt;
     *       &lt;Annotation type=&quot;NNP&quot; span=&quot;123..127&quot; annotator=&quot;tagger&quot; confidence=&quot;0.9957319124656466&quot; id=&quot;42&quot;/&gt;
     *       &lt;Annotation type=&quot;NNP&quot; span=&quot;128..130&quot; annotator=&quot;tagger&quot; confidence=&quot;0.9968090739498089&quot; id=&quot;43&quot;/&gt;
     *       &lt;Annotation type=&quot;NNP&quot; span=&quot;131..139&quot; annotator=&quot;tagger&quot; confidence=&quot;0.9987833859243135&quot; id=&quot;44&quot;/&gt;
     *       &lt;Annotation type=&quot;NNP&quot; span=&quot;140..142&quot; annotator=&quot;tagger&quot; confidence=&quot;0.9926700460008877&quot; id=&quot;45&quot;/&gt;
     *       &lt;Annotation type=&quot;NNP&quot; span=&quot;143..149&quot; annotator=&quot;tagger&quot; confidence=&quot;0.9992291683735186&quot; id=&quot;46&quot;/&gt;
     *       &lt;Annotation type=&quot;NNP&quot; span=&quot;150..151&quot; annotator=&quot;tagger&quot; confidence=&quot;0.9945566676705916&quot; id=&quot;47&quot;/&gt;
     *       &lt;Annotation type=&quot;,&quot; span=&quot;151..152&quot; annotator=&quot;tagger&quot; confidence=&quot;0.8119292723365767&quot; id=&quot;48&quot;/&gt;
     *       &lt;Annotation type=&quot;NNP&quot; span=&quot;153..162&quot; annotator=&quot;tagger&quot; confidence=&quot;0.9997776090834568&quot; id=&quot;49&quot;/&gt;
     *       &lt;Annotation type=&quot;NNP&quot; span=&quot;163..164&quot; annotator=&quot;tagger&quot; confidence=&quot;0.9814522871154435&quot; id=&quot;50&quot;/&gt;
     *       &lt;Annotation type=&quot;,&quot; span=&quot;164..165&quot; annotator=&quot;tagger&quot; confidence=&quot;0.9931778437139658&quot; id=&quot;51&quot;/&gt;
     *       &lt;Annotation type=&quot;NNP&quot; span=&quot;166..169&quot; annotator=&quot;tagger&quot; confidence=&quot;0.9833311477479578&quot; id=&quot;52&quot;/&gt;
     *       &lt;Annotation type=&quot;NNP&quot; span=&quot;170..172&quot; annotator=&quot;tagger&quot; confidence=&quot;0.9985184943728498&quot; id=&quot;53&quot;/&gt;
     *       &lt;/Annotation&gt;
     *       &lt;/Annotation&gt;
     *       &lt;Annotation type=&quot;paragraph&quot; span=&quot;176..272&quot; annotator=&quot;tagger&quot; confidence=&quot;0.0&quot; id=&quot;54&quot;&gt;
     *       &lt;Annotation type=&quot;section&quot; span=&quot;176..272&quot; annotator=&quot;tagger&quot; confidence=&quot;0.0&quot; id=&quot;55&quot;&gt;
     *       &lt;Annotation type=&quot;NNP&quot; span=&quot;176..186&quot; annotator=&quot;tagger&quot; confidence=&quot;0.9745931361225667&quot; id=&quot;56&quot;/&gt;
     *       &lt;Annotation type=&quot;IN&quot; span=&quot;187..189&quot; annotator=&quot;tagger&quot; confidence=&quot;0.9928375552548672&quot; id=&quot;57&quot;/&gt;
     *       &lt;Annotation type=&quot;NNP&quot; span=&quot;190..199&quot; annotator=&quot;tagger&quot; confidence=&quot;0.9971091263526676&quot; id=&quot;58&quot;/&gt;
     *       &lt;Annotation type=&quot;NNP&quot; span=&quot;200..208&quot; annotator=&quot;tagger&quot; confidence=&quot;0.9959972607010744&quot; id=&quot;59&quot;/&gt;
     *       &lt;Annotation type=&quot;,&quot; span=&quot;208..209&quot; annotator=&quot;tagger&quot; confidence=&quot;0.9534249691659099&quot; id=&quot;60&quot;/&gt;
     *       &lt;Annotation type=&quot;NNP&quot; span=&quot;210..216&quot; annotator=&quot;tagger&quot; confidence=&quot;0.9478274436903078&quot; id=&quot;61&quot;/&gt;
     *       &lt;Annotation type=&quot;NNP&quot; span=&quot;217..227&quot; annotator=&quot;tagger&quot; confidence=&quot;0.9986652316314356&quot; id=&quot;62&quot;/&gt;
     *       &lt;Annotation type=&quot;NNP&quot; span=&quot;228..234&quot; annotator=&quot;tagger&quot; confidence=&quot;0.9996876532208041&quot; id=&quot;63&quot;/&gt;
     *       &lt;Annotation type=&quot;IN&quot; span=&quot;235..237&quot; annotator=&quot;tagger&quot; confidence=&quot;0.9979136212704925&quot; id=&quot;64&quot;/&gt;
     *       &lt;Annotation type=&quot;NNP&quot; span=&quot;238..246&quot; annotator=&quot;tagger&quot; confidence=&quot;0.9958065172173239&quot; id=&quot;65&quot;/&gt;
     *       &lt;Annotation type=&quot;,&quot; span=&quot;246..247&quot; annotator=&quot;tagger&quot; confidence=&quot;0.9948024960381889&quot; id=&quot;66&quot;/&gt;
     *       &lt;Annotation type=&quot;NNP&quot; span=&quot;248..255&quot; annotator=&quot;tagger&quot; confidence=&quot;0.87467021594087&quot; id=&quot;67&quot;/&gt;
     *       &lt;Annotation type=&quot;,&quot; span=&quot;255..256&quot; annotator=&quot;tagger&quot; confidence=&quot;0.9862556676315627&quot; id=&quot;68&quot;/&gt;
     *       &lt;Annotation type=&quot;NNP&quot; span=&quot;258..264&quot; annotator=&quot;tagger&quot; confidence=&quot;0.9861447972337908&quot; id=&quot;69&quot;/&gt;
     *       &lt;Annotation type=&quot;,&quot; span=&quot;264..265&quot; annotator=&quot;tagger&quot; confidence=&quot;0.9198554189976685&quot; id=&quot;70&quot;/&gt;
     *       &lt;Annotation type=&quot;NNP&quot; span=&quot;266..271&quot; annotator=&quot;tagger&quot; confidence=&quot;0.9978983853521912&quot; id=&quot;71&quot;/&gt;
     *       &lt;Annotation type=&quot;.&quot; span=&quot;271..272&quot; annotator=&quot;tagger&quot; confidence=&quot;0.9979246008159012&quot; id=&quot;72&quot;/&gt;
     *       &lt;/Annotation&gt;
     *       &lt;/Annotation&gt;
     *       &lt;Annotation type=&quot;paragraph&quot; span=&quot;276..1100&quot; annotator=&quot;tagger&quot; confidence=&quot;0.0&quot; id=&quot;73&quot;&gt;
     *       &lt;Annotation type=&quot;sentence&quot; span=&quot;276..400&quot; annotator=&quot;tagger&quot; confidence=&quot;0.9892192420899888&quot; id=&quot;74&quot;&gt;
     *       &lt;Annotation type=&quot;JJ&quot; span=&quot;276..283&quot; annotator=&quot;tagger&quot; confidence=&quot;0.9034422332425347&quot; id=&quot;75&quot;/&gt;
     *       &lt;Annotation type=&quot;NN&quot; span=&quot;284..294&quot; annotator=&quot;manocchi&quot; confidence=&quot;1.0&quot; id=&quot;76&quot;/&gt;
     *       &lt;Annotation type=&quot;VBZ&quot; span=&quot;295..297&quot; annotator=&quot;tagger&quot; confidence=&quot;0.9847115322793623&quot; id=&quot;77&quot;/&gt;
     *       &lt;Annotation type=&quot;DT&quot; span=&quot;298..299&quot; annotator=&quot;tagger&quot; confidence=&quot;0.9928852314631215&quot; id=&quot;78&quot;/&gt;
     *       &lt;Annotation type=&quot;NN&quot; span=&quot;300..306&quot; annotator=&quot;tagger&quot; confidence=&quot;0.8194253584995183&quot; id=&quot;79&quot;/&gt;
     *       &lt;Annotation type=&quot;HYPH&quot; span=&quot;306..307&quot; annotator=&quot;tagger&quot; confidence=&quot;0.9833514332708372&quot; id=&quot;80&quot;/&gt;
     *       &lt;Annotation type=&quot;JJ&quot; span=&quot;307..315&quot; annotator=&quot;tagger&quot; confidence=&quot;0.9804691539708038&quot; id=&quot;81&quot;/&gt;
     *       &lt;Annotation type=&quot;NN&quot; span=&quot;316..328&quot; annotator=&quot;tagger&quot; confidence=&quot;0.9133569486259401&quot; id=&quot;82&quot;/&gt;
     *       &lt;Annotation type=&quot;VBG&quot; span=&quot;329..338&quot; annotator=&quot;tagger&quot; confidence=&quot;0.9183779469285266&quot; id=&quot;83&quot;/&gt;
     *       &lt;Annotation type=&quot;IN&quot; span=&quot;339..341&quot; annotator=&quot;tagger&quot; confidence=&quot;0.9873352180370857&quot; id=&quot;84&quot;/&gt;
     *       &lt;Annotation type=&quot;DT&quot; span=&quot;342..345&quot; annotator=&quot;tagger&quot; confidence=&quot;0.9967061489429102&quot; id=&quot;85&quot;/&gt;
     *       &lt;Annotation type=&quot;NN&quot; span=&quot;347..353&quot; annotator=&quot;tagger&quot; confidence=&quot;0.9972569607156594&quot; id=&quot;86&quot;/&gt;
     *       &lt;Annotation type=&quot;HYPH&quot; span=&quot;353..354&quot; annotator=&quot;tagger&quot; confidence=&quot;0.99377732661336&quot; id=&quot;87&quot;/&gt;
     *       &lt;Annotation type=&quot;JJ&quot; span=&quot;354..362&quot; annotator=&quot;tagger&quot; confidence=&quot;0.9984967275150997&quot; id=&quot;88&quot;/&gt;
     *       &lt;Annotation type=&quot;NN&quot; span=&quot;363..373&quot; annotator=&quot;tagger&quot; confidence=&quot;0.998072499034214&quot; id=&quot;89&quot;/&gt;
     *       &lt;Annotation type=&quot;IN&quot; span=&quot;374..376&quot; annotator=&quot;tagger&quot; confidence=&quot;0.9918080355621121&quot; id=&quot;90&quot;/&gt;
     *       &lt;Annotation type=&quot;NNS&quot; span=&quot;377..382&quot; annotator=&quot;tagger&quot; confidence=&quot;0.9953213064639058&quot; id=&quot;91&quot;/&gt;
     *       &lt;Annotation type=&quot;IN&quot; span=&quot;383..385&quot; annotator=&quot;tagger&quot; confidence=&quot;0.9924477793632013&quot; id=&quot;92&quot;/&gt;
     *       &lt;Annotation type=&quot;JJ&quot; span=&quot;386..393&quot; annotator=&quot;tagger&quot; confidence=&quot;0.9965162046081425&quot; id=&quot;93&quot;/&gt;
     *       &lt;Annotation type=&quot;NNS&quot; span=&quot;394..399&quot; annotator=&quot;tagger&quot; confidence=&quot;0.9893789996914508&quot; id=&quot;94&quot;/&gt;
     *       &lt;Annotation type=&quot;.&quot; span=&quot;399..400&quot; annotator=&quot;tagger&quot; confidence=&quot;0.9971187765506221&quot; id=&quot;95&quot;/&gt;
     *       &lt;/Annotation&gt;
     *       &lt;Annotation type=&quot;sentence&quot; span=&quot;401..534&quot; annotator=&quot;tagger&quot; confidence=&quot;0.9882257213185212&quot; id=&quot;96&quot;&gt;
     *       &lt;Annotation type=&quot;DT&quot; span=&quot;401..402&quot; annotator=&quot;tagger&quot; confidence=&quot;0.9023198193095555&quot; id=&quot;97&quot;/&gt;
     *       &lt;Annotation type=&quot;NN&quot; span=&quot;403..407&quot; annotator=&quot;tagger&quot; confidence=&quot;0.9904409600144222&quot; id=&quot;98&quot;/&gt;
     *       &lt;Annotation type=&quot;IN&quot; span=&quot;408..410&quot; annotator=&quot;tagger&quot; confidence=&quot;0.9934530415900754&quot; id=&quot;99&quot;/&gt;
     *       &lt;Annotation type=&quot;NN&quot; span=&quot;411..421&quot; annotator=&quot;manocchi&quot; confidence=&quot;1.0&quot; id=&quot;100&quot;/&gt;
     *       &lt;Annotation type=&quot;-LRB-&quot; span=&quot;422..423&quot; annotator=&quot;tagger&quot; confidence=&quot;0.9530218620238612&quot; id=&quot;101&quot;/&gt;
     *       &lt;Annotation type=&quot;NN&quot; span=&quot;423..426&quot; annotator=&quot;tagger&quot; confidence=&quot;0.8272717604912352&quot; id=&quot;102&quot;/&gt;
     *       &lt;Annotation type=&quot;-RRB-&quot; span=&quot;426..427&quot; annotator=&quot;tagger&quot; confidence=&quot;0.9858790784028955&quot; id=&quot;103&quot;/&gt;
     *       &lt;Annotation type=&quot;VBZ&quot; span=&quot;429..432&quot; annotator=&quot;tagger&quot; confidence=&quot;0.9880822043549312&quot; id=&quot;104&quot;/&gt;
     *       &lt;Annotation type=&quot;VBN&quot; span=&quot;433..437&quot; annotator=&quot;tagger&quot; confidence=&quot;0.9890588858752792&quot; id=&quot;105&quot;/&gt;
     *       &lt;Annotation type=&quot;VBN&quot; span=&quot;438..443&quot; annotator=&quot;tagger&quot; confidence=&quot;0.995968986022771&quot; id=&quot;106&quot;/&gt;
     *       &lt;Annotation type=&quot;IN&quot; span=&quot;444..446&quot; annotator=&quot;tagger&quot; confidence=&quot;0.989095651501596&quot; id=&quot;107&quot;/&gt;
     *       &lt;Annotation type=&quot;JJ&quot; span=&quot;447..451&quot; annotator=&quot;tagger&quot; confidence=&quot;0.9037319735908574&quot; id=&quot;108&quot;/&gt;
     *       &lt;Annotation type=&quot;malignancy-developmental-state&quot; span=&quot;452..461&quot; annotator=&quot;julielw&quot; confidence=&quot;1.0&quot; id=&quot;109&quot;&gt;
     *       &lt;Annotation type=&quot;JJ&quot; span=&quot;452..461&quot; annotator=&quot;tagger&quot; confidence=&quot;0.9413069241941263&quot; id=&quot;110&quot;/&gt;
     *       &lt;/Annotation&gt;
     *       &lt;Annotation type=&quot;CC&quot; span=&quot;462..465&quot; annotator=&quot;tagger&quot; confidence=&quot;0.9883394678749999&quot; id=&quot;111&quot;/&gt;
     *       &lt;Annotation type=&quot;malignancy-developmental-state&quot; span=&quot;466..478&quot; annotator=&quot;julielw&quot; confidence=&quot;1.0&quot; id=&quot;112&quot;&gt;
     *       &lt;Annotation type=&quot;JJ&quot; span=&quot;466..471&quot; annotator=&quot;tagger&quot; confidence=&quot;0.9889933158261641&quot; id=&quot;113&quot;/&gt;
     *       &lt;Annotation type=&quot;malignancy-developmental-state&quot; span=&quot;472..478&quot; annotator=&quot;julielw&quot; confidence=&quot;1.0&quot; id=&quot;114&quot;&gt;
     *       &lt;Annotation type=&quot;NNS&quot; span=&quot;472..478&quot; annotator=&quot;tagger&quot; confidence=&quot;0.9954840519304758&quot; id=&quot;115&quot;/&gt;
     *       &lt;/Annotation&gt;
     *       &lt;/Annotation&gt;
     *       &lt;Annotation type=&quot;,&quot; span=&quot;478..479&quot; annotator=&quot;tagger&quot; confidence=&quot;0.9978394435482958&quot; id=&quot;116&quot;/&gt;
     *       &lt;Annotation type=&quot;VBG&quot; span=&quot;480..490&quot; annotator=&quot;tagger&quot; confidence=&quot;0.9932324474058039&quot; id=&quot;117&quot;/&gt;
     *       &lt;Annotation type=&quot;IN&quot; span=&quot;491..495&quot; annotator=&quot;tagger&quot; confidence=&quot;0.9508084686517506&quot; id=&quot;118&quot;/&gt;
     *       &lt;Annotation type=&quot;PRP&quot; span=&quot;496..498&quot; annotator=&quot;tagger&quot; confidence=&quot;0.9788912105759254&quot; id=&quot;119&quot;/&gt;
     *       &lt;Annotation type=&quot;VBZ&quot; span=&quot;499..504&quot; annotator=&quot;tagger&quot; confidence=&quot;0.9879225503794127&quot; id=&quot;120&quot;/&gt;
     *       &lt;Annotation type=&quot;DT&quot; span=&quot;505..506&quot; annotator=&quot;tagger&quot; confidence=&quot;0.9968644941712622&quot; id=&quot;121&quot;/&gt;
     *       &lt;Annotation type=&quot;NN&quot; span=&quot;508..512&quot; annotator=&quot;tagger&quot; confidence=&quot;0.9945808791758464&quot; id=&quot;122&quot;/&gt;
     *       &lt;Annotation type=&quot;IN&quot; span=&quot;513..515&quot; annotator=&quot;tagger&quot; confidence=&quot;0.9933380549368735&quot; id=&quot;123&quot;/&gt;
     *       &lt;Annotation type=&quot;NN&quot; span=&quot;516..521&quot; annotator=&quot;tagger&quot; confidence=&quot;0.9937157179893263&quot; id=&quot;124&quot;/&gt;
     *       &lt;Annotation type=&quot;NN&quot; span=&quot;522..533&quot; annotator=&quot;tagger&quot; confidence=&quot;0.9938358100363499&quot; id=&quot;125&quot;/&gt;
     *       &lt;Annotation type=&quot;.&quot; span=&quot;533..534&quot; annotator=&quot;tagger&quot; confidence=&quot;0.9961776878336774&quot; id=&quot;126&quot;/&gt;
     *       &lt;/Annotation&gt;
     *       &lt;Annotation type=&quot;sentence&quot; span=&quot;535..672&quot; annotator=&quot;manocchi&quot; confidence=&quot;1.0&quot; id=&quot;127&quot;&gt;
     *       &lt;Annotation type=&quot;DT&quot; span=&quot;535..538&quot; annotator=&quot;tagger&quot; confidence=&quot;0.9977101060740255&quot; id=&quot;128&quot;/&gt;
     *       &lt;Annotation type=&quot;NN&quot; span=&quot;539..548&quot; annotator=&quot;tagger&quot; confidence=&quot;0.9939179294581448&quot; id=&quot;129&quot;/&gt;
     *       &lt;Annotation type=&quot;IN&quot; span=&quot;549..551&quot; annotator=&quot;tagger&quot; confidence=&quot;0.9966667704346915&quot; id=&quot;130&quot;/&gt;
     *       &lt;Annotation type=&quot;NN&quot; span=&quot;552..555&quot; annotator=&quot;tagger&quot; confidence=&quot;0.5602106916774378&quot; id=&quot;131&quot;/&gt;
     *       &lt;Annotation type=&quot;,&quot; span=&quot;555..556&quot; annotator=&quot;tagger&quot; confidence=&quot;0.9956227623614375&quot; id=&quot;132&quot;/&gt;
     *       &lt;Annotation type=&quot;RB&quot; span=&quot;557..564&quot; annotator=&quot;tagger&quot; confidence=&quot;0.975554736831972&quot; id=&quot;133&quot;/&gt;
     *       &lt;Annotation type=&quot;,&quot; span=&quot;564..565&quot; annotator=&quot;tagger&quot; confidence=&quot;0.9963589419553533&quot; id=&quot;134&quot;/&gt;
     *       &lt;Annotation type=&quot;VBZ&quot; span=&quot;566..570&quot; annotator=&quot;tagger&quot; confidence=&quot;0.9947596228648924&quot; id=&quot;135&quot;/&gt;
     *       &lt;Annotation type=&quot;RB&quot; span=&quot;571..574&quot; annotator=&quot;tagger&quot; confidence=&quot;0.9909355439826607&quot; id=&quot;136&quot;/&gt;
     *       &lt;Annotation type=&quot;VB&quot; span=&quot;575..579&quot; annotator=&quot;manocchi&quot; confidence=&quot;1.0&quot; id=&quot;137&quot;/&gt;
     *       &lt;Annotation type=&quot;TO&quot; span=&quot;580..582&quot; annotator=&quot;tagger&quot; confidence=&quot;0.9958540824115228&quot; id=&quot;138&quot;/&gt;
     *       &lt;Annotation type=&quot;VB&quot; span=&quot;583..585&quot; annotator=&quot;tagger&quot; confidence=&quot;0.9864603609617602&quot; id=&quot;139&quot;/&gt;
     *       &lt;Annotation type=&quot;JJ&quot; span=&quot;587..597&quot; annotator=&quot;tagger&quot; confidence=&quot;0.9809379650767488&quot; id=&quot;140&quot;/&gt;
     *       &lt;Annotation type=&quot;IN&quot; span=&quot;598..603&quot; annotator=&quot;tagger&quot; confidence=&quot;0.9683218933902354&quot; id=&quot;141&quot;/&gt;
     *       &lt;Annotation type=&quot;NNS&quot; span=&quot;604..610&quot; annotator=&quot;tagger&quot; confidence=&quot;0.9894528960221157&quot; id=&quot;142&quot;/&gt;
     *       &lt;Annotation type=&quot;IN&quot; span=&quot;611..618&quot; annotator=&quot;tagger&quot; confidence=&quot;0.9893005646696127&quot; id=&quot;143&quot;/&gt;
     *       &lt;Annotation type=&quot;malignancy-type&quot; span=&quot;619..632&quot; annotator=&quot;julielw&quot; confidence=&quot;1.0&quot; id=&quot;144&quot;&gt;
     *       &lt;Annotation type=&quot;NN&quot; span=&quot;619..632&quot; annotator=&quot;tagger&quot; confidence=&quot;0.9877138857463906&quot; id=&quot;145&quot;/&gt;
     *       &lt;/Annotation&gt;
     *       &lt;Annotation type=&quot;CC&quot; span=&quot;633..636&quot; annotator=&quot;tagger&quot; confidence=&quot;0.9920020011438936&quot; id=&quot;146&quot;/&gt;
     *       &lt;Annotation type=&quot;malignancy-type&quot; span=&quot;637..654&quot; annotator=&quot;julielw&quot; confidence=&quot;1.0&quot; id=&quot;147&quot;&gt;
     *       &lt;Annotation type=&quot;JJ&quot; span=&quot;637..647&quot; annotator=&quot;tagger&quot; confidence=&quot;0.972900277525629&quot; id=&quot;148&quot;/&gt;
     *       &lt;Annotation type=&quot;NN&quot; span=&quot;648..654&quot; annotator=&quot;tagger&quot; confidence=&quot;0.9971323740549034&quot; id=&quot;149&quot;/&gt;
     *       &lt;/Annotation&gt;
     *       &lt;Annotation type=&quot;VBD&quot; span=&quot;655..663&quot; annotator=&quot;tagger&quot; confidence=&quot;0.9919812613407504&quot; id=&quot;150&quot;/&gt;
     *       &lt;Annotation type=&quot;DT&quot; span=&quot;664..666&quot; annotator=&quot;tagger&quot; confidence=&quot;0.9730357782127267&quot; id=&quot;151&quot;/&gt;
     *       &lt;Annotation type=&quot;NN&quot; span=&quot;668..671&quot; annotator=&quot;manocchi&quot; confidence=&quot;1.0&quot; id=&quot;152&quot;/&gt;
     *       &lt;Annotation type=&quot;.&quot; span=&quot;671..672&quot; annotator=&quot;manocchi&quot; confidence=&quot;1.0&quot; id=&quot;153&quot;/&gt;
     *       &lt;/Annotation&gt;
     *       &lt;Annotation type=&quot;sentence&quot; span=&quot;673..747&quot; annotator=&quot;manocchi&quot; confidence=&quot;1.0&quot; id=&quot;154&quot;&gt;
     *       &lt;Annotation type=&quot;PRP&quot; span=&quot;673..675&quot; annotator=&quot;tagger&quot; confidence=&quot;0.9821137764541934&quot; id=&quot;155&quot;/&gt;
     *       &lt;Annotation type=&quot;VBD&quot; span=&quot;676..684&quot; annotator=&quot;tagger&quot; confidence=&quot;0.8143922073621175&quot; id=&quot;156&quot;/&gt;
     *       &lt;Annotation type=&quot;DT&quot; span=&quot;685..688&quot; annotator=&quot;tagger&quot; confidence=&quot;0.9965427052586238&quot; id=&quot;157&quot;/&gt;
     *       &lt;Annotation type=&quot;NN&quot; span=&quot;689..700&quot; annotator=&quot;tagger&quot; confidence=&quot;0.9724280410347075&quot; id=&quot;158&quot;/&gt;
     *       &lt;Annotation type=&quot;IN&quot; span=&quot;701..703&quot; annotator=&quot;tagger&quot; confidence=&quot;0.9972748795863573&quot; id=&quot;159&quot;/&gt;
     *       &lt;Annotation type=&quot;NN&quot; span=&quot;704..707&quot; annotator=&quot;tagger&quot; confidence=&quot;0.660343607137366&quot; id=&quot;160&quot;/&gt;
     *       &lt;Annotation type=&quot;IN&quot; span=&quot;708..710&quot; annotator=&quot;tagger&quot; confidence=&quot;0.9899788107532578&quot; id=&quot;161&quot;/&gt;
     *       &lt;Annotation type=&quot;gene-rna&quot; span=&quot;711..715&quot; annotator=&quot;julielw&quot; confidence=&quot;1.0&quot; id=&quot;162&quot;&gt;
     *       &lt;Annotation type=&quot;NN&quot; span=&quot;711..715&quot; annotator=&quot;tagger&quot; confidence=&quot;0.6807466681241252&quot; id=&quot;163&quot;/&gt;
     *       &lt;/Annotation&gt;
     *       &lt;Annotation type=&quot;CC&quot; span=&quot;716..719&quot; annotator=&quot;tagger&quot; confidence=&quot;0.9929190051049447&quot; id=&quot;164&quot;/&gt;
     *       &lt;Annotation type=&quot;gene-rna&quot; span=&quot;720..723&quot; annotator=&quot;julielw&quot; confidence=&quot;1.0&quot; id=&quot;165&quot;&gt;
     *       &lt;Annotation type=&quot;NN&quot; span=&quot;720..723&quot; annotator=&quot;tagger&quot; confidence=&quot;0.7507518317759017&quot; id=&quot;166&quot;/&gt;
     *       &lt;/Annotation&gt;
     *       &lt;Annotation type=&quot;NNS&quot; span=&quot;724..729&quot; annotator=&quot;tagger&quot; confidence=&quot;0.9920589852958303&quot; id=&quot;167&quot;/&gt;
     *       &lt;Annotation type=&quot;IN&quot; span=&quot;730..732&quot; annotator=&quot;tagger&quot; confidence=&quot;0.986082096047771&quot; id=&quot;168&quot;/&gt;
     *       &lt;Annotation type=&quot;JJ&quot; span=&quot;733..738&quot; annotator=&quot;tagger&quot; confidence=&quot;0.9886550101248137&quot; id=&quot;169&quot;/&gt;
     *       &lt;Annotation type=&quot;malignancy-type&quot; span=&quot;739..746&quot; annotator=&quot;julielw&quot; confidence=&quot;1.0&quot; id=&quot;170&quot;&gt;
     *       &lt;Annotation type=&quot;NNS&quot; span=&quot;739..746&quot; annotator=&quot;tagger&quot; confidence=&quot;0.9201157856398341&quot; id=&quot;171&quot;/&gt;
     *       &lt;/Annotation&gt;
     *       &lt;Annotation type=&quot;.&quot; span=&quot;746..747&quot; annotator=&quot;tagger&quot; confidence=&quot;0.9957857752636498&quot; id=&quot;172&quot;/&gt;
     *       &lt;/Annotation&gt;
     *       &lt;Annotation type=&quot;sentence&quot; span=&quot;749..812&quot; annotator=&quot;tagger&quot; confidence=&quot;0.6824266424603931&quot; id=&quot;173&quot;&gt;
     *       &lt;Annotation type=&quot;DT&quot; span=&quot;749..752&quot; annotator=&quot;tagger&quot; confidence=&quot;0.9955010588304959&quot; id=&quot;174&quot;/&gt;
     *       &lt;Annotation type=&quot;gene-rna&quot; span=&quot;753..762&quot; annotator=&quot;julielw&quot; confidence=&quot;1.0&quot; comment=&quot; IGF2 and H19&quot; id=&quot;175&quot;&gt;
     *       &lt;Annotation type=&quot;CD&quot; span=&quot;753..756&quot; annotator=&quot;tagger&quot; confidence=&quot;0.9818671473762042&quot; id=&quot;176&quot;/&gt;
     *       &lt;Annotation type=&quot;NNS&quot; span=&quot;757..762&quot; annotator=&quot;tagger&quot; confidence=&quot;0.996132269410523&quot; id=&quot;177&quot;/&gt;
     *       &lt;/Annotation&gt;
     *       &lt;Annotation type=&quot;VBD&quot; span=&quot;763..767&quot; annotator=&quot;tagger&quot; confidence=&quot;0.9937143848716654&quot; id=&quot;178&quot;/&gt;
     *       &lt;Annotation type=&quot;VBN&quot; span=&quot;768..777&quot; annotator=&quot;tagger&quot; confidence=&quot;0.8576457623332481&quot; id=&quot;179&quot;/&gt;
     *       &lt;Annotation type=&quot;IN&quot; span=&quot;778..780&quot; annotator=&quot;tagger&quot; confidence=&quot;0.9921834791978373&quot; id=&quot;180&quot;/&gt;
     *       &lt;Annotation type=&quot;JJ&quot; span=&quot;781..787&quot; annotator=&quot;tagger&quot; confidence=&quot;0.9908332396975201&quot; id=&quot;181&quot;/&gt;
     *       &lt;Annotation type=&quot;NN&quot; span=&quot;788..793&quot; annotator=&quot;tagger&quot; confidence=&quot;0.9916829282675236&quot; id=&quot;182&quot;/&gt;
     *       &lt;Annotation type=&quot;NN&quot; span=&quot;794..803&quot; annotator=&quot;tagger&quot; confidence=&quot;0.7166570029513334&quot; id=&quot;183&quot;/&gt;
     *       &lt;Annotation type=&quot;NNS&quot; span=&quot;804..811&quot; annotator=&quot;tagger&quot; confidence=&quot;0.9889324386010493&quot; id=&quot;184&quot;/&gt;
     *       &lt;Annotation type=&quot;.&quot; span=&quot;811..812&quot; annotator=&quot;tagger&quot; confidence=&quot;0.9957678273917933&quot; id=&quot;185&quot;/&gt;
     *       &lt;/Annotation&gt;
     *       &lt;Annotation type=&quot;sentence&quot; span=&quot;813..878&quot; annotator=&quot;tagger&quot; confidence=&quot;0.8836461659520088&quot; id=&quot;186&quot;&gt;
     *       &lt;Annotation type=&quot;IN&quot; span=&quot;813..815&quot; annotator=&quot;tagger&quot; confidence=&quot;0.9024848673858714&quot; id=&quot;187&quot;/&gt;
     *       &lt;Annotation type=&quot;malignancy-type&quot; span=&quot;816..822&quot; annotator=&quot;julielw&quot; confidence=&quot;1.0&quot; id=&quot;188&quot;&gt;
     *       &lt;Annotation type=&quot;NN&quot; span=&quot;816..822&quot; annotator=&quot;tagger&quot; confidence=&quot;0.9575220541053396&quot; id=&quot;189&quot;/&gt;
     *       &lt;/Annotation&gt;
     *       &lt;Annotation type=&quot;,&quot; span=&quot;822..823&quot; annotator=&quot;tagger&quot; confidence=&quot;0.9915233490107975&quot; id=&quot;190&quot;/&gt;
     *       &lt;Annotation type=&quot;CD&quot; span=&quot;824..825&quot; annotator=&quot;tagger&quot; confidence=&quot;0.9921541631067933&quot; id=&quot;191&quot;/&gt;
     *       &lt;Annotation type=&quot;IN&quot; span=&quot;826..828&quot; annotator=&quot;tagger&quot; confidence=&quot;0.9824204448799081&quot; id=&quot;192&quot;/&gt;
     *       &lt;Annotation type=&quot;CD&quot; span=&quot;830..832&quot; annotator=&quot;tagger&quot; confidence=&quot;0.9736619353527965&quot; id=&quot;193&quot;/&gt;
     *       &lt;Annotation type=&quot;JJ&quot; span=&quot;833..844&quot; annotator=&quot;tagger&quot; confidence=&quot;0.9715006497803941&quot; id=&quot;194&quot;/&gt;
     *       &lt;Annotation type=&quot;NNS&quot; span=&quot;845..850&quot; annotator=&quot;tagger&quot; confidence=&quot;0.9987757400184492&quot; id=&quot;195&quot;/&gt;
     *       &lt;Annotation type=&quot;-LRB-&quot; span=&quot;851..852&quot; annotator=&quot;tagger&quot; confidence=&quot;0.9940170091593201&quot; id=&quot;196&quot;/&gt;
     *       &lt;Annotation type=&quot;CD&quot; span=&quot;852..854&quot; annotator=&quot;tagger&quot; confidence=&quot;0.9976836355627838&quot; id=&quot;197&quot;/&gt;
     *       &lt;Annotation type=&quot;NN&quot; span=&quot;854..855&quot; annotator=&quot;tagger&quot; confidence=&quot;0.9991445770690034&quot; id=&quot;198&quot;/&gt;
     *       &lt;Annotation type=&quot;-RRB-&quot; span=&quot;855..856&quot; annotator=&quot;tagger&quot; confidence=&quot;0.9872443253119646&quot; id=&quot;199&quot;/&gt;
     *       &lt;Annotation type=&quot;VBD&quot; span=&quot;857..865&quot; annotator=&quot;tagger&quot; confidence=&quot;0.9819069497878916&quot; id=&quot;200&quot;/&gt;
     *       &lt;Annotation type=&quot;NN&quot; span=&quot;866..869&quot; annotator=&quot;tagger&quot; confidence=&quot;0.4277796062165375&quot; id=&quot;201&quot;/&gt;
     *       &lt;Annotation type=&quot;IN&quot; span=&quot;870..872&quot; annotator=&quot;tagger&quot; confidence=&quot;0.914380695289273&quot; id=&quot;202&quot;/&gt;
     *       &lt;Annotation type=&quot;gene-rna&quot; span=&quot;873..877&quot; annotator=&quot;julielw&quot; confidence=&quot;1.0&quot; id=&quot;203&quot;&gt;
     *       &lt;Annotation type=&quot;NN&quot; span=&quot;873..877&quot; annotator=&quot;tagger&quot; confidence=&quot;0.6713302382988174&quot; id=&quot;204&quot;/&gt;
     *       &lt;/Annotation&gt;
     *       &lt;Annotation type=&quot;.&quot; span=&quot;877..878&quot; annotator=&quot;tagger&quot; confidence=&quot;0.9942557664621815&quot; id=&quot;205&quot;/&gt;
     *       &lt;/Annotation&gt;
     *       &lt;Annotation type=&quot;sentence&quot; span=&quot;879..928&quot; annotator=&quot;tagger&quot; confidence=&quot;0.987285517980213&quot; id=&quot;206&quot;&gt;
     *       &lt;Annotation type=&quot;DT&quot; span=&quot;879..882&quot; annotator=&quot;tagger&quot; confidence=&quot;0.9969296549936538&quot; id=&quot;207&quot;/&gt;
     *       &lt;Annotation type=&quot;NN&quot; span=&quot;883..892&quot; annotator=&quot;tagger&quot; confidence=&quot;0.9841787162322919&quot; id=&quot;208&quot;/&gt;
     *       &lt;Annotation type=&quot;VBD&quot; span=&quot;893..896&quot; annotator=&quot;tagger&quot; confidence=&quot;0.9959908902758239&quot; id=&quot;209&quot;/&gt;
     *       &lt;Annotation type=&quot;RB&quot; span=&quot;897..900&quot; annotator=&quot;tagger&quot; confidence=&quot;0.9866104371943726&quot; id=&quot;210&quot;/&gt;
     *       &lt;Annotation type=&quot;VB&quot; span=&quot;901..907&quot; annotator=&quot;tagger&quot; confidence=&quot;0.5845475930248627&quot; id=&quot;211&quot;/&gt;
     *       &lt;Annotation type=&quot;IN&quot; span=&quot;908..910&quot; annotator=&quot;tagger&quot; confidence=&quot;0.9953207575141246&quot; id=&quot;212&quot;/&gt;
     *       &lt;Annotation type=&quot;DT&quot; span=&quot;912..915&quot; annotator=&quot;tagger&quot; confidence=&quot;0.9961768521230483&quot; id=&quot;213&quot;/&gt;
     *       &lt;Annotation type=&quot;NN&quot; span=&quot;916..921&quot; annotator=&quot;tagger&quot; confidence=&quot;0.9952865173262576&quot; id=&quot;214&quot;/&gt;
     *       &lt;Annotation type=&quot;NN&quot; span=&quot;922..927&quot; annotator=&quot;tagger&quot; confidence=&quot;0.9901854242767671&quot; id=&quot;215&quot;/&gt;
     *       &lt;Annotation type=&quot;.&quot; span=&quot;927..928&quot; annotator=&quot;tagger&quot; confidence=&quot;0.9970047942329623&quot; id=&quot;216&quot;/&gt;
     *       &lt;/Annotation&gt;
     *       &lt;Annotation type=&quot;sentence&quot; span=&quot;929..999&quot; annotator=&quot;tagger&quot; confidence=&quot;0.7715625407121842&quot; id=&quot;217&quot;&gt;
     *       &lt;Annotation type=&quot;IN&quot; span=&quot;929..932&quot; annotator=&quot;tagger&quot; confidence=&quot;0.9448550839166715&quot; id=&quot;218&quot;/&gt;
     *       &lt;Annotation type=&quot;gene-rna&quot; span=&quot;933..936&quot; annotator=&quot;julielw&quot; confidence=&quot;1.0&quot; id=&quot;219&quot;&gt;
     *       &lt;Annotation type=&quot;NN&quot; span=&quot;933..936&quot; annotator=&quot;tagger&quot; confidence=&quot;0.8964410484441785&quot; id=&quot;220&quot;/&gt;
     *       &lt;/Annotation&gt;
     *       &lt;Annotation type=&quot;,&quot; span=&quot;936..937&quot; annotator=&quot;tagger&quot; confidence=&quot;0.9969623217218472&quot; id=&quot;221&quot;/&gt;
     *       &lt;Annotation type=&quot;IN&quot; span=&quot;938..940&quot; annotator=&quot;tagger&quot; confidence=&quot;0.9843390966624396&quot; id=&quot;222&quot;/&gt;
     *       &lt;Annotation type=&quot;NN&quot; span=&quot;941..949&quot; annotator=&quot;tagger&quot; confidence=&quot;0.9819551602043831&quot; id=&quot;223&quot;/&gt;
     *       &lt;Annotation type=&quot;,&quot; span=&quot;949..950&quot; annotator=&quot;tagger&quot; confidence=&quot;0.9946150404620749&quot; id=&quot;224&quot;/&gt;
     *       &lt;Annotation type=&quot;DT&quot; span=&quot;951..954&quot; annotator=&quot;tagger&quot; confidence=&quot;0.9717614921745615&quot; id=&quot;225&quot;/&gt;
     *       &lt;Annotation type=&quot;CD&quot; span=&quot;955..957&quot; annotator=&quot;tagger&quot; confidence=&quot;0.9968670665949511&quot; id=&quot;226&quot;/&gt;
     *       &lt;Annotation type=&quot;JJ&quot; span=&quot;958..969&quot; annotator=&quot;tagger&quot; confidence=&quot;0.9279985221980923&quot; id=&quot;227&quot;/&gt;
     *       &lt;Annotation type=&quot;NNS&quot; span=&quot;970..975&quot; annotator=&quot;tagger&quot; confidence=&quot;0.997327052753795&quot; id=&quot;228&quot;/&gt;
     *       &lt;Annotation type=&quot;VBD&quot; span=&quot;976..986&quot; annotator=&quot;manocchi&quot; confidence=&quot;1.0&quot; id=&quot;229&quot;/&gt;
     *       &lt;Annotation type=&quot;NN&quot; span=&quot;988..998&quot; annotator=&quot;manocchi&quot; confidence=&quot;1.0&quot; id=&quot;230&quot;/&gt;
     *       &lt;Annotation type=&quot;.&quot; span=&quot;998..999&quot; annotator=&quot;tagger&quot; confidence=&quot;0.9828772676110212&quot; id=&quot;231&quot;/&gt;
     *       &lt;/Annotation&gt;
     *       &lt;Annotation type=&quot;sentence&quot; span=&quot;1000..1100&quot; annotator=&quot;noda&quot; confidence=&quot;1.0&quot; id=&quot;232&quot;&gt;
     *       &lt;Annotation type=&quot;DT&quot; span=&quot;1000..1005&quot; annotator=&quot;tagger&quot; confidence=&quot;0.9958873143326877&quot; id=&quot;233&quot;/&gt;
     *       &lt;Annotation type=&quot;NNS&quot; span=&quot;1006..1013&quot; annotator=&quot;tagger&quot; confidence=&quot;0.9866023587868086&quot; id=&quot;234&quot;/&gt;
     *       &lt;Annotation type=&quot;VBP&quot; span=&quot;1014..1021&quot; annotator=&quot;tagger&quot; confidence=&quot;0.9955083036967801&quot; id=&quot;235&quot;/&gt;
     *       &lt;Annotation type=&quot;IN&quot; span=&quot;1022..1026&quot; annotator=&quot;tagger&quot; confidence=&quot;0.9835719855181068&quot; id=&quot;236&quot;/&gt;
     *       &lt;Annotation type=&quot;NN&quot; span=&quot;1027..1030&quot; annotator=&quot;tagger&quot; confidence=&quot;0.6862321403174871&quot; id=&quot;237&quot;/&gt;
     *       &lt;Annotation type=&quot;IN&quot; span=&quot;1031..1033&quot; annotator=&quot;tagger&quot; confidence=&quot;0.990710575229941&quot; id=&quot;238&quot;/&gt;
     *       &lt;Annotation type=&quot;gene-rna&quot; span=&quot;1034..1038&quot; annotator=&quot;julielw&quot; confidence=&quot;1.0&quot; id=&quot;239&quot;&gt;
     *       &lt;Annotation type=&quot;NN&quot; span=&quot;1034..1038&quot; annotator=&quot;tagger&quot; confidence=&quot;0.7982499603289885&quot; id=&quot;240&quot;/&gt;
     *       &lt;/Annotation&gt;
     *       &lt;Annotation type=&quot;CC&quot; span=&quot;1039..1042&quot; annotator=&quot;tagger&quot; confidence=&quot;0.9920800614253765&quot; id=&quot;241&quot;/&gt;
     *       &lt;Annotation type=&quot;RB&quot; span=&quot;1043..1046&quot; annotator=&quot;tagger&quot; confidence=&quot;0.9855145988231236&quot; id=&quot;242&quot;/&gt;
     *       &lt;Annotation type=&quot;gene-rna&quot; span=&quot;1047..1050&quot; annotator=&quot;julielw&quot; confidence=&quot;1.0&quot; id=&quot;243&quot;&gt;
     *       &lt;Annotation type=&quot;NN&quot; span=&quot;1047..1050&quot; annotator=&quot;tagger&quot; confidence=&quot;0.6823226664489607&quot; id=&quot;244&quot;/&gt;
     *       &lt;/Annotation&gt;
     *       &lt;Annotation type=&quot;VBZ&quot; span=&quot;1051..1056&quot; annotator=&quot;tagger&quot; confidence=&quot;0.9676318028064796&quot; id=&quot;245&quot;/&gt;
     *       &lt;Annotation type=&quot;DT&quot; span=&quot;1057..1058&quot; annotator=&quot;tagger&quot; confidence=&quot;0.9963515257373561&quot; id=&quot;246&quot;/&gt;
     *       &lt;Annotation type=&quot;NN&quot; span=&quot;1059..1063&quot; annotator=&quot;tagger&quot; confidence=&quot;0.9973508308332535&quot; id=&quot;247&quot;/&gt;
     *       &lt;Annotation type=&quot;IN&quot; span=&quot;1064..1066&quot; annotator=&quot;tagger&quot; confidence=&quot;0.9975341954666929&quot; id=&quot;248&quot;/&gt;
     *       &lt;Annotation type=&quot;DT&quot; span=&quot;1068..1071&quot; annotator=&quot;tagger&quot; confidence=&quot;0.9989620377343442&quot; id=&quot;249&quot;/&gt;
     *       &lt;Annotation type=&quot;NN&quot; span=&quot;1072..1083&quot; annotator=&quot;tagger&quot; confidence=&quot;0.9964572560829237&quot; id=&quot;250&quot;/&gt;
     *       &lt;Annotation type=&quot;IN&quot; span=&quot;1084..1086&quot; annotator=&quot;tagger&quot; confidence=&quot;0.9973068584955189&quot; id=&quot;251&quot;/&gt;
     *       &lt;Annotation type=&quot;JJ&quot; span=&quot;1087..1092&quot; annotator=&quot;tagger&quot; confidence=&quot;0.9764437383801768&quot; id=&quot;252&quot;/&gt;
     *       &lt;Annotation type=&quot;malignancy-type&quot; span=&quot;1093..1099&quot; annotator=&quot;julielw&quot; confidence=&quot;1.0&quot; id=&quot;253&quot;&gt;
     *       &lt;Annotation type=&quot;NN&quot; span=&quot;1093..1099&quot; annotator=&quot;tagger&quot; confidence=&quot;0.969875552547866&quot; id=&quot;254&quot;/&gt;
     *       &lt;/Annotation&gt;
     *       &lt;Annotation type=&quot;.&quot; span=&quot;1099..1100&quot; annotator=&quot;tagger&quot; confidence=&quot;0.9949198649581547&quot; id=&quot;255&quot;/&gt;
     *       &lt;/Annotation&gt;
     *       &lt;/Annotation&gt;
     *       &lt;Annotation type=&quot;paragraph&quot; span=&quot;1104..1148&quot; annotator=&quot;tagger&quot; confidence=&quot;0.0&quot; id=&quot;256&quot;&gt;
     *       &lt;Annotation type=&quot;section&quot; span=&quot;1104..1148&quot; annotator=&quot;tagger&quot; confidence=&quot;0.0&quot; id=&quot;257&quot;&gt;
     *       &lt;Annotation type=&quot;NNP&quot; span=&quot;1104..1108&quot; annotator=&quot;tagger&quot; confidence=&quot;0.9922818110598196&quot; id=&quot;258&quot;/&gt;
     *       &lt;Annotation type=&quot;:&quot; span=&quot;1108..1109&quot; annotator=&quot;tagger&quot; confidence=&quot;0.9958737073300284&quot; id=&quot;259&quot;/&gt;
     *       &lt;Annotation type=&quot;CD&quot; span=&quot;1110..1117&quot; annotator=&quot;tagger&quot; confidence=&quot;0.9966234071701506&quot; id=&quot;260&quot;/&gt;
     *       &lt;Annotation type=&quot;NN&quot; span=&quot;1118..1119&quot; annotator=&quot;tagger&quot; confidence=&quot;0.6306730290289636&quot; id=&quot;261&quot;/&gt;
     *       &lt;Annotation type=&quot;NNP&quot; span=&quot;1119..1125&quot; annotator=&quot;tagger&quot; confidence=&quot;0.9948157112391462&quot; id=&quot;262&quot;/&gt;
     *       &lt;Annotation type=&quot;:&quot; span=&quot;1126..1127&quot; annotator=&quot;tagger&quot; confidence=&quot;0.9303728521527989&quot; id=&quot;263&quot;/&gt;
     *       &lt;Annotation type=&quot;NN&quot; span=&quot;1128..1135&quot; annotator=&quot;tagger&quot; confidence=&quot;0.9294694402463657&quot; id=&quot;264&quot;/&gt;
     *       &lt;Annotation type=&quot;IN&quot; span=&quot;1136..1139&quot; annotator=&quot;tagger&quot; confidence=&quot;0.9975851815764106&quot; id=&quot;265&quot;/&gt;
     *       &lt;Annotation type=&quot;NNP&quot; span=&quot;1140..1148&quot; annotator=&quot;tagger&quot; confidence=&quot;0.9970929952399267&quot; id=&quot;266&quot;/&gt;
     *       &lt;/Annotation&gt;
     *       &lt;/Annotation&gt;
     *       &lt;/Annotation&gt;
     *       &lt;Chain ids=&quot;109,114&quot;/&gt;
     *       &lt;/AnnotationFile&gt;
     *  
     *  
     *       &lt;Annotation type=&quot;gene-rna&quot; span=&quot;44..48&quot; annotator=&quot;julielw&quot; confidence=&quot;1.0&quot; id=&quot;19&quot;&gt;
     *       &lt;Annotation type=&quot;gene-rna&quot; span=&quot;57..60&quot; annotator=&quot;julielw&quot; confidence=&quot;1.0&quot; id=&quot;23&quot;&gt;
     *       &lt;Annotation type=&quot;gene-rna&quot; span=&quot;711..715&quot; annotator=&quot;julielw&quot; confidence=&quot;1.0&quot; id=&quot;162&quot;&gt;
     *       &lt;Annotation type=&quot;gene-rna&quot; span=&quot;720..723&quot; annotator=&quot;julielw&quot; confidence=&quot;1.0&quot; id=&quot;165&quot;&gt;
     *       &lt;Annotation type=&quot;gene-rna&quot; span=&quot;753..762&quot; annotator=&quot;julielw&quot; confidence=&quot;1.0&quot; comment=&quot; IGF2 and H19&quot; id=&quot;175&quot;&gt;
     *       &lt;Annotation type=&quot;gene-rna&quot; span=&quot;873..877&quot; annotator=&quot;julielw&quot; confidence=&quot;1.0&quot; id=&quot;203&quot;&gt;
     *       &lt;Annotation type=&quot;gene-rna&quot; span=&quot;933..936&quot; annotator=&quot;julielw&quot; confidence=&quot;1.0&quot; id=&quot;219&quot;&gt;
     *       &lt;Annotation type=&quot;gene-rna&quot; span=&quot;1034..1038&quot; annotator=&quot;julielw&quot; confidence=&quot;1.0&quot; id=&quot;239&quot;&gt;
     *       &lt;Annotation type=&quot;gene-rna&quot; span=&quot;1047..1050&quot; annotator=&quot;julielw&quot; confidence=&quot;1.0&quot; id=&quot;243&quot;&gt;
     *   
     *   
     *   
     * </pre>
     * 
     */

    public void testBioIEParser() {

        /* Test parse source file */
        BufferedReader br;
        String[] docIDText = null;
        try {
            br = GenericTextUtils.openReader(TestProperties.BIOIE_TEST_DOCUMENT_FILE);
            BioIECorpusParser.parseBioIE_SourceFile(br, 5);
        } catch (IOException e) {
            e.printStackTrace();
            fail("Test failed due to Exception while parsing the souce document file");
        }

        /* make sure documents look good */
        List<String[]> documents = BioIECorpusParser.getDocuments();

        String titleText = documents.get(0)[1];
        String abstractText = documents.get(1)[1];

        String expectedTitle = "IGF2 but not H19 shows loss of imprinting in human glioma.";
//        System.err.println("BioIEParser: EXPECTED TITLE TEXT: " + expectedTitle);
//        System.err.println("BioIEParser: TITLE RETURNED_____: " + titleText);
        assertEquals(expectedTitle, titleText);

        String expectedAbstract = "Genomic imprinting is a gamete-specific modification resulting in the allele-specific expression of genes in somatic cells. A loss of imprinting (LOI) has been found in many embryonal and adult tumors, suggesting that it plays a role in tumor development. The incidence of LOI, however, does not seem to be ubiquitous among tumors because neuroblastoma and colorectal cancer revealed no LOI. We examined the involvement of LOI of IGF2 and H19 genes in human gliomas. The two genes were imprinted in normal brain subcortex tissues. In glioma, 8 of 14 informative cases (57%) revealed LOI in IGF2. The frequency did not depend on the tumor grade. For H19, in contrast, all 13 informative cases maintained imprinting. These results suggest that LOI of IGF2 but not H19 plays a role in the development of human glioma.";
//        System.err.println("BioIEParser: EXPECTED ABSTRACT TEXT: " + expectedAbstract);
//        System.err.println("BioIEParser: ABSTRACT RETURNED_____: " + abstractText);
        assertEquals(expectedAbstract, abstractText);

        /* Test parse annotation file */
        try {
            br = GenericTextUtils.openReader(TestProperties.BIOIE_TEST_WF_ANNOTATION_FILE);
            BioIECorpusParser.parseBioIE_AnnotationFile(br, "8968084", titleText, abstractText);
        } catch (IOException e) {
            e.printStackTrace();
            fail("Test failed due to Exception while parsing the annotation file");
        }

        /* get the annotations that were extracted */
        List<TextAnnotation> annotations = BioIECorpusParser.getTextAnnotations();

        /* there should be a total of 28 gene annotations */
        assertEquals(9, annotations.size());
        List<String> annotStrs = new ArrayList<String>();
        annotStrs.add("RNA: IGF2 [0..4]");
        annotStrs.add("RNA: H19 [13..16]");
        annotStrs.add("RNA: IGF2 [430..434]");
        annotStrs.add("RNA: H19 [439..442]");
        annotStrs.add("RNA: two genes [471..480]");
        annotStrs.add("RNA: IGF2 [590..594]");
        annotStrs.add("RNA: H19 [649..652]");
        annotStrs.add("RNA: IGF2 [749..753]");
        annotStrs.add("RNA: H19 [762..765]");

        // annotStrs.add("rna: IGF2 [44..48]");
        // annotStrs.add("rna: H19 [57..60]");
        // annotStrs.add("rna: IGF2 [711..715]");
        // annotStrs.add("rna: H19 [720..723]");
        // annotStrs.add("rna: two genes [753..762]");
        // annotStrs.add("rna: IGF2 [873..877]");
        // annotStrs.add("rna: H19 [933..936]");
        // annotStrs.add("rna: IGF2 [1034..1038]");
        // annotStrs.add("rna: H19 [1047..1050]");

        for (TextAnnotation ta : annotations) {
            String annotStr = ta.getClassMention().getMentionName() + ": " + ta.getCoveredText() + " [" + ta.getAnnotationSpanStart()
                    + ".." + ta.getAnnotationSpanEnd() + "]";
            System.out.println("BioIEParser found entity: " + annotStr);
            assertTrue(annotStrs.contains(annotStr));
        }

    }

    /**
     * <pre>
     *   Science  1997 Mar 21;275(5307):1790-2
     *  
     *       Comment in:
     *       Science. 1997 Mar 21;275(5307):1752-3.
     *  
     *       Stabilization of beta-catenin by genetic defects in melanoma cell lines.
     *  
     *       Rubinfeld B, Robbins P, El-Gamil M, Albert I, Porfiri E, Polakis P.
     *  
     *       Onyx Pharmaceuticals, 3031 Research Drive, Richmond, CA 94806, USA.
     *  
     *       Signal transduction by beta-catenin involves its posttranslational stabilization
     *       and downstream coupling to the Lef and Tcf transcription factors. Abnormally
     *       high amounts of beta-catenin were detected in 7 of 26 human melanoma cell lines.
     *       Unusual messenger RNA splicing and missense mutations in the beta-catenin gene
     *       (CTNNB1) that result in stabilization of the protein were identified in six of
     *       the lines, and the adenomatous polyposis coli tumor suppressor protein (APC) was
     *       altered or missing in two others. In the APC-deficient cells, ectopic expression
     *       of wild-type APC eliminated the excess beta-catenin. Cells with stabilized
     *       beta-catenin contained a constitutive beta-catenin-Lef-1 complex. Thus, genetic
     *       defects that result in up-regulation of beta-catenin may play a role in melanoma
     *       progression.
     *  
     *       PMID: 9065403 [PubMed - indexed for MEDLINE]
     *  
     *  
     * </pre>
     * 
     */

    /*
     * 
     * Stabilization of beta-catenin by genetic defects in melanoma cell lines.
     * 
     * Signal transduction by beta-catenin involves its posttranslational stabilization and downstream coupling to the Lef and Tcf transcription
     * factors. Abnormally high amounts of beta-catenin were detected in 7 of 26 human melanoma cell lines. Unusual messenger RNA splicing and
     * missense mutations in the beta-catenin gene (CTNNB1) that result in stabilization of the protein were identified in six of the lines, and the
     * adenomatous polyposis coli tumor suppressor protein (APC) was altered or missing in two others. In the APC-deficient cells, ectopic expression
     * of wild-type APC eliminated the excess beta-catenin. Cells with stabilized beta-catenin contained a constitutive beta-catenin-Lef-1 complex.
     * Thus, genetic defects that result in up-regulation of beta-catenin may play a role in melanoma progression.
     * 
     * PMID: 9065403 [PubMed - indexed for MEDLINE]
     */

    public void testBioIEParser2() {
        BioIECorpusParser.reset();
        /* Test parse source file */
        BufferedReader br;
        try {
            br = GenericTextUtils.openReader(TestProperties.BIOIE_TEST_DOCUMENT_FILE2);
            BioIECorpusParser.parseBioIE_SourceFile(br, 6);
        } catch (IOException e) {
            e.printStackTrace();
            fail("Test failed due to Exception while parsing the souce document file");
        }

        /* make sure documents look good */
        List<String[]> documents = BioIECorpusParser.getDocuments();

        String titleText = documents.get(0)[1];
        String abstractText = documents.get(1)[1];

        String expectedTitle = "Stabilization of beta-catenin by genetic defects in melanoma cell lines.";
//        System.err.println("BioIEParser: EXPECTED TITLE TEXT: " + expectedTitle);
//        System.err.println("BioIEParser: TITLE RETURNED_____: " + titleText);
        assertEquals(expectedTitle, titleText);

        String expectedAbstract = "Signal transduction by beta-catenin involves its posttranslational stabilization and downstream coupling to the Lef and Tcf transcription factors. Abnormally high amounts of beta-catenin were detected in 7 of 26 human melanoma cell lines. Unusual messenger RNA splicing and missense mutations in the beta-catenin gene (CTNNB1) that result in stabilization of the protein were identified in six of the lines, and the adenomatous polyposis coli tumor suppressor protein (APC) was altered or missing in two others. In the APC-deficient cells, ectopic expression of wild-type APC eliminated the excess beta-catenin. Cells with stabilized beta-catenin contained a constitutive beta-catenin-Lef-1 complex. Thus, genetic defects that result in up-regulation of beta-catenin may play a role in melanoma progression.";
//        System.err.println("BioIEParser: EXPECTED ABSTRACT TEXT: " + expectedAbstract);
//        System.err.println("BioIEParser: ABSTRACT RETURNED_____: " + abstractText);
        assertEquals(expectedAbstract, abstractText);

        // /* Test parse annotation file */
        // try {
        // br = GenericTextUtils.openReader(TestProperties.BIOIE_TEST_WF_ANNOTATION_FILE);
        // BioIEParser.parseBioIE_AnnotationFile(br,"8968084", titleText, abstractText);
        // } catch (IOException e) {
        // e.printStackTrace();
        // fail("Test failed due to Exception while parsing the annotation file");
        // }
        //        
        // /* get the annotations that were extracted */
        // List<TextAnnotation> annotations = BioIEParser.getTextAnnotations();
        //        
        // /* there should be a total of 28 gene annotations */
        // assertEquals(9, annotations.size());
        // List<String> annotStrs = new ArrayList<String>();
        // annotStrs.add("RNA: IGF2 [0..4]");
        // annotStrs.add("RNA: H19 [13..16]");
        // annotStrs.add("RNA: IGF2 [430..434]");
        // annotStrs.add("RNA: H19 [439..442]");
        // annotStrs.add("RNA: two genes [471..480]");
        // annotStrs.add("RNA: IGF2 [590..594]");
        // annotStrs.add("RNA: H19 [649..652]");
        // annotStrs.add("RNA: IGF2 [749..753]");
        // annotStrs.add("RNA: H19 [762..765]");
        //        
        // // annotStrs.add("rna: IGF2 [44..48]");
        // // annotStrs.add("rna: H19 [57..60]");
        // // annotStrs.add("rna: IGF2 [711..715]");
        // // annotStrs.add("rna: H19 [720..723]");
        // // annotStrs.add("rna: two genes [753..762]");
        // // annotStrs.add("rna: IGF2 [873..877]");
        // // annotStrs.add("rna: H19 [933..936]");
        // // annotStrs.add("rna: IGF2 [1034..1038]");
        // // annotStrs.add("rna: H19 [1047..1050]");
        //        
        // for (TextAnnotation ta : annotations) {
        // String annotStr = ta.getClassMention().getMentionName() + ": " + ta.getCoveredText() + " [" + ta.getFirstSpanStartIndex() + ".." +
        // ta.getFirstSpanEndIndex() + "]";
        // System.out.println("BioIEParser found entity: " + annotStr);
        // assertTrue(annotStrs.contains(annotStr));
        // }

    }

    /**
     * 
     * 
     * Secondary malignant giant-cell tumour of bone: molecular abnormalities of p53 and H-ras gene correlated with malignant transformation.
     * 
     * AIMS: We report two cases of secondary malignant giant-cell tumour occurring without irradiation therapy. To elucidate the mechanism of
     * malignant transformation in this tumour, we searched for the molecular abnormalities of p53, MDM2 and the H-ras genes. METHODS AND RESULTS:
     * These cases were retrieved after a review of 103 cases of primary giant-cell tumour of bone, registered in our institute. One case occurred in
     * the distal femur of a 42-year-old female after surgical curettage, while the other arose in the acetabulum of a 25-year-old male after en bloc
     * resection. Microscopically, the malignant tumour in the distal femur was composed of a proliferation of ovoid or fusiform cells arranged in
     * fascicles with high mitotic activities. The malignant transformed tumour in the acetabulum was made up of pleomorphic tumour cells with
     * atypical mitoses. In the tumour of the distal femur, both p53 and H-ras mutations were detected. Abnormal nuclear accumulation of p53 protein
     * and c-myc expression were also revealed by immunohistochemistry. In both cases, the recurrent malignant tumour over-expressed MMP-9 and
     * revealed a higher MIB-1-labelling index compared with the primary conventional giant-cell tumour. CONCLUSIONS: Our results suggest that
     * multiple oncogene or tumour suppressor gene mutations may play an important role during malignant transformation in conventional giant-cell
     * tumours.
     * 
     * PMID: 11903582 [PubMed - indexed for MEDLINE]
     * 
     * 
     */
    public void testBioIEParser3() {
        BioIECorpusParser.reset();
        /* Test parse source file */
        BufferedReader br;
        try {
            br = GenericTextUtils.openReader(TestProperties.BIOIE_TEST_DOCUMENT_FILE3);
            BioIECorpusParser.parseBioIE_SourceFile(br, 5);
        } catch (IOException e) {
            e.printStackTrace();
            fail("Test failed due to Exception while parsing the souce document file");
        }

        /* make sure documents look good */
        List<String[]> documents = BioIECorpusParser.getDocuments();

        String titleText = documents.get(0)[1];
        String abstractText = documents.get(1)[1];

        String expectedTitle = "Secondary malignant giant-cell tumour of bone: molecular abnormalities of p53 and H-ras gene correlated with malignant transformation.";
//        System.err.println("BioIEParser: EXPECTED TITLE TEXT: " + expectedTitle);
//        System.err.println("BioIEParser: TITLE RETURNED_____: " + titleText);
        assertEquals(expectedTitle, titleText);

        String expectedAbstract = "AIMS: We report two cases of secondary malignant giant-cell tumour occurring without irradiation therapy. To elucidate the mechanism of malignant transformation in this tumour, we searched for the molecular abnormalities of p53, MDM2 and the H-ras genes. METHODS AND RESULTS: These cases were retrieved after a review of 103 cases of primary giant-cell tumour of bone, registered in our institute. One case occurred in the distal femur of a 42-year-old female after surgical curettage, while the other arose in the acetabulum of a 25-year-old male after en bloc resection. Microscopically, the malignant tumour in the distal femur was composed of a proliferation of ovoid or fusiform cells arranged in fascicles with high mitotic activities. The malignant transformed tumour in the acetabulum was made up of pleomorphic tumour cells with atypical mitoses. In the tumour of the distal femur, both p53 and H-ras mutations were detected. Abnormal nuclear accumulation of p53 protein and c-myc expression were also revealed by immunohistochemistry. In both cases, the recurrent malignant tumour over-expressed MMP-9 and revealed a higher MIB-1-labelling index compared with the primary conventional giant-cell tumour. CONCLUSIONS: Our results suggest that multiple oncogene or tumour suppressor gene mutations may play an important role during malignant transformation in conventional giant-cell tumours.";
//        System.err.println("BioIEParser: EXPECTED ABSTRACT TEXT: " + expectedAbstract);
//        System.err.println("BioIEParser: ABSTRACT RETURNED_____: " + abstractText);
        assertEquals(expectedAbstract, abstractText);
    }

    /**
     * 
     * Clinical implications of K-ras mutations in malignant epithelial tumors of the endometrium.
     * 
     * Tumorigenesis in humans and experimental animals appears to involve the activation of ras protooncogenes for a number of organ systems and
     * seems to be important to the development of the metastatic phenotype in several model systems. Clinically, the presence of activated ras
     * protooncogenes has been reported to be a negative prognostic factor in the myelodysplastic syndrome and in adenocarcinoma of the lung. In the
     * present study we examined 49 cases of endometrial carcinoma for mutations in the first exon of K-ras using the polymerase chain reaction and
     * direct sequencing. Mutations in codon 12 or 13 of K-ras were detected in 6 of 49 cases (12.2%). These six cases consisted of five endometrioid
     * endometrial carcinomas, each of which had a mutation in codon 12, and one case of clear cell carcinoma, which had a mutation in codon 13. In
     * our study the presence of mutations in K-ras appeared to be an unfavorable prognostic factor. Three of six patients with the mutation died
     * during follow-up, while only 7% of the 43 patients without K-ras mutations expired during this same period. In multivariate analysis using the
     * Cox proportional hazard model, K-ras activation appeared to be an independent risk factor when compared with clinical stage, depth of
     * myometrial invasion, and patient age. Thus, our findings support the hypothesis that K-ras protooncogene activation plays an important role in
     * determining the aggressiveness of endometrial carcinoma.
     * 
     * PMID: 1581890 [PubMed - indexed for MEDLINE]
     * 
     * 
     */
    public void testBioIEParser4() {
        BioIECorpusParser.reset();
        /* Test parse source file */
        BufferedReader br;
        try {
            br = GenericTextUtils.openReader(TestProperties.BIOIE_TEST_DOCUMENT_FILE4);
            BioIECorpusParser.parseBioIE_SourceFile(br, 5);
        } catch (IOException e) {
            e.printStackTrace();
            fail("Test failed due to Exception while parsing the souce document file");
        }

        /* make sure documents look good */
        List<String[]> documents = BioIECorpusParser.getDocuments();

        String titleText = documents.get(0)[1];
        String abstractText = documents.get(1)[1];

        String expectedTitle = "Clinical implications of K-ras mutations in malignant epithelial tumors of the endometrium.";
//        System.err.println("BioIEParser: EXPECTED TITLE TEXT: " + expectedTitle);
//        System.err.println("BioIEParser: TITLE RETURNED_____: " + titleText);
        assertEquals(expectedTitle, titleText);

        String expectedAbstract = "Tumorigenesis in humans and experimental animals appears to involve the activation of ras protooncogenes for a number of organ systems and seems to be important to the development of the metastatic phenotype in several model systems. Clinically, the presence of activated ras protooncogenes has been reported to be a negative prognostic factor in the myelodysplastic syndrome and in adenocarcinoma of the lung. In the present study we examined 49 cases of endometrial carcinoma for mutations in the first exon of K-ras using the polymerase chain reaction and direct sequencing. Mutations in codon 12 or 13 of K-ras were detected in 6 of 49 cases (12.2%). These six cases consisted of five endometrioid endometrial carcinomas, each of which had a mutation in codon 12, and one case of clear cell carcinoma, which had a mutation in codon 13. In our study the presence of mutations in K-ras appeared to be an unfavorable prognostic factor. Three of six patients with the mutation died during follow-up, while only 7% of the 43 patients without K-ras mutations expired during this same period. In multivariate analysis using the Cox proportional hazard model, K-ras activation appeared to be an independent risk factor when compared with clinical stage, depth of myometrial invasion, and patient age. Thus, our findings support the hypothesis that K-ras protooncogene activation plays an important role in determining the aggressiveness of endometrial carcinoma.";
//        System.err.println("BioIEParser: EXPECTED ABSTRACT TEXT: " + expectedAbstract);
//        System.err.println("BioIEParser: ABSTRACT RETURNED_____: " + abstractText);
        assertEquals(expectedAbstract, abstractText);

        /* Test parse annotation file */
        try {
            br = GenericTextUtils.openReader(TestProperties.BIOIE_TEST_WF_ANNOTATION_FILE4);
            BioIECorpusParser.parseBioIE_AnnotationFile(br, "1581890", titleText, abstractText);
        } catch (IOException e) {
            e.printStackTrace();
            fail("Test failed due to Exception while parsing the annotation file");
        }

        /* get the annotations that were extracted */
        List<TextAnnotation> annotations = BioIECorpusParser.getTextAnnotations();

        /* there should be a total of 28 gene annotations */
        // assertEquals(9, annotations.size());
        List<String> annotStrs = new ArrayList<String>();
        annotStrs.add("RNA: IGF2 [0..4]");
        annotStrs.add("RNA: H19 [13..16]");
        annotStrs.add("RNA: IGF2 [430..434]");
        annotStrs.add("RNA: H19 [439..442]");
        annotStrs.add("RNA: two genes [471..480]");
        annotStrs.add("RNA: IGF2 [590..594]");
        annotStrs.add("RNA: H19 [649..652]");
        annotStrs.add("RNA: IGF2 [749..753]");
        annotStrs.add("RNA: H19 [762..765]");

        for (TextAnnotation ta : annotations) {
            String annotStr = ta.getClassMention().getMentionName() + ": " + ta.getCoveredText() + " [" + ta.getAnnotationSpanStart()
                    + ".." + ta.getAnnotationSpanEnd() + "]";
            System.out.println("BioIEParser found entity: " + annotStr);
            // assertTrue(annotStrs.contains(annotStr));
        }

    }

    public void testBioIEIteratorParser() throws Exception {

        BioIECorpusParser parser = new BioIECorpusParser(TestProperties.BIOIE_CORPUS_TEST_DIR);

        while (parser.hasNext()) {
            GenericDocument document = parser.next();

            if (document.getDocumentID().equals("8968084-t")) {
                /* get the annotations that were extracted */
                List<TextAnnotation> titleAnnotations = document.getAnnotations();
                assertEquals(2, titleAnnotations.size());
                List<String> annotStrs = new ArrayList<String>();
                annotStrs.add("RNA: IGF2 [0..4]");
                annotStrs.add("RNA: H19 [13..16]");

                /* make sure all annotations are correctly accountekeyd for */
                for (TextAnnotation ta : titleAnnotations) {
                    String annotStr = ta.getClassMention().getMentionName() + ": " + ta.getCoveredText() + " ["
                            + ta.getAnnotationSpanStart() + ".." + ta.getAnnotationSpanEnd() + "]";
                    assertTrue(annotStrs.contains(annotStr));
                }

                /* make sure title looks good */
                String expectedTitle = "IGF2 but not H19 shows loss of imprinting in human glioma.";
                assertEquals(expectedTitle, document.getDocumentText());
            } else if (document.getDocumentID().equals("9065403-t")) {
                // /* get the annotations that were extracted */
                // List<TextAnnotation> titleAnnotations = document.getAnnotations();
                // assertEquals(6, titleAnnotations.size());
                // List<String> annotStrs = new ArrayList<String>();
                //
                // /* make sure all annotations are correctly accountekeyd for */
                // for (TextAnnotation ta : titleAnnotations) {
                // String annotStr = ta.getClassMention().getMentionName() + ": " + ta.getCoveredText() + " [" + ta.getAnnotationSpanStart()
                // + ".." + ta.getAnnotationSpanEnd() + "]";
                // assertTrue(annotStrs.contains(annotStr));
                // }

                /* make sure title looks good */
                String expectedTitle = "Stabilization of beta-catenin by genetic defects in melanoma cell lines.";
                assertEquals(expectedTitle, document.getDocumentText());

            } else if (document.getDocumentID().equals("11903582-t")) {
                // /* get the annotations that were extracted */
                // List<TextAnnotation> titleAnnotations = document.getAnnotations();
                // assertEquals(6, titleAnnotations.size());
                // List<String> annotStrs = new ArrayList<String>();
                //
                // /* make sure all annotations are correctly accountekeyd for */
                // for (TextAnnotation ta : titleAnnotations) {
                // String annotStr = ta.getClassMention().getMentionName() + ": " + ta.getCoveredText() + " [" + ta.getAnnotationSpanStart()
                // + ".." + ta.getAnnotationSpanEnd() + "]";
                // assertTrue(annotStrs.contains(annotStr));
                // }

                /* make sure title looks good */
                String expectedTitle = "Secondary malignant giant-cell tumour of bone: molecular abnormalities of p53 and H-ras gene correlated with malignant transformation.";
                assertEquals(expectedTitle, document.getDocumentText());

            } else if (document.getDocumentID().equals("1581890-t")) {
                // /* get the annotations that were extracted */
                // List<TextAnnotation> titleAnnotations = document.getAnnotations();
                // assertEquals(6, titleAnnotations.size());
                // List<String> annotStrs = new ArrayList<String>();
                //
                // /* make sure all annotations are correctly accountekeyd for */
                // for (TextAnnotation ta : titleAnnotations) {
                // String annotStr = ta.getClassMention().getMentionName() + ": " + ta.getCoveredText() + " [" + ta.getAnnotationSpanStart()
                // + ".." + ta.getAnnotationSpanEnd() + "]";
                // assertTrue(annotStrs.contains(annotStr));
                // }

                /* make sure title looks good */
                String expectedTitle = "Clinical implications of K-ras mutations in malignant epithelial tumors of the endometrium.";
                assertEquals(expectedTitle, document.getDocumentText());

            } else if (document.getDocumentID().equals("8968084-a")) {
                /* get the annotations that were extracted */
                List<TextAnnotation> abstractAnnotations = document.getAnnotations();

                /* there should be a total of 7 annotations */
                assertEquals(7, abstractAnnotations.size());
                List<String> annotStrs = new ArrayList<String>();
                annotStrs.add("RNA: IGF2 [430..434]");
                annotStrs.add("RNA: H19 [439..442]");
                annotStrs.add("RNA: two genes [471..480]");
                annotStrs.add("RNA: IGF2 [590..594]");
                annotStrs.add("RNA: H19 [649..652]");
                annotStrs.add("RNA: IGF2 [749..753]");
                annotStrs.add("RNA: H19 [762..765]");

                /* make sure all three annotations are correctly accounted for */
                for (TextAnnotation ta : abstractAnnotations) {
                    String annotStr = ta.getClassMention().getMentionName() + ": " + ta.getCoveredText() + " ["
                            + ta.getAnnotationSpanStart() + ".." + ta.getAnnotationSpanEnd() + "]";
                    assertTrue(annotStrs.contains(annotStr));
                }

                /* make sure documents looks good */
                String expectedAbstract = "Genomic imprinting is a gamete-specific modification resulting in the allele-specific expression of genes in somatic cells. A loss of imprinting (LOI) has been found in many embryonal and adult tumors, suggesting that it plays a role in tumor development. The incidence of LOI, however, does not seem to be ubiquitous among tumors because neuroblastoma and colorectal cancer revealed no LOI. We examined the involvement of LOI of IGF2 and H19 genes in human gliomas. The two genes were imprinted in normal brain subcortex tissues. In glioma, 8 of 14 informative cases (57%) revealed LOI in IGF2. The frequency did not depend on the tumor grade. For H19, in contrast, all 13 informative cases maintained imprinting. These results suggest that LOI of IGF2 but not H19 plays a role in the development of human glioma.";
                /* 012345678901234567890123456789012345678901234567890123456789012345678901234567890123456789012345678901234567890123456789012345678901234567890123456789012345678901234567890123456789012345678901234567890123456789012345678901234567890123456789012345678901234567890123456789012345678901234567890123456789012345678901234567890123456789012345678901234567890123456789012345678901234567890123456789012345678901234567890123456789012345678901234567890123456789012345678901234567890123456789012345678901234567890123456789012345678901234567890123456789012345678901234567890123456789012345678901234567890123456789012345678901234567890123456789012345678901234567890123456789012345678901234567890123456789012345678901234567890123456789012345678901234567890123456789012345678901234567890123456789012345678901234567890123456789012345678901234567890123456789012345678901234567890123456789012345678901234567890123456789012345678901234567890123456789012345678901234567890123456789012345678901234567890123456789012345678901234567890123456789012345678901234567890123456789012345678901234567890123456789012345678901234567890123456789012345678901234567890123456789012345678901234567890123456789012345678901234567890123456789012345678901234567890123456789012345678901234567890123456789012345678901234567890123456789012345678901234567890123456789012345678901234567890123456789012345678901234567890123456789012345678901234567890123456789012345678901234567890123456789012345678901234567890123456789012345678901234567890123456789012345678901234567890123456789012345678901234567890123456789012345678901234567890123456789012345678901234567890123456789012345678901234567890123456789012345678901234567890123456789012345678901234567890123456789 */
                assertEquals(expectedAbstract, document.getDocumentText());
            } else if (document.getDocumentID().equals("9065403-a")) {
                // /* get the annotations that were extracted */
                // List<TextAnnotation> abstractAnnotations = document.getAnnotations();
                //
                // /* there should be a total of 64 annotations */
                // assertEquals(58, abstractAnnotations.size());
                // List<String> annotStrs = new ArrayList<String>();
                //
                // /* make sure all three annotations are correctly accounted for */
                // for (TextAnnotation ta : abstractAnnotations) {
                // String annotStr = ta.getClassMention().getMentionName() + ": " + ta.getCoveredText() + " [" + ta.getAnnotationSpanStart()
                // + ".." + ta.getAnnotationSpanEnd() + "]";
                // assertTrue(annotStrs.contains(annotStr));
                // }

                /* make sure documents looks good */
                String expectedAbstract = "Signal transduction by beta-catenin involves its posttranslational stabilization and downstream coupling to the Lef and Tcf transcription factors. Abnormally high amounts of beta-catenin were detected in 7 of 26 human melanoma cell lines. Unusual messenger RNA splicing and missense mutations in the beta-catenin gene (CTNNB1) that result in stabilization of the protein were identified in six of the lines, and the adenomatous polyposis coli tumor suppressor protein (APC) was altered or missing in two others. In the APC-deficient cells, ectopic expression of wild-type APC eliminated the excess beta-catenin. Cells with stabilized beta-catenin contained a constitutive beta-catenin-Lef-1 complex. Thus, genetic defects that result in up-regulation of beta-catenin may play a role in melanoma progression.";
                /* 012345678901234567890123456789012345678901234567890123456789012345678901234567890123456789012345678901234567890123456789012345678901234567890123456789012345678901234567890123456789012345678901234567890123456789012345678901234567890123456789012345678901234567890123456789012345678901234567890123456789012345678901234567890123456789012345678901234567890123456789012345678901234567890123456789012345678901234567890123456789012345678901234567890123456789012345678901234567890123456789012345678901234567890123456789012345678901234567890123456789012345678901234567890123456789012345678901234567890123456789012345678901234567890123456789012345678901234567890123456789012345678901234567890123456789012345678901234567890123456789012345678901234567890123456789012345678901234567890123456789012345678901234567890123456789012345678901234567890123456789012345678901234567890123456789012345678901234567890123456789012345678901234567890123456789012345678901234567890123456789012345678901234567890123456789012345678901234567890123456789012345678901234567890123456789012345678901234567890123456789012345678901234567890123456789012345678901234567890123456789012345678901234567890123456789012345678901234567890123456789012345678901234567890123456789012345678901234567890123456789012345678901234567890123456789012345678901234567890123456789012345678901234567890123456789012345678901234567890123456789012345678901234567890123456789012345678901234567890123456789012345678901234567890123456789012345678901234567890123456789012345678901234567890123456789012345678901234567890123456789012345678901234567890123456789012345678901234567890123456789012345678901234567890123456789012345678901234567890123456789012345678901234567890123456789 */
                assertEquals(expectedAbstract, document.getDocumentText());
            } else if (document.getDocumentID().equals("11903582-a")) {
                // /* get the annotations that were extracted */
                // List<TextAnnotation> abstractAnnotations = document.getAnnotations();
                //
                // /* there should be a total of 64 annotations */
                // assertEquals(58, abstractAnnotations.size());
                // List<String> annotStrs = new ArrayList<String>();
                //
                // /* make sure all three annotations are correctly accounted for */
                // for (TextAnnotation ta : abstractAnnotations) {
                // String annotStr = ta.getClassMention().getMentionName() + ": " + ta.getCoveredText() + " [" + ta.getAnnotationSpanStart()
                // + ".." + ta.getAnnotationSpanEnd() + "]";
                // assertTrue(annotStrs.contains(annotStr));
                // }

                /* make sure documents looks good */
                String expectedAbstract = "AIMS: We report two cases of secondary malignant giant-cell tumour occurring without irradiation therapy. To elucidate the mechanism of malignant transformation in this tumour, we searched for the molecular abnormalities of p53, MDM2 and the H-ras genes. METHODS AND RESULTS: These cases were retrieved after a review of 103 cases of primary giant-cell tumour of bone, registered in our institute. One case occurred in the distal femur of a 42-year-old female after surgical curettage, while the other arose in the acetabulum of a 25-year-old male after en bloc resection. Microscopically, the malignant tumour in the distal femur was composed of a proliferation of ovoid or fusiform cells arranged in fascicles with high mitotic activities. The malignant transformed tumour in the acetabulum was made up of pleomorphic tumour cells with atypical mitoses. In the tumour of the distal femur, both p53 and H-ras mutations were detected. Abnormal nuclear accumulation of p53 protein and c-myc expression were also revealed by immunohistochemistry. In both cases, the recurrent malignant tumour over-expressed MMP-9 and revealed a higher MIB-1-labelling index compared with the primary conventional giant-cell tumour. CONCLUSIONS: Our results suggest that multiple oncogene or tumour suppressor gene mutations may play an important role during malignant transformation in conventional giant-cell tumours.";
                /* 012345678901234567890123456789012345678901234567890123456789012345678901234567890123456789012345678901234567890123456789012345678901234567890123456789012345678901234567890123456789012345678901234567890123456789012345678901234567890123456789012345678901234567890123456789012345678901234567890123456789012345678901234567890123456789012345678901234567890123456789012345678901234567890123456789012345678901234567890123456789012345678901234567890123456789012345678901234567890123456789012345678901234567890123456789012345678901234567890123456789012345678901234567890123456789012345678901234567890123456789012345678901234567890123456789012345678901234567890123456789012345678901234567890123456789012345678901234567890123456789012345678901234567890123456789012345678901234567890123456789012345678901234567890123456789012345678901234567890123456789012345678901234567890123456789012345678901234567890123456789012345678901234567890123456789012345678901234567890123456789012345678901234567890123456789012345678901234567890123456789012345678901234567890123456789012345678901234567890123456789012345678901234567890123456789012345678901234567890123456789012345678901234567890123456789012345678901234567890123456789012345678901234567890123456789012345678901234567890123456789012345678901234567890123456789012345678901234567890123456789012345678901234567890123456789012345678901234567890123456789012345678901234567890123456789012345678901234567890123456789012345678901234567890123456789012345678901234567890123456789012345678901234567890123456789012345678901234567890123456789012345678901234567890123456789012345678901234567890123456789012345678901234567890123456789012345678901234567890123456789012345678901234567890123456789 */
                assertEquals(expectedAbstract, document.getDocumentText());
            } else if (document.getDocumentID().equals("1581890-a")) {
                // /* get the annotations that were extracted */
                // List<TextAnnotation> abstractAnnotations = document.getAnnotations();
                //
                // /* there should be a total of 64 annotations */
                // assertEquals(58, abstractAnnotations.size());
                // List<String> annotStrs = new ArrayList<String>();
                //
                // /* make sure all three annotations are correctly accounted for */
                // for (TextAnnotation ta : abstractAnnotations) {
                // String annotStr = ta.getClassMention().getMentionName() + ": " + ta.getCoveredText() + " [" + ta.getAnnotationSpanStart()
                // + ".." + ta.getAnnotationSpanEnd() + "]";
                // assertTrue(annotStrs.contains(annotStr));
                // }

                /* make sure documents looks good */
                String expectedAbstract = "Tumorigenesis in humans and experimental animals appears to involve the activation of ras protooncogenes for a number of organ systems and seems to be important to the development of the metastatic phenotype in several model systems. Clinically, the presence of activated ras protooncogenes has been reported to be a negative prognostic factor in the myelodysplastic syndrome and in adenocarcinoma of the lung. In the present study we examined 49 cases of endometrial carcinoma for mutations in the first exon of K-ras using the polymerase chain reaction and direct sequencing. Mutations in codon 12 or 13 of K-ras were detected in 6 of 49 cases (12.2%). These six cases consisted of five endometrioid endometrial carcinomas, each of which had a mutation in codon 12, and one case of clear cell carcinoma, which had a mutation in codon 13. In our study the presence of mutations in K-ras appeared to be an unfavorable prognostic factor. Three of six patients with the mutation died during follow-up, while only 7% of the 43 patients without K-ras mutations expired during this same period. In multivariate analysis using the Cox proportional hazard model, K-ras activation appeared to be an independent risk factor when compared with clinical stage, depth of myometrial invasion, and patient age. Thus, our findings support the hypothesis that K-ras protooncogene activation plays an important role in determining the aggressiveness of endometrial carcinoma.";
                /* 012345678901234567890123456789012345678901234567890123456789012345678901234567890123456789012345678901234567890123456789012345678901234567890123456789012345678901234567890123456789012345678901234567890123456789012345678901234567890123456789012345678901234567890123456789012345678901234567890123456789012345678901234567890123456789012345678901234567890123456789012345678901234567890123456789012345678901234567890123456789012345678901234567890123456789012345678901234567890123456789012345678901234567890123456789012345678901234567890123456789012345678901234567890123456789012345678901234567890123456789012345678901234567890123456789012345678901234567890123456789012345678901234567890123456789012345678901234567890123456789012345678901234567890123456789012345678901234567890123456789012345678901234567890123456789012345678901234567890123456789012345678901234567890123456789012345678901234567890123456789012345678901234567890123456789012345678901234567890123456789012345678901234567890123456789012345678901234567890123456789012345678901234567890123456789012345678901234567890123456789012345678901234567890123456789012345678901234567890123456789012345678901234567890123456789012345678901234567890123456789012345678901234567890123456789012345678901234567890123456789012345678901234567890123456789012345678901234567890123456789012345678901234567890123456789012345678901234567890123456789012345678901234567890123456789012345678901234567890123456789012345678901234567890123456789012345678901234567890123456789012345678901234567890123456789012345678901234567890123456789012345678901234567890123456789012345678901234567890123456789012345678901234567890123456789012345678901234567890123456789012345678901234567890123456789 */
                assertEquals(expectedAbstract, document.getDocumentText());
            } else {
                fail("Unexpected document id: " + document.getDocumentID());
            }

        }
    }

}
