# Supplementary material for: An open-source framework for large-scale, flexible evaluation of biomedical text mining systems
Source: J Biomed Discov Collab. 2008 Jan 29;3:1. doi: 10.1186/1747-5333-3-1 (PMC2276192; doi:10.1186/1747-5333-3-1)
Supplement: Additional file 1 — Evaluation platform source code. The additional file contains the software evaluation framework discussed in this paper. The most current release can be downloaded from SourceForge.net [1]. See the accompanying README file for instructions on installation and use. Also included in the distribution is a collection of UIMA wrappers for some commonly used BioNLP tools and annotated corpora. [file 1747-5333-3-1-S1.zip › bionlp_uima_repository-1.0.1/test/edu/uchsc/ccp/util/nlp/parser/corpus/YapexCorpusParserTestFn.java]

package edu.uchsc.ccp.util.nlp.parser.corpus;

import java.util.ArrayList;
import java.util.List;

import junit.framework.TestCase;
import edu.uchsc.ccp.util.nlp.annotation.TextAnnotation;
import edu.uchsc.ccp.util.nlp.document.GenericDocument;
import edu.uchsc.ccp.util.nlp.parser.corpus.YapexCorpusParser;
import edu.uchsc.ccp.util.testproperties.TestProperties;


public class YapexCorpusParserTestFn extends TestCase {


   /**
    * <pre>
    * Molecular dissection of the <Protname>importin beta1</Protname>-recognized nuclear targeting signal of <Protname>parathyroid hormone-related protein</Protname>.
    * Produced by various types of solid tumors, <Protname>parathyroid hormone-related protein</Protname> (<Protname>PTHrP</Protname>) is the causative agent of humoral hypercalcemia of malignancy. The similarity of <Protname>PTHrP's</Protname> amino-terminus to that of <Protname>parathyroid hormone</Protname> enables it to share some of the latter's signalling properties, but its carboxy-terminus confers distinct functions including a role in the nucleus/nucleolus in reducing apoptosis and enhancing cell proliferation. <Protname>PTHrP</Protname> nuclear import occurs via a novel <Protname>importin beta1</Protname>-mediated pathway. The present study uses several different direct binding assays to map the interaction of <Protname>PTHrP</Protname> with <Protname>importin beta</Protname> using a series of alanine mutated <Protname>PTHrP</Protname> peptides and truncated human <Protname>importin beta1</Protname> derivatives. Our results indicate that <Protname>PTHrP</Protname> amino acids 83-93 (KTPGKKKKGK) are absolutely essential for <Protname>importin beta1</Protname> recognition with residues 71-82 (TNKVETYKEQPL) additionally required for high affinity binding; residues 380-643 of <Protname>importin beta1</Protname> are required for the interaction. Binding of <Protname>importin beta1</Protname> to <Protname>PTHrP</Protname> is reduced in the presence of the GTP-bound but not GDP-bound form of the guanine nucleotide binding protein <Protname>Ran</Protname>, consistent with the idea that <Protname>Ran</Protname>GTP binding to <Protname>importin beta</Protname> is involved in the release of <Protname>PTHrP</Protname> into the nucleus following translocation across the nuclear envelope. This study represents the first detailed examination of a modular, non-arginine-rich <Protname>importin beta1</Protname>-recognized nuclear targeting signal. Copyright 2001 Academic Press.
    * </pre>
    * @throws Exception
    */

    public void testBio1Parser() throws Exception {

        YapexCorpusParser parser = new YapexCorpusParser(TestProperties.YAPEX_TEST_DOCUMENT_FILE, false);

        if (parser.hasNext()) {
            GenericDocument titleDocument = parser.next();

            /* get the annotations that were extracted */
            List<TextAnnotation> titleAnnotations = titleDocument.getAnnotations();
            assertEquals(2, titleAnnotations.size());
            List<String> annotStrs = new ArrayList<String>();
            annotStrs.add("protein: importin beta1 [28..42]");
            annotStrs.add("protein: parathyroid hormone-related protein [82..117]");

            /* make sure all annotations are correctly accountekeyd for */
            for (TextAnnotation ta : titleAnnotations) {
                String annotStr = ta.getClassMention().getMentionName() + ": " + ta.getCoveredText() + " [" + ta.getAnnotationSpanStart()
                        + ".." + ta.getAnnotationSpanEnd() + "]";
                assertTrue(annotStrs.contains(annotStr));
            }

            /* make sure title look good */
            String expectedTitle = "Molecular dissection of the importin beta1-recognized nuclear targeting signal of parathyroid hormone-related protein.";
                                 /* 012345678901234567890123456789012345678901234567890123456789012345678901234567890123456789012345678901234567890123456789012345678901234567890123456789012345678901234567890123456789012345678901234567890123456789012345678901234567890123456789012345678901234567890123456789012345678901234567890123456789012345678901234567890123456789012345678901234567890123456789012345678901234567890123456789012345678901234567890123456789012345678901234567890123456789012345678901234567890123456789012345678901234567890123456789012345678901234567890123456789012345678901234567890123456789012345678901234567890123456789012345678901234567890123456789012345678901234567890123456789012345678901234567890123456789012345678901234567890123456789012345678901234567890123456789012345678901234567890123456789012345678901234567890123456789012345678901234567890123456789012345678901234567890123456789012345678901234567890123456789012345678901234567890123456789012345678901234567890123456789012345678901234567890123456789012345678901234567890123456789012345678901234567890123456789012345678901234567890123456789012345678901234567890123456789012345678901234567890123456789012345678901234567890123456789012345678901234567890123456789012345678901234567890123456789012345678901234567890123456789012345678901234567890123456789012345678901234567890123456789012345678901234567890123456789012345678901234567890123456789012345678901234567890123456789012345678901234567890123456789012345678901234567890123456789012345678901234567890123456789012345678901234567890123456789012345678901234567890123456789012345678901234567890123456789012345678901234567890123456789012345678901234567890123456789012345678901234567890123456789012345678901234567890123456789 */
                                 /*           1         2         3         4         5         6         7         8         9         0         1         2         3         4         5         6         7         8         9         0         1         2         3         4         5         6         7         8         9         0         1         2         3         4         5         6         7         8         9         0         1         2         3         4         5         6         7         8         9         0         1         2         3         4         5         6         7         8         9         0         1         2         3         4         5         6         7         8         9         0         1         2         3         4         5         6         7         8         9         0         1         2         3         4         5         6         7         8         9         0         1         2         3         4         5         6         7         8         9         0         1         2         3         4         5         6         7         8         9         0         1         2         3         4         5         6         7         8         9         0         1         2         3         4         5         6         7         8         9         0         1         2         3         4         5         6         7         8         9         0         1         2         3         4         5         6         7         8         9         0         1         2         3         4         5         6         7         8         9         0         1         2         3         4         5         6         7         8         9         0         1         2         3         4         5         6         7         8         9         0 */
                                 /*                                                                                                     1                                                                                                   2                                                                                                   3                                                                                                   4                                                                                                   5                                                                                                   6                                                                                                   7                                                                                                   8                                                                                                   9                                                                                                   0                                                                                                   1                                                                                                   2                                                                                                   3                                                                                                   4                                                                                                   5                                                                                                   6 */
            assertEquals(expectedTitle, titleDocument.getDocumentText());

            assertEquals("11401507-t", titleDocument.getDocumentID());
            
        } else {
            fail("Test failed because there should be a title document waiting to be returned.");
        }

        if (parser.hasNext()) {
            GenericDocument abstractDocument = parser.next();

            /* get the annotations that were extracted */
            List<TextAnnotation> abstractAnnotations = abstractDocument.getAnnotations();

            /* there should be a total of 20 annotations */
            assertEquals(20, abstractAnnotations.size());
            List<String> annotStrs = new ArrayList<String>();
            annotStrs.add("protein: parathyroid hormone-related protein [43..78]");
            annotStrs.add("protein: PTHrP [80..85]");
            annotStrs.add("protein: PTHrP's [168..175]");
            annotStrs.add("protein: parathyroid hormone [202..221]");
            annotStrs.add("protein: PTHrP [436..441]");
            annotStrs.add("protein: importin beta1 [476..490]");
            annotStrs.add("protein: PTHrP [598..603]");
            annotStrs.add("protein: importin beta [609..622]");
            annotStrs.add("protein: PTHrP [657..662]");
            annotStrs.add("protein: importin beta1 [692..706]");
            annotStrs.add("protein: PTHrP [746..751]");
            annotStrs.add("protein: importin beta1 [812..826]");
            annotStrs.add("protein: importin beta1 [943..957]");
            annotStrs.add("protein: importin beta1 [1003..1017]");
            annotStrs.add("protein: PTHrP [1021..1026]");
            annotStrs.add("protein: Ran [1136..1139]");
            annotStrs.add("protein: Ran [1171..1174]");
            annotStrs.add("protein: importin beta [1189..1202]");            
            annotStrs.add("protein: PTHrP [1233..1238]");
            annotStrs.add("protein: importin beta1 [1394..1408]");
            
            /* make sure all three annotations are correctly accounted for */
            for (TextAnnotation ta : abstractAnnotations) {
                String annotStr = ta.getClassMention().getMentionName() + ": " + ta.getCoveredText() + " [" + ta.getAnnotationSpanStart()
                        + ".." + ta.getAnnotationSpanEnd() + "]";
//                System.err.println("YAPEX: " + annotStr);
                assertTrue(annotStrs.contains(annotStr));
            }

            /* make sure documents look good */
            String expectedAbstract = "Produced by various types of solid tumors, parathyroid hormone-related protein (PTHrP) is the causative agent of humoral hypercalcemia of malignancy. The similarity of PTHrP's amino-terminus to that of parathyroid hormone enables it to share some of the latter's signalling properties, but its carboxy-terminus confers distinct functions including a role in the nucleus/nucleolus in reducing apoptosis and enhancing cell proliferation. PTHrP nuclear import occurs via a novel importin beta1-mediated pathway. The present study uses several different direct binding assays to map the interaction of PTHrP with importin beta using a series of alanine mutated PTHrP peptides and truncated human importin beta1 derivatives. Our results indicate that PTHrP amino acids 83-93 (KTPGKKKKGK) are absolutely essential for importin beta1 recognition with residues 71-82 (TNKVETYKEQPL) additionally required for high affinity binding; residues 380-643 of importin beta1 are required for the interaction. Binding of importin beta1 to PTHrP is reduced in the presence of the GTP-bound but not GDP-bound form of the guanine nucleotide binding protein Ran, consistent with the idea that RanGTP binding to importin beta is involved in the release of PTHrP into the nucleus following translocation across the nuclear envelope. This study represents the first detailed examination of a modular, non-arginine-rich importin beta1-recognized nuclear targeting signal. Copyright 2001 Academic Press.";
                                    /* 012345678901234567890123456789012345678901234567890123456789012345678901234567890123456789012345678901234567890123456789012345678901234567890123456789012345678901234567890123456789012345678901234567890123456789012345678901234567890123456789012345678901234567890123456789012345678901234567890123456789012345678901234567890123456789012345678901234567890123456789012345678901234567890123456789012345678901234567890123456789012345678901234567890123456789012345678901234567890123456789012345678901234567890123456789012345678901234567890123456789012345678901234567890123456789012345678901234567890123456789012345678901234567890123456789012345678901234567890123456789012345678901234567890123456789012345678901234567890123456789012345678901234567890123456789012345678901234567890123456789012345678901234567890123456789012345678901234567890123456789012345678901234567890123456789012345678901234567890123456789012345678901234567890123456789012345678901234567890123456789012345678901234567890123456789012345678901234567890123456789012345678901234567890123456789012345678901234567890123456789012345678901234567890123456789012345678901234567890123456789012345678901234567890123456789012345678901234567890123456789012345678901234567890123456789012345678901234567890123456789012345678901234567890123456789012345678901234567890123456789012345678901234567890123456789012345678901234567890123456789012345678901234567890123456789012345678901234567890123456789012345678901234567890123456789012345678901234567890123456789012345678901234567890123456789012345678901234567890123456789012345678901234567890123456789012345678901234567890123456789012345678901234567890123456789012345678901234567890123456789012345678901234567890123456789 */
                                    /*           1         2         3         4         5         6         7         8         9         0         1         2         3         4         5         6         7         8         9         0         1         2         3         4         5         6         7         8         9         0         1         2         3         4         5         6         7         8         9         0         1         2         3         4         5         6         7         8         9         0         1         2         3         4         5         6         7         8         9         0         1         2         3         4         5         6         7         8         9         0         1         2         3         4         5         6         7         8         9         0         1         2         3         4         5         6         7         8         9         0         1         2         3         4         5         6         7         8         9         0         1         2         3         4         5         6         7         8         9         0         1         2         3         4         5         6         7         8         9         0         1         2         3         4         5         6         7         8         9         0         1         2         3         4         5         6         7         8         9         0         1         2         3         4         5         6         7         8         9         0         1         2         3         4         5         6         7         8         9         0         1         2         3         4         5         6         7         8         9         0         1         2         3         4         5         6         7         8         9         0 */
                                    /*                                                                                                     1                                                                                                   2                                                                                                   3                                                                                                   4                                                                                                   5                                                                                                   6                                                                                                   7                                                                                                   8                                                                                                   9                                                                                                   0                                                                                                   1                                                                                                   2                                                                                                   3                                                                                                   4                                                                                                   5                                                                                                   6 */

            assertEquals(expectedAbstract, abstractDocument.getDocumentText());

            assertEquals("11401507-a", abstractDocument.getDocumentID());
            
        } else {
            fail("There should have been an abstract document waiting to be returned.");
        }

        
        
        assertFalse(parser.hasNext());
    }

}
