# Supplementary material for: An open-source framework for large-scale, flexible evaluation of biomedical text mining systems
Source: J Biomed Discov Collab. 2008 Jan 29;3:1. doi: 10.1186/1747-5333-3-1 (PMC2276192; doi:10.1186/1747-5333-3-1)
Supplement: Additional file 1 — Evaluation platform source code. The additional file contains the software evaluation framework discussed in this paper. The most current release can be downloaded from SourceForge.net [1]. See the accompanying README file for instructions on installation and use. Also included in the distribution is a collection of UIMA wrappers for some commonly used BioNLP tools and annotated corpora. [file 1747-5333-3-1-S1.zip › bionlp_uima_repository-1.0.1/test/edu/uchsc/ccp/util/nlp/parser/corpus/TexasCorpusParserTestFn.java]

package edu.uchsc.ccp.util.nlp.parser.corpus;

import java.io.BufferedReader;
import java.io.IOException;
import java.io.StringReader;
import java.util.ArrayList;
import java.util.List;

import edu.uchsc.ccp.util.nlp.annotation.TextAnnotation;
import edu.uchsc.ccp.util.nlp.document.GenericDocument;
import edu.uchsc.ccp.util.nlp.parser.corpus.Bio1CorpusParser;
import edu.uchsc.ccp.util.nlp.parser.corpus.TexasCorpusParser;
import edu.uchsc.ccp.util.testproperties.TestProperties;
import junit.framework.TestCase;

public class TexasCorpusParserTestFn extends TestCase {

    
    /**
     * <pre>
     * <ArticleTitle><prot><prot>p38</prot> stress-activated protein kinase</prot> inhibitor reverses <prot><prot>bradykinin B(1)</prot> receptor</prot>-mediated component of inflammatory hyperalgesia.</ArticleTitle>
<AbstractText>The effects of a <prot><prot>p38</prot> stress-activated protein kinase</prot> inhibitor, 4-(4-fluorophenyl)-2-(-4-methylsulfonylphenyl)-5-(4-pyridynyl) imidazole (SB203580), were evaluated in a r
at model of inflammatory hyperalgesia. Oral, but not intrathecal, administration of SB203580 significantly reversed inflammatory mechanical hyperalgesia induced by injection of complete Freund's adjuvant into t
he hindpaw. SB203580 did not, however, affect the increased levels of <prot>interleukin-1beta</prot> and <prot>cyclo-oxygenase 2 protein</prot> observed in the hindpaw following complete Freund's adjuvant injec
tion. Intraplantar injection of <prot>interleukin-1beta</prot> into the hindpaw elicited mechanical hyperalgesia in the ipsilateral paw, as well as in the contralateral paw, following intraplantar injection of
the <prot><prot>bradykinin B(1)</prot> receptor</prot> agonist <prot>des-Arg(9)-bradykinin</prot>. Oral administration of SB203580 1 h prior to <prot>interleukin-1beta</prot> administration prevented the develo
pment of hyperalgesia in the ipslateral paw and the contralateral <prot><prot>bradykinin B(1)</prot> receptor</prot>-mediated hyperalgesia. In addition, following <prot>interleukin-1beta</prot> injection into t
he ipsilateral paw, co-administration of SB203580 with <prot>des-Arg(9)-bradykinin</prot> into the contralateral paw inhibited the <prot><prot>bradykinin B(1)</prot> receptor</prot>-mediated hyperalgesia.In hum
an embryonic kidney 293 cells expressing the human <prot><prot>bradykinin B(1)</prot> receptor</prot>, its agonist <prot>des-Arg(10)-kallidin</prot> produced a rapid phosphorylation of endogenous <prot><prot>p3
8</prot> stress-activated protein kinase</prot>. Our data suggest that <prot><prot>p38</prot> stress-activated protein kinase</prot> is involved in the development of inflammatory hyperalgesia in the rat, and t
hat its pro-inflammatory effects involve the induction of the <prot><prot>bradykinin B(1)</prot> receptor</prot> as well as functioning as its downstream effector.</AbstractText>

     * </pre>
     *
     */
    
    
    /*
     *        <prot><prot>p38</prot> stress-activated protein kinase</prot> inhibitor reverses <prot><prot>bradykinin B(1)</prot> receptor</prot>-mediated component of inflammatory hyperalgesia.
     * TITLE: p38 stress-activated protein kinase inhibitor reverses bradykinin B(1) receptor-mediated component of inflammatory hyperalgesia.
     *        012345678901234567890123456789012345678901234567890123456789012345678901234567890123456789012345678901234567890123456789012345678901234567890123456789012345678901234567890123456789012345678901234567890123456789012345678901234567890123456789
     *                  1         2         3         4         5         6         7         8         9         0         1         2         3         4         5         6         7         8         9         0         1         2         3         4         5
     *                                                                                                            1                                                                                                   2                                                                    
 
     *          <AbstractText>The effects of a <prot><prot>p38</prot> stress-activated protein kinase</prot> inhibitor, 4-(4-fluorophenyl)-2-(-4-methylsulfonylphenyl)-5-(4-pyridynyl) imidazole (SB203580), were evaluated in a rat model of inflammatory hyperalgesia. Oral, but not intrathecal, administration of SB203580 significantly reversed inflammatory mechanical hyperalgesia induced by injection of complete Freund's adjuvant into the hindpaw. SB203580 did not, however, affect the increased levels of <prot>interleukin-1beta</prot> and <prot>cyclo-oxygenase 2 protein</prot> observed in the hindpaw following complete Freund's adjuvant injection. Intraplantar injection of <prot>interleukin-1beta</prot> into the hindpaw elicited mechanical hyperalgesia in the ipsilateral paw, as well as in the contralateral paw, following intraplantar injection of the <prot><prot>bradykinin B(1)</prot> receptor</prot> agonist <prot>des-Arg(9)-bradykinin</prot>. Oral administration of SB203580 1 h prior to <prot>interleukin-1beta</prot> administration prevented the development of hyperalgesia in the ipslateral paw and the contralateral <prot><prot>bradykinin B(1)</prot> receptor</prot>-mediated hyperalgesia. In addition, following <prot>interleukin-1beta</prot> injection into the ipsilateral paw, co-administration of SB203580 with <prot>des-Arg(9)-bradykinin</prot> into the contralateral paw inhibited the <prot><prot>bradykinin B(1)</prot> receptor</prot>-mediated hyperalgesia.In human embryonic kidney 293 cells expressing the human <prot><prot>bradykinin B(1)</prot> receptor</prot>, its agonist <prot>des-Arg(10)-kallidin</prot> produced a rapid phosphorylation of endogenous <prot><prot>p38</prot> stress-activated protein kinase</prot>. Our data suggest that <prot><prot>p38</prot> stress-activated protein kinase</prot> is involved in the development of inflammatory hyperalgesia in the rat, and that its pro-inflammatory effects involve the induction of the <prot><prot>bradykinin B(1)</prot> receptor</prot> as well as functioning as its downstream effector.</AbstractText>
     * ABSTRACT: The effects of a p38 stress-activated protein kinase inhibitor, 4-(4-fluorophenyl)-2-(-4-methylsulfonylphenyl)-5-(4-pyridynyl) imidazole (SB203580), were evaluated in a rat model of inflammatory hyperalgesia. Oral, but not intrathecal, administration of SB203580 significantly reversed inflammatory mechanical hyperalgesia induced by injection of complete Freund's adjuvant into the hindpaw. SB203580 did not, however, affect the increased levels of interleukin-1beta and cyclo-oxygenase 2 protein observed in the hindpaw following complete Freund's adjuvant injection. Intraplantar injection of interleukin-1beta into the hindpaw elicited mechanical hyperalgesia in the ipsilateral paw, as well as in the contralateral paw, following intraplantar injection of the bradykinin B(1) receptor agonist des-Arg(9)-bradykinin. Oral administration of SB203580 1 h prior to interleukin-1beta administration prevented the development of hyperalgesia in the ipslateral paw and the contralateral bradykinin B(1) receptor-mediated hyperalgesia. In addition, following interleukin-1beta injection into the ipsilateral paw, co-administration of SB203580 with des-Arg(9)-bradykinin into the contralateral paw inhibited the bradykinin B(1) receptor-mediated hyperalgesia.In human embryonic kidney 293 cells expressing the human bradykinin B(1) receptor, its agonist des-Arg(10)-kallidin produced a rapid phosphorylation of endogenous p38 stress-activated protein kinase. Our data suggest that p38 stress-activated protein kinase is involved in the development of inflammatory hyperalgesia in the rat, and that its pro-inflammatory effects involve the induction of the bradykinin B(1) receptor as well as functioning as its downstream effector.
     *           0123456789012345678901234567890123456789012345678901234567890123456789012345678901234567890123456789012345678901234567890123456789012345678901234567890123456789012345678901234567890123456789012345678901234567890123456789012345678901234567890123456789012345678901234567890123456789012345678901234567890123456789012345678901234567890123456789012345678901234567890123456789012345678901234567890123456789012345678901234567890123456789012345678901234567890123456789012345678901234567890123456789012345678901234567890123456789012345678901234567890123456789012345678901234567890123456789012345678901234567890123456789012345678901234567890123456789012345678901234567890123456789012345678901234567890123456789012345678901234567890123456789012345678901234567890123456789012345678901234567890123456789012345678901234567890123456789012345678901234567890123456789012345678901234567890123456789012345678901234567890123456789012345678901234567890123456789012345678901234567890123456789012345678901234567890123456789012345678901234567890123456789012345678901234567890123456789012345678901234567890123456789012345678901234567890123456789012345678901234567890123456789012345678901234567890123456789012345678901234567890123456789012345678901234567890123456789012345678901234567890123456789012345678901234567890123456789012345678901234567890123456789012345678901234567890123456789012345678901234567890123456789012345678901234567890123456789012345678901234567890123456789012345678901234567890123456789012345678901234567890123456789012345678901234567890123456789012345678901234567890123456789012345678901234567890123456789012345678901234567890123456789012345678901234567890123456789012345678901234567890123456789012345678901234567890123456789012345678901
     *                     1         2         3         4         5         6         7         8         9         0         1         2         3         4         5         6         7         8         9         0         1         2         3         4         5         6         7         8         9         0         1         2         3         4         5         6         7         8         9         0         1         2         3         4         5         6         7         8         9         0         1         2         3         4         5         6         7         8         9         0         1         2         3         4         5         6         7         8         9         0         1         2         3         4         5         6         7         8         9         0         1         2         3         4         5         6         7         8         9         0         1         2         3         4         5         6         7         8         9         0         1         2         3         4         5         6         7         8         9         0         1         2         3         4         5         6         7         8         9         0         1         2         3         4         5         6         7         8         9         0         1         2         3         4         5         6         7         8         9         0         1         2         3         4         5         6         7         8         9         0         1         2         3         4         5         6         7         8         9         0         1         2         3         4         5         6         7         8         9         0         1         2       
     *                                                                                                               1                                                                                                   2                                                                                                   3                                                                                                   4                                                                                                   5                                                                                                   6                                                                                                   7                                                                                                   8                                                                                                   9                                                                                                   0                                                                                                   1                                                                                                   2                                                                                                   3                                                                                                   4                                                                                                   5                                                                                                   6                                                                                                   7                                                                    
     *                                                                                                                                                                                                                                                                                                                                                                                                                                                                                                                                                                                                                                                                                                                                                                                                                                                                                                                                                                                                                                                   1                                                                                                   1                                                                                                   1                                                                                                   1                                                                                                   1                                                                                                   1                                                                                                   1                                                                                                   1                                                                                                    
     
     * 
     * ANNOTATIONS:
     * TITLE: 4 proteins
     * ABSTRACT: 23 proteins
     */
    public void testTexasCorpusParser() {
        
        StringBuffer testStr = new StringBuffer();
        testStr.append("\n");
        testStr.append("<ArticleTitle><prot><prot>p38</prot> stress-activated protein kinase</prot> inhibitor reverses <prot><prot>bradykinin B(1)</prot> receptor</prot>-mediated component of inflammatory hyperalgesia.</ArticleTitle>\n");
        testStr.append("<AbstractText>The effects of a <prot><prot>p38</prot> stress-activated protein kinase</prot> inhibitor, 4-(4-fluorophenyl)-2-(-4-methylsulfonylphenyl)-5-(4-pyridynyl) imidazole (SB203580), were evaluated in a rat model of inflammatory hyperalgesia. Oral, but not intrathecal, administration of SB203580 significantly reversed inflammatory mechanical hyperalgesia induced by injection of complete Freund's adjuvant into the hindpaw. SB203580 did not, however, affect the increased levels of <prot>interleukin-1beta</prot> and <prot>cyclo-oxygenase 2 protein</prot> observed in the hindpaw following complete Freund's adjuvant injection. Intraplantar injection of <prot>interleukin-1beta</prot> into the hindpaw elicited mechanical hyperalgesia in the ipsilateral paw, as well as in the contralateral paw, following intraplantar injection of the <prot><prot>bradykinin B(1)</prot> receptor</prot> agonist <prot>des-Arg(9)-bradykinin</prot>. Oral administration of SB203580 1 h prior to <prot>interleukin-1beta</prot> administration prevented the development of hyperalgesia in the ipslateral paw and the contralateral <prot><prot>bradykinin B(1)</prot> receptor</prot>-mediated hyperalgesia. In addition, following <prot>interleukin-1beta</prot> injection into the ipsilateral paw, co-administration of SB203580 with <prot>des-Arg(9)-bradykinin</prot> into the contralateral paw inhibited the <prot><prot>bradykinin B(1)</prot> receptor</prot>-mediated hyperalgesia.In human embryonic kidney 293 cells expressing the human <prot><prot>bradykinin B(1)</prot> receptor</prot>, its agonist <prot>des-Arg(10)-kallidin</prot> produced a rapid phosphorylation of endogenous <prot><prot>p38</prot> stress-activated protein kinase</prot>. Our data suggest that <prot><prot>p38</prot> stress-activated protein kinase</prot> is involved in the development of inflammatory hyperalgesia in the rat, and that its pro-inflammatory effects involve the induction of the <prot><prot>bradykinin B(1)</prot> receptor</prot> as well as functioning as its downstream effector.</AbstractText>\n");
        
        BufferedReader br = new BufferedReader(new StringReader(testStr.toString()));
        
        /* parse the test text */
        try {
            TexasCorpusParser.parseTexasCorpusFile("1-1", br);
        } catch (IOException e) {
            e.printStackTrace();
            fail("IOException while parsing Texas corpus test");
        }
        
        /* get the annotations that were extracted */
        List<TextAnnotation> annotations = TexasCorpusParser.getTextAnnotations();
        
        /* there should be a total of 28 annotations */
        assertEquals(28, annotations.size());
        List<String> annotStrs = new ArrayList<String>();
        annotStrs.add("protein: p38 [0..3]");
        annotStrs.add("protein: p38 stress-activated protein kinase [0..35]");
        annotStrs.add("protein: bradykinin B(1) [55..70]");
        annotStrs.add("protein: bradykinin B(1) receptor [55..79]");
        annotStrs.add("protein: p38 [17..20]");
        annotStrs.add("protein: p38 stress-activated protein kinase [17..52]");
        annotStrs.add("protein: interleukin-1beta [450..467]");
        annotStrs.add("protein: cyclo-oxygenase 2 protein [472..497]");
        annotStrs.add("protein: interleukin-1beta [596..613]");
        annotStrs.add("protein: bradykinin B(1) [765..780]");
        annotStrs.add("protein: bradykinin B(1) receptor [765..789]");
        annotStrs.add("protein: des-Arg(9)-bradykinin [798..819]");
        annotStrs.add("protein: interleukin-1beta [866..883]");
        annotStrs.add("protein: bradykinin B(1) [985..1000]");
        annotStrs.add("protein: bradykinin B(1) receptor [985..1009]");
        annotStrs.add("protein: interleukin-1beta [1056..1073]");
        annotStrs.add("protein: des-Arg(9)-bradykinin [1145..1166]");
        annotStrs.add("protein: bradykinin B(1) [1208..1223]");
        annotStrs.add("protein: bradykinin B(1) receptor [1208..1232]");
        annotStrs.add("protein: bradykinin B(1) [1312..1327]");
        annotStrs.add("protein: bradykinin B(1) receptor [1312..1336]");
        annotStrs.add("protein: des-Arg(10)-kallidin [1350..1370]");
        annotStrs.add("protein: p38 [1418..1421]");
        annotStrs.add("protein: p38 stress-activated protein kinase [1418..1453]");
        annotStrs.add("protein: p38 [1477..1480]");
        annotStrs.add("protein: p38 stress-activated protein kinase [1477..1512]");
        annotStrs.add("protein: bradykinin B(1) [1652..1667]");
        annotStrs.add("protein: bradykinin B(1) receptor [1652..1676]");
        
        for (TextAnnotation ta : annotations) {
            String annotStr = ta.getClassMention().getMentionName() + ": " + ta.getCoveredText() + " [" + ta.getAnnotationSpanStart() + ".." + ta.getAnnotationSpanEnd() + "]";
//            System.out.println("TexasCorpusParser found entity: " + annotStr);
            assertTrue(annotStrs.contains(annotStr));
        }
        
        /* make sure documents look good */
        List<String[]> documents = TexasCorpusParser.getDocuments();
        assertEquals(documents.get(0)[1], "p38 stress-activated protein kinase inhibitor reverses bradykinin B(1) receptor-mediated component of inflammatory hyperalgesia.");
        
        //System.err.println("ABS1: " + documents.get(1)[1]);
        //System.err.println("ABS1: " + "The COP9 signalosome (CSN) is an essential eight-subunit repressor of light-regulated development in ARABIDOPSIS: This complex has also been identified in animals, though its developmental role remains obscure. CSN subunits have been implicated in various cellular processes, suggesting a possible role for the CSN as an integrator of multiple signaling pathways. In order to elucidate the function of the CSN in animals, a Drosophila model system has previously been established. Gel-filtration analysis with antibodies against CSN subunits 4, 5 and 7 revealed that these proteins act as a complex in Drosophila that is similar in size to the plant and mammalian complexes. Null mutations in either one of two subunits, CSN4 or CSN5, are larval lethal. Successful embryogenesis appears to be a consequence of maternal contribution of the complex. Biochemical analysis indicates that the different subunits are found in both CSN-dependent and CSN-independent forms, and that these forms are differentially affected by the mutations. Phenotypic characterization of these two mutants indicates that they show both shared and unique phenotypes, which suggest specific roles for each subunit. Both mutants have defective oocyte and embryo patterning, and defects in response to DNA damage, while csn5 mutants develop melanotic tumors and csn4 mutants have phenotypes reminiscent of defects in ecdysone signaling.");
        String abstractStr = "The effects of a p38 stress-activated protein kinase inhibitor, 4-(4-fluorophenyl)-2-(-4-methylsulfonylphenyl)-5-(4-pyridynyl) imidazole (SB203580), were evaluated in a rat model of inflammatory hyperalgesia. Oral, but not intrathecal, administration of SB203580 significantly reversed inflammatory mechanical hyperalgesia induced by injection of complete Freund's adjuvant into the hindpaw. SB203580 did not, however, affect the increased levels of interleukin-1beta and cyclo-oxygenase 2 protein observed in the hindpaw following complete Freund's adjuvant injection. Intraplantar injection of interleukin-1beta into the hindpaw elicited mechanical hyperalgesia in the ipsilateral paw, as well as in the contralateral paw, following intraplantar injection of the bradykinin B(1) receptor agonist des-Arg(9)-bradykinin. Oral administration of SB203580 1 h prior to interleukin-1beta administration prevented the development of hyperalgesia in the ipslateral paw and the contralateral bradykinin B(1) receptor-mediated hyperalgesia. In addition, following interleukin-1beta injection into the ipsilateral paw, co-administration of SB203580 with des-Arg(9)-bradykinin into the contralateral paw inhibited the bradykinin B(1) receptor-mediated hyperalgesia.In human embryonic kidney 293 cells expressing the human bradykinin B(1) receptor, its agonist des-Arg(10)-kallidin produced a rapid phosphorylation of endogenous p38 stress-activated protein kinase. Our data suggest that p38 stress-activated protein kinase is involved in the development of inflammatory hyperalgesia in the rat, and that its pro-inflammatory effects involve the induction of the bradykinin B(1) receptor as well as functioning as its downstream effector.";
        assertEquals(abstractStr, documents.get(1)[1]);

    }
    
    
    public void testIteratorMethods() throws Exception {
        TexasCorpusParser tcp = new TexasCorpusParser(TestProperties.TEXAS_CORPUS_TEST_DIR);

        if (tcp.hasNext()) {
            GenericDocument titleDocument = tcp.next();

            /* get the annotations that were extracted */
            List<TextAnnotation> titleAnnotations = titleDocument.getAnnotations();
            assertEquals(4, titleAnnotations.size());
            List<String> annotStrs = new ArrayList<String>();
            annotStrs.add("protein: p38 [0..3]");
            annotStrs.add("protein: p38 stress-activated protein kinase [0..35]");
            annotStrs.add("protein: bradykinin B(1) [55..70]");
            annotStrs.add("protein: bradykinin B(1) receptor [55..79]");

            /* make sure all annotations are correctly accountekeyd for */
            for (TextAnnotation ta : titleAnnotations) {
                String annotStr = ta.getClassMention().getMentionName() + ": " + ta.getCoveredText() + " [" + ta.getAnnotationSpanStart()
                        + ".." + ta.getAnnotationSpanEnd() + "]";
                assertTrue(annotStrs.contains(annotStr));
            }

            /* make sure title look good */
            String expectedTitle = "p38 stress-activated protein kinase inhibitor reverses bradykinin B(1) receptor-mediated component of inflammatory hyperalgesia.";
            assertEquals(expectedTitle, titleDocument.getDocumentText());

            assertEquals("1-1-t", titleDocument.getDocumentID());
            
        } else {
            fail("Test failed because there should be a title document waiting to be returned.");
        }

        if (tcp.hasNext()) {
            GenericDocument abstractDocument = tcp.next();

            /* get the annotations that were extracted */
            List<TextAnnotation> abstractAnnotations = abstractDocument.getAnnotations();

            /* there should be a total of 64 annotations */
            assertEquals(24, abstractAnnotations.size());
            List<String> annotStrs = new ArrayList<String>();
            annotStrs.add("protein: p38 [17..20]");
            annotStrs.add("protein: p38 stress-activated protein kinase [17..52]");
            annotStrs.add("protein: interleukin-1beta [450..467]");
            annotStrs.add("protein: cyclo-oxygenase 2 protein [472..497]");
            annotStrs.add("protein: interleukin-1beta [596..613]");
            annotStrs.add("protein: bradykinin B(1) [765..780]");
            annotStrs.add("protein: bradykinin B(1) receptor [765..789]");
            annotStrs.add("protein: des-Arg(9)-bradykinin [798..819]");
            annotStrs.add("protein: interleukin-1beta [866..883]");
            annotStrs.add("protein: bradykinin B(1) [985..1000]");
            annotStrs.add("protein: bradykinin B(1) receptor [985..1009]");
            annotStrs.add("protein: interleukin-1beta [1056..1073]");
            annotStrs.add("protein: des-Arg(9)-bradykinin [1145..1166]");
            annotStrs.add("protein: bradykinin B(1) [1208..1223]");
            annotStrs.add("protein: bradykinin B(1) receptor [1208..1232]");
            annotStrs.add("protein: bradykinin B(1) [1312..1327]");
            annotStrs.add("protein: bradykinin B(1) receptor [1312..1336]");
            annotStrs.add("protein: des-Arg(10)-kallidin [1350..1370]");
            annotStrs.add("protein: p38 [1418..1421]");
            annotStrs.add("protein: p38 stress-activated protein kinase [1418..1453]");
            annotStrs.add("protein: p38 [1477..1480]");
            annotStrs.add("protein: p38 stress-activated protein kinase [1477..1512]");
            annotStrs.add("protein: bradykinin B(1) [1652..1667]");
            annotStrs.add("protein: bradykinin B(1) receptor [1652..1676]");

            /* make sure all three annotations are correctly accounted for */
            for (TextAnnotation ta : abstractAnnotations) {
                String annotStr = ta.getClassMention().getMentionName() + ": " + ta.getCoveredText() + " [" + ta.getAnnotationSpanStart()
                        + ".." + ta.getAnnotationSpanEnd() + "]";
                assertTrue(annotStrs.contains(annotStr));
            }

            /* make sure documents look good */
            String expectedAbstract = "The effects of a p38 stress-activated protein kinase inhibitor, 4-(4-fluorophenyl)-2-(-4-methylsulfonylphenyl)-5-(4-pyridynyl) imidazole (SB203580), were evaluated in a rat model of inflammatory hyperalgesia. Oral, but not intrathecal, administration of SB203580 significantly reversed inflammatory mechanical hyperalgesia induced by injection of complete Freund's adjuvant into the hindpaw. SB203580 did not, however, affect the increased levels of interleukin-1beta and cyclo-oxygenase 2 protein observed in the hindpaw following complete Freund's adjuvant injection. Intraplantar injection of interleukin-1beta into the hindpaw elicited mechanical hyperalgesia in the ipsilateral paw, as well as in the contralateral paw, following intraplantar injection of the bradykinin B(1) receptor agonist des-Arg(9)-bradykinin. Oral administration of SB203580 1 h prior to interleukin-1beta administration prevented the development of hyperalgesia in the ipslateral paw and the contralateral bradykinin B(1) receptor-mediated hyperalgesia. In addition, following interleukin-1beta injection into the ipsilateral paw, co-administration of SB203580 with des-Arg(9)-bradykinin into the contralateral paw inhibited the bradykinin B(1) receptor-mediated hyperalgesia.In human embryonic kidney 293 cells expressing the human bradykinin B(1) receptor, its agonist des-Arg(10)-kallidin produced a rapid phosphorylation of endogenous p38 stress-activated protein kinase. Our data suggest that p38 stress-activated protein kinase is involved in the development of inflammatory hyperalgesia in the rat, and that its pro-inflammatory effects involve the induction of the bradykinin B(1) receptor as well as functioning as its downstream effector.";
                                    /* 012345678901234567890123456789012345678901234567890123456789012345678901234567890123456789012345678901234567890123456789012345678901234567890123456789012345678901234567890123456789012345678901234567890123456789012345678901234567890123456789012345678901234567890123456789012345678901234567890123456789012345678901234567890123456789012345678901234567890123456789012345678901234567890123456789012345678901234567890123456789012345678901234567890123456789012345678901234567890123456789012345678901234567890123456789012345678901234567890123456789012345678901234567890123456789012345678901234567890123456789012345678901234567890123456789012345678901234567890123456789012345678901234567890123456789012345678901234567890123456789012345678901234567890123456789012345678901234567890123456789012345678901234567890123456789012345678901234567890123456789012345678901234567890123456789012345678901234567890123456789012345678901234567890123456789012345678901234567890123456789012345678901234567890123456789012345678901234567890123456789012345678901234567890123456789012345678901234567890123456789012345678901234567890123456789012345678901234567890123456789012345678901234567890123456789012345678901234567890123456789012345678901234567890123456789012345678901234567890123456789012345678901234567890123456789012345678901234567890123456789012345678901234567890123456789012345678901234567890123456789012345678901234567890123456789012345678901234567890123456789012345678901234567890123456789012345678901234567890123456789012345678901234567890123456789012345678901234567890123456789012345678901234567890123456789012345678901234567890123456789012345678901234567890123456789012345678901234567890123456789012345678901234567890123456789 */
            assertEquals(expectedAbstract, abstractDocument.getDocumentText());
            assertEquals("1-1-a", abstractDocument.getDocumentID());
            
        } else {
            fail("There should have been an abstract document waiting to be returned.");
        }
        
        assertFalse(tcp.hasNext());
    }
    
    
}
