# Supplementary material for: An open-source framework for large-scale, flexible evaluation of biomedical text mining systems
Source: J Biomed Discov Collab. 2008 Jan 29;3:1. doi: 10.1186/1747-5333-3-1 (PMC2276192; doi:10.1186/1747-5333-3-1)
Supplement: Additional file 1 — Evaluation platform source code. The additional file contains the software evaluation framework discussed in this paper. The most current release can be downloaded from SourceForge.net [1]. See the accompanying README file for instructions on installation and use. Also included in the distribution is a collection of UIMA wrappers for some commonly used BioNLP tools and annotated corpora. [file 1747-5333-3-1-S1.zip › bionlp_uima_repository-1.0.1/test/edu/uchsc/ccp/util/nlp/GenericTextUtilsTest.java]

package edu.uchsc.ccp.util.nlp;

import java.util.HashSet;
import java.util.List;
import java.util.Set;

import junit.framework.TestCase;
import edu.uchsc.ccp.util.nlp.annotation.Annotator;
import edu.uchsc.ccp.util.nlp.annotation.TextAnnotation;
import edu.uchsc.ccp.util.nlp.mention.ClassMentionTypes;

public class GenericTextUtilsTest extends TestCase {

    public void testFindTargetInText() {
        String originalText = "I do not like Green/Eggs and Ham. I do not like them Sam, I am. I do not like them here or there. " +
                            /* 01234567890123456789012345678901234567890123456789012345678901234567890123456789012345678901234567
                             * 0---------1---------2---------3---------4---------5---------6---------7---------8---------9-------       */
                  "I do not like them anywhere. I do not like them in a boat. I would not, could not, with a goat. I will not eat them in the rain. " +
                /* 890123456789012345678901234567890123456789012345678901234567890123456789012345678901234567890123456789012345678901234567890123456
                 * --0---------1---------2---------3---------4---------5---------6---------7---------8---------9---------0---------1---------2------
                 * --1---------1---------1---------1---------1---------1---------1---------1---------1---------1---------2---------2---------2------
                 */
                  "I do not like them on a train. I do not (ik) them in a box. I will not eat them with a fox. I do not like them in a house. " +
                /* 789012345678901234567890123456789012345678901234567890123456789012345678901234567890123456789012345678901234567890123456789
                 * ---3---------4---------5---------6---------7---------8---------9---------0---------1---------2---------3---------4---------
                 * ---2---------2---------2---------2---------2---------2---------2---------3---------3---------3---------3---------3---------
                 */
                  "I would not, could not, with a mouse. I do not like Green/Eggs and Ham. I do not like them. Sam, I am.";
                /* 0123456789012345678901234567890123456789012345678901234567890123456789012345678901234567890123456789012
                 * 5---------6---------7---------8---------9---------0---------1---------2---------3---------4---------5--
                 * 3---------3---------3---------3---------3---------4---------4---------4---------4---------4---------4--
                 */

        /* Initialize an annotator */
        Annotator testAnnotator = new Annotator(new Integer(-1), "TEST", "ANNOTATOR", "CCP");
        
        String targetText = "Ham";
        /* There are 2 instances of Ham in the text: [29..32] and [417..420] */
        String documentID = "6789";
        String classMentionType = ClassMentionTypes.PROTEIN;
        List<TextAnnotation> hamAnnotations = GenericTextUtils.findTargetInText(targetText, originalText, 0, documentID, classMentionType, testAnnotator, false);
        /* Make sure there are 2 annotations in the list that was returned */
        assertEquals(2, hamAnnotations.size());
        /* Check for the first Ham annotation...*/
        TextAnnotation ham0 = hamAnnotations.get(0);
        /* that the span is [29..32] */
        assertEquals(29, ham0.getAnnotationSpanStart());
        assertEquals(32, ham0.getAnnotationSpanEnd());
        /* and that the classMentionType is correct */
        assertEquals(classMentionType, ham0.getClassMention().getMentionName());
        /* and that the documentID is correct */
        assertEquals(documentID, ham0.getDocumentID());
        /* and that the coveredText is correct */
        assertEquals(targetText, ham0.getCoveredText());
        
        
        targetText = "am";
        /* There are 2 instances of am in the text: [60..62] and [449..451] */
        documentID = null;
        classMentionType = null;
        List<TextAnnotation> amAnnotations = GenericTextUtils.findTargetInText(targetText, originalText, 0, documentID, classMentionType, testAnnotator, false);
        /* Make sure there are 2 annotations in the list that was returned */
        assertEquals(2, amAnnotations.size());
        /* Check for the first Ham annotation...*/
        TextAnnotation am1 = amAnnotations.get(1);
        /* that the span is [449..451] */
        assertEquals(449, am1.getAnnotationSpanStart());
        assertEquals(451, am1.getAnnotationSpanEnd());
        /* and that the classMentionType is correct */
        assertNull(am1.getClassMention());
        /* and that the documentID is correct */
        assertEquals("-1", am1.getDocumentID());
        /* and that the coveredText is correct */
        assertEquals(targetText, am1.getCoveredText());
        
        targetText = "/";
        /* There are 2 instances of / in the text: [19..20] and [407..408] */
        documentID = null;
        classMentionType = null;
        List<TextAnnotation> fsAnnotations = GenericTextUtils.findTargetInText(targetText, originalText, 0, documentID, classMentionType, testAnnotator, false);
        /* Make sure there are 2 annotations in the list that was returned */
        assertEquals(2, fsAnnotations.size());
        /* Check for the first Ham annotation...*/
        TextAnnotation fsAnnot1 = fsAnnotations.get(0);
        /* that the span is [19..20] */
        assertEquals(19, fsAnnot1.getAnnotationSpanStart());
        assertEquals(20, fsAnnot1.getAnnotationSpanEnd());
        /* and that the classMentionType is correct */
        assertNull(fsAnnot1.getClassMention());
        /* and that the documentID is correct */
        assertEquals("-1", fsAnnot1.getDocumentID());
        /* and that the coveredText is correct */
        assertEquals(targetText, fsAnnot1.getCoveredText());
        
        
        targetText = "(";
        /* There are 2 instances of / in the text: [19..20] and [407..408] */
        documentID = null;
        classMentionType = null;
        List<TextAnnotation> lpAnnotations = GenericTextUtils.findTargetInText(targetText, originalText, 0, documentID, classMentionType, testAnnotator, false);
        /* Make sure there are 2 annotations in the list that was returned */
        assertEquals(1, lpAnnotations.size());
        /* Check for the first Ham annotation...*/
        TextAnnotation lpAnnot1 = lpAnnotations.get(0);
        /* that the span is [19..20] */
        assertEquals(267, lpAnnot1.getAnnotationSpanStart());
        assertEquals(268, lpAnnot1.getAnnotationSpanEnd());
        /* and that the classMentionType is correct */
        assertNull(lpAnnot1.getClassMention());
        /* and that the documentID is correct */
        assertEquals("-1", lpAnnot1.getDocumentID());
        /* and that the coveredText is correct */
        assertEquals(targetText, lpAnnot1.getCoveredText());
        
        targetText = ")";
        /* There are 2 instances of / in the text: [19..20] and [407..408] */
        documentID = null;
        classMentionType = null;
        List<TextAnnotation> rpAnnotations = GenericTextUtils.findTargetInText(targetText, originalText, 0, documentID, classMentionType, testAnnotator, false);
        /* Make sure there are 2 annotations in the list that was returned */
        assertEquals(1, rpAnnotations.size());
        /* Check for the first Ham annotation...*/
        TextAnnotation rpAnnot1 = rpAnnotations.get(0);
        /* that the span is [19..20] */
        assertEquals(270, rpAnnot1.getAnnotationSpanStart());
        assertEquals(271, rpAnnot1.getAnnotationSpanEnd());
        /* and that the classMentionType is correct */
        assertNull(rpAnnot1.getClassMention());
        /* and that the documentID is correct */
        assertEquals("-1", rpAnnot1.getDocumentID());
        /* and that the coveredText is correct */
        assertEquals(targetText, rpAnnot1.getCoveredText());
        
        
        targetText = "ik";
        /* There are 2 instances of / in the text: [19..20] and [407..408] */
        documentID = null;
        classMentionType = null;
        List<TextAnnotation> ikAnnotations = GenericTextUtils.findTargetInText(targetText, originalText, 0, documentID, classMentionType, testAnnotator, false);
        /* Make sure there are 2 annotations in the list that was returned */
        assertEquals(1, ikAnnotations.size());
        /* Check for the first Ham annotation...*/
        TextAnnotation ikAnnot1 = ikAnnotations.get(0);
        /* that the span is [19..20] */
        assertEquals(268, ikAnnot1.getAnnotationSpanStart());
        assertEquals(270, ikAnnot1.getAnnotationSpanEnd());
        
        
    }
    
    public void testFindFirstNonHtmlCharacter() {
    String htmlText = "This research begins with the premise, pioneered by Block et<SUP> </SUP>al. (1<A HREF=\"#B1\"><IMG BORDER=1 WIDTH=8 HEIGHT=7 ALT=\"Go\" SRC=\"/icons/fig-down.gif\"></A>), that using nationally representative dietary data in<SUP> </SUP>a systematic way to create an FFQ nutrient database will provide<SUP> </SUP>the most unbiased nutrient estimates for an FFQ to be used among<SUP> </SUP>US adults. This reasoning is based on the premise that non-data-driven<SUP> </SUP>methods will necessarily involve more extensive judgments and<SUP> </SUP>assumptions on the part of investigators that may not accurately<SUP> </SUP>represent current food consumption and composition and that<SUP> </SUP>are not reproducible across investigators. Although all methods<SUP> </SUP>require some degree of judgment and decision making (such as<SUP> </SUP>in the food grouping step), the more this is minimized, the<SUP> </SUP>more likely that the instruments will reflect the reality of<SUP> </SUP>consumption in the population.<SUP> </SUP>";
    
    int firstNonHtmlChar = GenericTextUtils.findFirstNonHTMLCharacter(htmlText);
    assertEquals(0, firstNonHtmlChar);
    //System.out.println(htmlText.substring(firstNonHtmlChar));
    assertEquals('T', htmlText.substring(firstNonHtmlChar).charAt(0));
    
    htmlText = "<A HREF=\"blah\">This research begins with the premise, pioneered by Block et<SUP> </SUP>al. (1<A HREF=\"#B1\"><IMG BORDER=1 WIDTH=8 HEIGHT=7 ALT=\"Go\" SRC=\"/icons/fig-down.gif\"></A>), that using nationally representative dietary data in<SUP> </SUP>a systematic way to create an FFQ nutrient database will provide<SUP> </SUP>the most unbiased nutrient estimates for an FFQ to be used among<SUP> </SUP>US adults. This reasoning is based on the premise that non-data-driven<SUP> </SUP>methods will necessarily involve more extensive judgments and<SUP> </SUP>assumptions on the part of investigators that may not accurately<SUP> </SUP>represent current food consumption and composition and that<SUP> </SUP>are not reproducible across investigators. Although all methods<SUP> </SUP>require some degree of judgment and decision making (such as<SUP> </SUP>in the food grouping step), the more this is minimized, the<SUP> </SUP>more likely that the instruments will reflect the reality of<SUP> </SUP>consumption in the population.<SUP> </SUP>";
    firstNonHtmlChar = GenericTextUtils.findFirstNonHTMLCharacter(htmlText);
    //System.out.println(htmlText.substring(firstNonHtmlChar));
    assertEquals(15, firstNonHtmlChar);
    assertEquals('T', htmlText.substring(firstNonHtmlChar).charAt(0));
    
    htmlText = "<A HREF=\"blah\"> <A HREF=\"blah\">  <A HREF=\"blah\"><A HREF=\"blah\"> <A HREF=\"blah\"> This research begins with the premise, pioneered by Block et<SUP> </SUP>al. (1<A HREF=\"#B1\"><IMG BORDER=1 WIDTH=8 HEIGHT=7 ALT=\"Go\" SRC=\"/icons/fig-down.gif\"></A>), that using nationally representative dietary data in<SUP> </SUP>a systematic way to create an FFQ nutrient database will provide<SUP> </SUP>the most unbiased nutrient estimates for an FFQ to be used among<SUP> </SUP>US adults. This reasoning is based on the premise that non-data-driven<SUP> </SUP>methods will necessarily involve more extensive judgments and<SUP> </SUP>assumptions on the part of investigators that may not accurately<SUP> </SUP>represent current food consumption and composition and that<SUP> </SUP>are not reproducible across investigators. Although all methods<SUP> </SUP>require some degree of judgment and decision making (such as<SUP> </SUP>in the food grouping step), the more this is minimized, the<SUP> </SUP>more likely that the instruments will reflect the reality of<SUP> </SUP>consumption in the population.<SUP> </SUP>";
    firstNonHtmlChar = GenericTextUtils.findFirstNonHTMLCharacter(htmlText);
    //System.out.println(htmlText.substring(firstNonHtmlChar));
    assertEquals('T', htmlText.substring(firstNonHtmlChar).charAt(0));
        
    /* test removal of &nbsp;*/
    htmlText = "<A HREF=\"blah\">&nbsp;<A HREF=\"blah\"> &nbsp;&nbsp; <A HREF=\"blah\"><A HREF=\"blah\"> <A HREF=\"blah\">&nbsp; This research begins with the premise, pioneered by Block et<SUP> </SUP>al. (1<A HREF=\"#B1\"><IMG BORDER=1 WIDTH=8 HEIGHT=7 ALT=\"Go\" SRC=\"/icons/fig-down.gif\"></A>), that using nationally representative dietary data in<SUP> </SUP>a systematic way to create an FFQ nutrient database will provide<SUP> </SUP>the most unbiased nutrient estimates for an FFQ to be used among<SUP> </SUP>US adults. This reasoning is based on the premise that non-data-driven<SUP> </SUP>methods will necessarily involve more extensive judgments and<SUP> </SUP>assumptions on the part of investigators that may not accurately<SUP> </SUP>represent current food consumption and composition and that<SUP> </SUP>are not reproducible across investigators. Although all methods<SUP> </SUP>require some degree of judgment and decision making (such as<SUP> </SUP>in the food grouping step), the more this is minimized, the<SUP> </SUP>more likely that the instruments will reflect the reality of<SUP> </SUP>consumption in the population.<SUP> </SUP>";
    firstNonHtmlChar = GenericTextUtils.findFirstNonHTMLCharacter(htmlText);
    //System.out.println(htmlText.substring(firstNonHtmlChar));
    assertEquals('T', htmlText.substring(firstNonHtmlChar).charAt(0));
    
    
    htmlText = "<A HREF=\"blah\"> <A HREF=\"blah\">  <A HREF=\"blah\"><A HREF=\"blah\"> <A HREF=\"blah\"><SUP> </SUP>";
    firstNonHtmlChar = GenericTextUtils.findFirstNonHTMLCharacter(htmlText);
    assertEquals(-1, firstNonHtmlChar);
    }
    
    public void testFindLastNonHtmlCharacter() {
        String htmlText = "This research begins with the premise, pioneered by Block et<SUP> </SUP>al. (1<A HREF=\"#B1\"><IMG BORDER=1 WIDTH=8 HEIGHT=7 ALT=\"Go\" SRC=\"/icons/fig-down.gif\"></A>), that using nationally representative dietary data in<SUP> </SUP>a systematic way to create an FFQ nutrient database will provide<SUP> </SUP>the most unbiased nutrient estimates for an FFQ to be used among<SUP> </SUP>US adults. This reasoning is based on the premise that non-data-driven<SUP> </SUP>methods will necessarily involve more extensive judgments and<SUP> </SUP>assumptions on the part of investigators that may not accurately<SUP> </SUP>represent current food consumption and composition and that<SUP> </SUP>are not reproducible across investigators. Although all methods<SUP> </SUP>require some degree of judgment and decision making (such as<SUP> </SUP>in the food grouping step), the more this is minimized, the<SUP> </SUP>more likely that the instruments will reflect the reality of<SUP> </SUP>consumption in the population.";
        
        int lastNonHtmlChar = GenericTextUtils.findLastNonHTMLCharacter(htmlText);
        //assertEquals(0, lastNonHtmlChar);
        String s = htmlText.substring(0, lastNonHtmlChar);
        //System.out.println("FL: " + s);
        assertEquals('.', s.charAt(s.length()-1));
        
        htmlText = "<A HREF=\"blah\">This research begins with the premise, pioneered by Block et<SUP> </SUP>al. (1<A HREF=\"#B1\"><IMG BORDER=1 WIDTH=8 HEIGHT=7 ALT=\"Go\" SRC=\"/icons/fig-down.gif\"></A>), that using nationally representative dietary data in<SUP> </SUP>a systematic way to create an FFQ nutrient database will provide<SUP> </SUP>the most unbiased nutrient estimates for an FFQ to be used among<SUP> </SUP>US adults. This reasoning is based on the premise that non-data-driven<SUP> </SUP>methods will necessarily involve more extensive judgments and<SUP> </SUP>assumptions on the part of investigators that may not accurately<SUP> </SUP>represent current food consumption and composition and that<SUP> </SUP>are not reproducible across investigators. Although all methods<SUP> </SUP>require some degree of judgment and decision making (such as<SUP> </SUP>in the food grouping step), the more this is minimized, the<SUP> </SUP>more likely that the instruments will reflect the reality of<SUP> </SUP>consumption in the population.<SUP>";
        lastNonHtmlChar = GenericTextUtils.findLastNonHTMLCharacter(htmlText);
        //System.out.println(htmlText.substring(0, htmlText.length() - lastNonHtmlChar));
        s = htmlText.substring(0, lastNonHtmlChar);
        //System.out.println("FL: " + lastNonHtmlChar + ": " + s);
        assertEquals('.', s.charAt(s.length()-1));
        
        
        htmlText = "<A HREF=\"blah\"> <A HREF=\"blah\">  <A HREF=\"blah\"><A HREF=\"blah\"> <A HREF=\"blah\"> This research begins with the premise, pioneered by Block et<SUP> </SUP>al. (1<A HREF=\"#B1\"><IMG BORDER=1 WIDTH=8 HEIGHT=7 ALT=\"Go\" SRC=\"/icons/fig-down.gif\"></A>), that using nationally representative dietary data in<SUP> </SUP>a systematic way to create an FFQ nutrient database will provide<SUP> </SUP>the most unbiased nutrient estimates for an FFQ to be used among<SUP> </SUP>US adults. This reasoning is based on the premise that non-data-driven<SUP> </SUP>methods will necessarily involve more extensive judgments and<SUP> </SUP>assumptions on the part of investigators that may not accurately<SUP> </SUP>represent current food consumption and composition and that<SUP> </SUP>are not reproducible across investigators. Although all methods<SUP> </SUP>require some degree of judgment and decision making (such as<SUP> </SUP>in the food grouping step), the more this is minimized, the<SUP> </SUP>more likely that the instruments will reflect the reality of<SUP> </SUP>consumption in the population.<SUP> </SUP></SUP>  </SUP></SUP> </SUP>  ";
        lastNonHtmlChar = GenericTextUtils.findLastNonHTMLCharacter(htmlText);
        //System.out.println(htmlText.substring(0, htmlText.length()-lastNonHtmlChar));
        s = htmlText.substring(0, lastNonHtmlChar);
        //System.out.println("FL: " + s);
        assertEquals('.', s.charAt(s.length()-1));
            
        
        htmlText = "<A HREF=\"blah\"> <A HREF=\"blah\">  <A HREF=\"blah\"><A HREF=\"blah\"> <A HREF=\"blah\"> This research begins with the premise, pioneered by Block et<SUP> </SUP>al. (1<A HREF=\"#B1\"><IMG BORDER=1 WIDTH=8 HEIGHT=7 ALT=\"Go\" SRC=\"/icons/fig-down.gif\"></A>), that using nationally representative dietary data in<SUP> </SUP>a systematic way to create an FFQ nutrient database will provide<SUP> </SUP>the most unbiased nutrient estimates for an FFQ to be used among<SUP> </SUP>US adults. This reasoning is based on the premise that non-data-driven<SUP> </SUP>methods will necessarily involve more extensive judgments and<SUP> </SUP>assumptions on the part of investigators that may not accurately<SUP> </SUP>represent current food consumption and composition and that<SUP> </SUP>are not reproducible across investigators. Although all methods<SUP> </SUP>require some degree of judgment and decision making (such as<SUP> </SUP>in the food grouping step), the more this is minimized, the<SUP> </SUP>more likely that the instruments will reflect the reality of<SUP> </SUP>consumption in the population. &nbsp;<SUP> &nbsp;&nbsp;</SUP></SUP> &nbsp; &nbsp; </SUP></SUP> </SUP>  &nbsp;";
        lastNonHtmlChar = GenericTextUtils.findLastNonHTMLCharacter(htmlText);
        //System.out.println(htmlText.substring(0, htmlText.length()-lastNonHtmlChar));
        s = htmlText.substring(0, lastNonHtmlChar);
        //System.out.println("FL: " + s);
        assertEquals('.', s.charAt(s.length()-1));
        
        
        htmlText = "<A HREF=\"blah\"> <A HREF=\"blah\">  <A HREF=\"blah\"><A HREF=\"blah\"> <A HREF=\"blah\"><SUP> </SUP>";
        lastNonHtmlChar = GenericTextUtils.findLastNonHTMLCharacter(htmlText);
        assertEquals(-1, lastNonHtmlChar);
        }
    
    
    /* Relating to the TREC2006 task. The title paragraph is not being slimmed down correctly for some reason...*/
    public void testCropTitleHTMLParagraph() {
        String htmlText = "<html>\n<body>\n<H2>Evaluation of Alternative Approaches to Assign Nutrient Values to Food Groups in Food Frequency Questionnaires\n</H2>\n\n<STRONG>\n</NOBR><NOBR>Amy F. Subar<SUP>1</SUP></NOBR>, \n<NOBR>Douglas Midthune<SUP>1</SUP></NOBR>, \n<NOBR>Martin Kulldorff<SUP>2</SUP></NOBR>, \n<NOBR>Charles C. Brown<SUP>1</SUP></NOBR>, \n<NOBR>Frances E. Thompson<SUP>1</SUP></NOBR>, \n<NOBR>Victor Kipnis<SUP>1</SUP></NOBR> and \n<NOBR>Arthur Schatzkin<SUP>1</SUP></NOBR>\n</STRONG><P>\n<FONT SIZE=-1>\n<SUP>1</SUP> National Cancer Institute, Bethesda, MD.<BR>\n<SUP>2</SUP> University of Connecticut Medical School, Farmington, CT.</FONT><P>";
        int firstNonHtmlChar = GenericTextUtils.findFirstNonHTMLCharacter(htmlText);
        int lastNonHtmlChar = GenericTextUtils.findLastNonHTMLCharacter(htmlText);
        String s = htmlText.substring(firstNonHtmlChar, lastNonHtmlChar);
//      System.out.println("CROPPED TITLE: " + htmlText.substring(firstNonHtmlChar, lastNonHtmlChar));
        assertEquals('.', s.charAt(s.length()-1));
        assertEquals('E', s.charAt(0));
        
        
        
    }
    
    
    public void testRemoveStopWords() throws Exception {
        
        String testText = " the cat";
        String stopWordsRemoved = GenericTextUtils.removeStopWords(testText).trim();
        String expectedText = "cat";
        assertEquals(expectedText, stopWordsRemoved);
        
        
        testText = "the";
        stopWordsRemoved = GenericTextUtils.removeStopWords(testText).trim();
        expectedText = "";
        assertEquals(expectedText, stopWordsRemoved);
        
        
    }
    
    /**
     * This test arises from the code hanging when trying to find "-|" in text
     * @throws Exception
     */
    public void testFindPipeInText() throws Exception {
        Annotator testAnnotator = new Annotator(new Integer(-1), "TEST", "ANNOTATOR", "CCP");
                        /* 0123456789 */
        String testText = "Szl -| Xlr";
        String token = "-|";
        List<TextAnnotation> annotations = GenericTextUtils.findTargetInText(token, testText, 0, "-1", ClassMentionTypes.TOKEN, testAnnotator, false);
        
        assertEquals(1, annotations.size());
        assertEquals(2, annotations.get(0).getCoveredText().length());
        assertEquals("-|", annotations.get(0).getCoveredText());
        
    }
    
    
    
    public void testGetTokensAfter() throws Exception {
        
        /*                     01234567890123456789012345678901234567890 
         *                               1         2         3            */
        String documentText = "I do not like Green Eggs and Ham.";
        
        String tokenAfterLike = GenericTextUtils.getTokensAfter(1, 13, documentText);
//        System.err.println("Token after like: " + tokenAfterLike);
        assertEquals(" Green",tokenAfterLike);
        
        String tokenAfterPeriod = GenericTextUtils.getTokensAfter(1, 33, documentText);
//        System.err.println("Token after period: " + tokenAfterPeriod);
        assertEquals("",tokenAfterPeriod);
        
        String tokenAfterHam = GenericTextUtils.getTokensAfter(1, 32, documentText);
//        System.err.println("Token after ham: " + tokenAfterHam);
        assertEquals(".",tokenAfterHam);
        
        
        
        String twoTokensAfterLike = GenericTextUtils.getTokensAfter(2, 13, documentText);
//        System.err.println("2 Tokens after like: " + twoTokensAfterLike);
        assertEquals(" Green Eggs",twoTokensAfterLike);
        
        String twoTokensAfterPeriod = GenericTextUtils.getTokensAfter(2, 33, documentText);
//        System.err.println("2 Tokens after period: " + twoTokensAfterPeriod);
        assertEquals("",twoTokensAfterPeriod);
        
        String twoTokensAfterHam = GenericTextUtils.getTokensAfter(2, 32, documentText);
//        System.err.println("2 Tokens after ham: " + twoTokensAfterHam);
        assertEquals(".",twoTokensAfterHam);
        
        
    }
    
    public void testgetTokensBefore() throws Exception {
        /*                     01234567890123456789012345678901234567890 
         *                               1         2         3            */
        String documentText = "I do not like Green Eggs and Ham.";
        
        String tokenBeforeLike = GenericTextUtils.getTokensBefore(1, 9, documentText);
//        System.err.println("Token before like: " + tokenBeforeLike);
        assertEquals("not ", tokenBeforeLike);
        
        String tokenBeforeI = GenericTextUtils.getTokensBefore(1, 0, documentText);
//        System.err.println("Token before I: " + tokenBeforeI);
        assertEquals("", tokenBeforeI);
        
        String tokenBeforeDo = GenericTextUtils.getTokensBefore(1, 2, documentText);
//        System.err.println("Token before do: " + tokenBeforeDo);
        assertEquals("I ", tokenBeforeDo);
        
        
        String twoTokensBeforeLike = GenericTextUtils.getTokensBefore(2, 9, documentText);
//        System.err.println("2 Tokens before like: " + twoTokensBeforeLike);
        assertEquals("do not ", twoTokensBeforeLike);
        
        String twoTokensBeforeI = GenericTextUtils.getTokensBefore(2, 0, documentText);
//        System.err.println("2 Tokens before I: " + twoTokensBeforeI);
        assertEquals("", twoTokensBeforeI);
        
        String twoTokensBeforeDo = GenericTextUtils.getTokensBefore(2, 2, documentText);
//        System.err.println(" 2Tokens before do: " + twoTokensBeforeDo);
        assertEquals("I ", twoTokensBeforeDo);
        
        
        
    }
    
    public void testGetSetFromString() throws Exception {
        Set<String> goldSet = new HashSet<String>();
        goldSet.add("A");
        goldSet.add("B");
        goldSet.add("C");
        goldSet.add("Homo sapiens"); // something with a space
        
        
        String goldSetString = goldSet.toString();
        
//        System.out.println("GET SET FROM STRING: " + goldSetString);
        
        
        Set<String> testSet = GenericTextUtils.getSetFromString(goldSetString);
        
        assertEquals(goldSet, testSet);
        
        
        goldSet.add("sapiens, Homo"); // something with a comma - this breaks the algorithm
        testSet = GenericTextUtils.getSetFromString(goldSet.toString());
        assertNotSame(goldSet, testSet);
        
    }
    
}
