# Supplementary material for: An open-source framework for large-scale, flexible evaluation of biomedical text mining systems
Source: J Biomed Discov Collab. 2008 Jan 29;3:1. doi: 10.1186/1747-5333-3-1 (PMC2276192; doi:10.1186/1747-5333-3-1)
Supplement: Additional file 1 — Evaluation platform source code. The additional file contains the software evaluation framework discussed in this paper. The most current release can be downloaded from SourceForge.net [1]. See the accompanying README file for instructions on installation and use. Also included in the distribution is a collection of UIMA wrappers for some commonly used BioNLP tools and annotated corpora. [file 1747-5333-3-1-S1.zip › bionlp_uima_repository-1.0.1/test/edu/uchsc/ccp/util/nlp/ei/xml/XMLEntityExtractorTest.java]

package edu.uchsc.ccp.util.nlp.ei.xml;

import java.util.ArrayList;
import java.util.List;

import junit.framework.TestCase;
import edu.uchsc.ccp.util.nlp.annotation.AnnotationSet;
import edu.uchsc.ccp.util.nlp.annotation.Annotator;
import edu.uchsc.ccp.util.nlp.annotation.TextAnnotation;
import edu.uchsc.ccp.util.nlp.ei.xml.XMLEntityExtractor;
import edu.uchsc.ccp.util.nlp.mention.ClassMentionTypes;

public class XMLEntityExtractorTest extends TestCase {
    public void testParseEntitiesFromSparseXML() {
        String testTaggedText = "Furthermore , we found the methylation of <gene>p16</gene> gene in three of seven patients lacking homozygous deletions , suggesting higher frequency of <gene>p16</gene> inactivation than previous reports in T-ALL , and activation of <gene>Ki-ras</gene> protein .";
        String originalText = "Furthermore, we found the methylation of p16 gene in three of seven patients lacking homozygous deletions, suggesting higher frequency of p16 inactivation than previous reports in T-ALL, and activation of Ki-ras protein.";
        String tag = "gene";
        String documentID = "1234";
        Annotator annotator = new Annotator(new Integer(4), "Test", "Annotator", "UCHSC");

        List<TextAnnotation> entityAnnotations = XMLEntityExtractor.parseEntitiesFromSparseXML(testTaggedText, originalText, tag,
                documentID, ClassMentionTypes.PROTEIN, annotator);

        assertEquals(3, entityAnnotations.size());
        List<String> annotStrs = new ArrayList<String>();
        annotStrs.add("p16 [41..44]");
        annotStrs.add("p16 [138..141]");
        annotStrs.add("Ki-ras [205..211]");

        /* make sure all three annotations are correctly accounted for */
        for (TextAnnotation ta : entityAnnotations) {
            String annotStr = ta.getCoveredText() + " [" + ta.getAnnotationSpanStart() + ".." + ta.getAnnotationSpanEnd() + "]";
//            System.out.println("XMLEntityExtractor found entity: " + annotStr);
            assertTrue(annotStrs.contains(annotStr));
        }
    }

    public void testParseEntitiesFromSparseXMLRevised() {
        String testTaggedText = "Furthermore, we found the methylation of <gene>p16</gene> gene in three of seven patients lacking homozygous deletions, suggesting higher frequency of <gene>p16</gene> inactivation than previous reports in T-ALL, and activation of <gene>Ki-ras</gene> protein.";
        String originalText = "Furthermore, we found the methylation of p16 gene in three of seven patients lacking homozygous deletions, suggesting higher frequency of p16 inactivation than previous reports in T-ALL, and activation of Ki-ras protein.";
        String tag = "gene";
        String documentID = "1234";
        Annotator annotator = new Annotator(new Integer(-1), "Test", "Annotator", "UCHSC");
        AnnotationSet annotationSet = new AnnotationSet(new Integer(-1), "Test Set", "UCSHC");
        List<TextAnnotation> entityAnnotations = XMLEntityExtractor.parseEntitiesFromSparseUntokenizedXML(testTaggedText, tag, tag,
                documentID, -1, ClassMentionTypes.PROTEIN, annotator, annotationSet);

        assertEquals(3, entityAnnotations.size());
        List<String> annotStrs = new ArrayList<String>();
        annotStrs.add("p16 [41..44]");
        annotStrs.add("p16 [138..141]");
        annotStrs.add("Ki-ras [205..211]");

        /* make sure all three annotations are correctly accounted for */
        for (TextAnnotation ta : entityAnnotations) {
            String annotStr = ta.getCoveredText() + " [" + ta.getAnnotationSpanStart() + ".." + ta.getAnnotationSpanEnd() + "]";
//            System.out.println("XMLEntityExtractor found entity: " + annotStr);
            assertTrue(annotStrs.contains(annotStr));
        }
    }

//    /**
//     * <pre>
//     *   
//     *    Furthermore, we found the methylation of human p16 gene in three of seven patients lacking homozygous deletions, suggesting higher frequency of human p16 inactivation than previous reports in T-ALL, and activation of human Ki-ras protein.
//     *    012345678901234567890123456789012345678901234567890123456789012345678901234567890123456789012345678901234567890123456789012345678901234567890123456789012345678901234567890123456789012345678901234567890123456789012345678901234567890123456789
//     *              1         2         3         4         5         6         7         8         9         0         1         2         3         4         5         6         7         8         9         0         1         2         3         4         5
//     *                                                                                                        1                                                                                                   2                                                                    
//     * </pre>
//     */
//
//    public void testParseEntitiesFromSparseUntokenizedXMLWithInternalXML() {
//        String testTaggedText = "Furthermore, we found the methylation of <long-form>human <gene>p16</gene> gene</long-form> in three of seven patients lacking homozygous deletions, suggesting higher frequency of <long-form>human <gene>p16</gene></long-form> inactivation than previous reports in T-ALL, and activation of <long-form>human <gene>Ki-ras</gene> protein</long-form>.";
//        String tag = "gene";
//        String documentID = "1234";
//        Annotator annotator = new Annotator(new Integer(-1), "Test", "Annotator", "UCHSC");
//        AnnotationSet annotationSet = new AnnotationSet(new Integer(-1), "Test Set", "UCSHC");
//        List<TextAnnotation> entityAnnotations = XMLEntityExtractor.parseEntitiesFromSparseUntokenizedXML(testTaggedText, tag, tag,
//                documentID, -1, ClassMentionTypes.PROTEIN, annotator, annotationSet);
//
//        assertEquals(3, entityAnnotations.size());
//        List<String> annotStrs = new ArrayList<String>();
//        annotStrs.add("p16 [47..50]");
//        annotStrs.add("p16 [150..153]");
//        annotStrs.add("Ki-ras [223..229]");
//
//        tag = "long-form";
//        entityAnnotations = XMLEntityExtractor.parseEntitiesFromSparseUntokenizedXML(testTaggedText, tag, tag, documentID, -1,
//                ClassMentionTypes.PROTEIN, annotator, annotationSet, true);
//
//        assertEquals(3, entityAnnotations.size());
//        annotStrs.add("human p16 gene [41..55]");
//        annotStrs.add("human p16 [144..153]");
//        annotStrs.add("human Ki-ras protein [217..237]");
//
//        /* make sure all three annotations are correctly accounted for */
//        for (TextAnnotation ta : entityAnnotations) {
//            String annotStr = ta.getCoveredText() + " [" + ta.getFirstSpanStartIndex() + ".." + ta.getFirstSpanEndIndex() + "]";
//            System.out.println("XMLEntityExtractor found entity: " + annotStr);
//            assertTrue(annotStrs.contains(annotStr));
//        }
//
//    }

}
