# Supplementary material for: An open-source framework for large-scale, flexible evaluation of biomedical text mining systems
Source: J Biomed Discov Collab. 2008 Jan 29;3:1. doi: 10.1186/1747-5333-3-1 (PMC2276192; doi:10.1186/1747-5333-3-1)
Supplement: Additional file 1 — Evaluation platform source code. The additional file contains the software evaluation framework discussed in this paper. The most current release can be downloaded from SourceForge.net [1]. See the accompanying README file for instructions on installation and use. Also included in the distribution is a collection of UIMA wrappers for some commonly used BioNLP tools and annotated corpora. [file 1747-5333-3-1-S1.zip › bionlp_uima_repository-1.0.1/test/edu/uchsc/ccp/util/nlp/mention/ClassMentionTest.java]

package edu.uchsc.ccp.util.nlp.mention;

import java.util.ArrayList;
import java.util.List;
import java.util.Map;

import junit.framework.TestCase;
import edu.uchsc.ccp.util.nlp.annotation.AnnotationSet;
import edu.uchsc.ccp.util.nlp.annotation.Annotator;
import edu.uchsc.ccp.util.nlp.annotation.TestTextAnnotationCreator;
import edu.uchsc.ccp.util.nlp.annotation.TextAnnotation;

public class ClassMentionTest extends TestCase {

    Map<Integer, TextAnnotation> testAnnotations;

    @Override
    protected void setUp() throws Exception {

        testAnnotations = TestTextAnnotationCreator.getID2TextAnnotationMap();

        super.setUp();
    }

    /**
     * Test that the constructor sets the mention name and initializes storage for the slot mentions and text annotations
     * 
     * @throws Exception
     */
    public void testConstructor() throws Exception {
        String classMentionName = "classMentionName";
        ClassMention cm = new ClassMention(classMentionName);
        /* check that the mention name was set */
        assertEquals(classMentionName, cm.getMentionName());
        /* check that the slot mention containers were initialized */
        assertNotNull(cm.getComplexSlotMentions());
        assertNotNull(cm.getSlotMentions());
        assertNotNull(cm.getTextAnnotations());

    }

    /**
     * Test the addition of a slot mention
     * 
     * @throws Exception
     */
    public void testAddSlotMention() throws Exception {
        ClassMention cm = new ClassMention("classMentionName");
        SlotMention sm = new SlotMention("slotMentionName");
        /* verify that there are no slot mentions */
        assertEquals(0, cm.getSlotMentions().size());
        cm.addSlotMention(sm);
        /* check that one slot mention was added */
        assertEquals(1, cm.getSlotMentions().size());
    }

    /**
     * Test the addition of a complex slot mention
     * 
     * @throws Exception
     */
    public void testAddComplexSlotMention() throws Exception {
        ClassMention cm = new ClassMention("classMentionName");
        ComplexSlotMention csm = new ComplexSlotMention("complexSlotMentionName");
        /* verify that there are no complex slot mentions */
        assertEquals(0, cm.getComplexSlotMentions().size());
        cm.addComplexSlotMention(csm);
        /* check that one complex slot mention was added */
        assertEquals(1, cm.getComplexSlotMentions().size());
    }

    /**
     * Test the addition of a slot mention
     * 
     * @throws Exception
     */
    public void testAddTextAnnotation() throws Exception {
        ClassMention cm = new ClassMention("classMentionName");
        TextAnnotation ta = new TextAnnotation();
        /* verify that there are no slot mentions */
        assertEquals(0, cm.getTextAnnotations().size());
        cm.addTextAnnotation(ta);
        /* check that one slot mention was added */
        assertEquals(1, cm.getTextAnnotations().size());
        /*
         * check that the text annotation has not been linked to the cm - this is only done by setting the class mention for a TextAnnotation using
         * setClassMention()
         */
        assertNull(ta.getClassMention());
    }

    /**
     * Test that we return all of the slot mention names, and only the unique slot mention names
     * 
     * @throws Exception
     */
    public void testGetSlotMentionNames() throws Exception {
        TextAnnotation ta = testAnnotations.get(-15);
        List<String> expectedNames = new ArrayList<String>();
        expectedNames.add("entrez_gene_id");
        expectedNames.add("processed text");
        assertEquals(expectedNames, ta.getClassMention().getSlotMentionNames());

        /* add another slot and test again */
        SlotMention sm = new SlotMention("new_slot_mention");
        ta.getClassMention().addSlotMention(sm);
        expectedNames.add("new_slot_mention");
        assertEquals(expectedNames, ta.getClassMention().getSlotMentionNames());

        /* add another slot with slot mention name: new_slot_mention. We expect the list of slot mention names to remain unchanged */
        sm = new SlotMention("new_slot_mention");
        ta.getClassMention().addSlotMention(sm);
        assertEquals(expectedNames, ta.getClassMention().getSlotMentionNames());
    }

    /**
     * Test that all slot mentions with a particular name are returned
     * 
     * @throws Exception
     */
    public void testGetSlotMentionsByName() throws Exception {
        TextAnnotation ta = testAnnotations.get(-15);
        SlotMention sm = new SlotMention("new_slot_mention");
        ta.getClassMention().addSlotMention(sm);
        sm = new SlotMention("new_slot_mention");
        ta.getClassMention().addSlotMention(sm);

        assertEquals(2, ta.getClassMention().getSlotMentionsByName("new_slot_mention").size());
        assertEquals(1, ta.getClassMention().getSlotMentionsByName("entrez_gene_id").size());
        assertEquals(1, ta.getClassMention().getSlotMentionsByName("processed text").size());
        assertNull(ta.getClassMention().getSlotMentionsByName("no mention of this name exists"));
    }

    /**
     * Test that all slot mentions with a particular name are returned
     * 
     * @throws Exception
     */
    public void testGetComplexSlotMentionsByName() throws Exception {
        TextAnnotation ta = testAnnotations.get(-10);
        ComplexSlotMention csm = new ComplexSlotMention("new_complex_slot_mention");
        ta.getClassMention().addComplexSlotMention(csm);
        csm = new ComplexSlotMention("new_complex_slot_mention");
        ta.getClassMention().addComplexSlotMention(csm);

        assertEquals(2, ta.getClassMention().getComplexSlotMentionsByName("new_complex_slot_mention").size());
        assertEquals(1, ta.getClassMention().getComplexSlotMentionsByName("transport origin").size());
        assertEquals(1, ta.getClassMention().getComplexSlotMentionsByName("transport participants").size());
        assertNull(ta.getClassMention().getComplexSlotMentionsByName("no mention of this name exists"));
    }

    /**
     * Test that the first slot mention added is returned
     * 
     * @throws Exception
     */
    public void testReturnFirstSlotMention() throws Exception {
        ClassMention cm = new ClassMention("classMention");
        SlotMention sm = new SlotMention("slotMention1");
        cm.addSlotMention(sm);
        assertEquals("slotMention1", cm.getFirstSlotMention().getMentionName());

        sm = new SlotMention("slotMention2");
        cm.addSlotMention(sm);
        assertEquals("slotMention1", cm.getFirstSlotMention().getMentionName());
    }

    /**
     * test equals()
     * 
     * @throws Exception
     */
    public void testEquals() throws Exception {
        /* create a protein mention and annotation to fill the transport participants slot */
        ClassMention e2f4ProteinMention = new ClassMention("protein");

        /* create a slot for the Entrez ID for this protein mention */
        SlotMention entrezIDSlotMention = new SlotMention("entrez_gene_id");
        entrezIDSlotMention.addSlotValue("9999999");
        e2f4ProteinMention.addSlotMention(entrezIDSlotMention);

        /* create a text annotation for the e2f3 protein */
        Annotator annotator2 = new Annotator(new Integer(-31), "Test Annotator", "#2", "CCP");
        AnnotationSet annotationSet1 = new AnnotationSet(new Integer(-20), "Test Set #1", "This is a test annnotation set.");

        @SuppressWarnings("unused")
        TextAnnotation e2f4Annotation = new TextAnnotation(65, 70, "E2F-4", annotator2, annotationSet1, -12, -1, "1234", 0,
                e2f4ProteinMention);

        TextAnnotation matchingTA = testAnnotations.get(-12);
        TextAnnotation nonMatchingTA = testAnnotations.get(-15);
        assertTrue(e2f4ProteinMention.equals(matchingTA.getClassMention()));
        assertTrue(matchingTA.getClassMention().equals(e2f4ProteinMention));

        assertFalse(e2f4ProteinMention.equals(nonMatchingTA.getClassMention()));
        assertFalse(nonMatchingTA.getClassMention().equals(e2f4ProteinMention));
    }

}
