# Supplementary material for: An open-source framework for large-scale, flexible evaluation of biomedical text mining systems
Source: J Biomed Discov Collab. 2008 Jan 29;3:1. doi: 10.1186/1747-5333-3-1 (PMC2276192; doi:10.1186/1747-5333-3-1)
Supplement: Additional file 1 — Evaluation platform source code. The additional file contains the software evaluation framework discussed in this paper. The most current release can be downloaded from SourceForge.net [1]. See the accompanying README file for instructions on installation and use. Also included in the distribution is a collection of UIMA wrappers for some commonly used BioNLP tools and annotated corpora. [file 1747-5333-3-1-S1.zip › bionlp_uima_repository-1.0.1/test/edu/uchsc/ccp/util/nlp/mention/ComplexSlotMentionTest.java]

package edu.uchsc.ccp.util.nlp.mention;

import java.util.Map;

import junit.framework.TestCase;
import edu.uchsc.ccp.util.nlp.annotation.AnnotationSet;
import edu.uchsc.ccp.util.nlp.annotation.Annotator;
import edu.uchsc.ccp.util.nlp.annotation.TestTextAnnotationCreator;
import edu.uchsc.ccp.util.nlp.annotation.TextAnnotation;

public class ComplexSlotMentionTest extends TestCase {

    private ComplexSlotMention complexSlotMention;

    private ComplexSlotMention complexSlotMention2;

    /**
     * To test the ComplexSlotMention class, we will make use of some test annotations, in particular this one: <br>
     * 
     * <pre>
     *     ======================= Annotation: -10 =======================
     *      Annotator: -30|Test Annotator|#1|CCP
     *      --- AnnotationSets: -20|Test Set #1|This is a test annnotation set.
     *      -21|Test Set #2|This is another test annotation set.
     *      --- Span: 45 - 49  53 - 61
     *      --- DocCollection: -1  DocID: 1234  DocumentSection: 0
     *      --- Covered Text: gated..transport
     *      -CLASS MENTION: gated nuclear transport &quot;gated..transport&quot;
     *      -    COMPLEX SLOT MENTION: transport origin
     *      -        CLASS MENTION: nucleus &quot;nucl&quot;
     *      -    COMPLEX SLOT MENTION: transport location
     *      -        CLASS MENTION: nucleus &quot;nucl&quot;
     *      -    COMPLEX SLOT MENTION: transport participants
     *      -        CLASS MENTION: protein &quot;E2F-4&quot;
     *      -            SLOT MENTION: entrez_gene_id with SLOT VALUE(s): 9999999
     *      -    COMPLEX SLOT MENTION: transported entities
     *      -        CLASS MENTION: protein &quot;E2F-4&quot;
     *      -            SLOT MENTION: entrez_gene_id with SLOT VALUE(s): 9999999
     * </pre>
     */
    @Override
    protected void setUp() throws Exception {
        Map<Integer, TextAnnotation> id2annotationMap = TestTextAnnotationCreator.getID2TextAnnotationMap();

        TextAnnotation annotation_10 = id2annotationMap.get(-10);
        complexSlotMention = annotation_10.getClassMention().getComplexSlotMentionsByName("transport participants").get(0);
        complexSlotMention2 = annotation_10.getClassMention().getComplexSlotMentionsByName("transport location").get(0);
        super.setUp();
    }

    /**
     * Test that the constructor sets the mention name and initializes storage for the class mentions
     * 
     * @throws Exception
     */
    public void testConstructor() throws Exception {
        String mentionName = "mentionName";
        ComplexSlotMention csm = new ComplexSlotMention(mentionName);
        /* check that the mention name was set */
        assertEquals(mentionName, csm.getMentionName());
        /* check that the slot value container was initialized */
        assertNotNull(csm.getClassMentions());
    }

    /**
     * Test the adding of a class mention
     * 
     * @throws Exception
     */
    public void testAddClassMention() throws Exception {
        int numClassMentions = complexSlotMention.getClassMentions().size();
        ClassMention cm = new ClassMention("another protein");
        complexSlotMention.addClassMention(cm);
        /* check that there is now one more slot value */
        assertEquals(numClassMentions + 1, complexSlotMention.getClassMentions().size());
    }

    /**
     * Test the single-line representation of a complex slot mention
     * 
     * @throws Exception
     */
    public void testGetSingleLineRepresentation() throws Exception {
        String expectedRepresentation = " [transport participants]:"
                + complexSlotMention.getClassMentions().get(0).getTextAnnotations().get(0).getSingleLineRepresentation(true, true);
        /* check that the single line representation is what is expected */
        assertEquals(expectedRepresentation, complexSlotMention.getSingleLineRepresentation());
    }

    /**
     * Test the equals method
     * 
     * @throws Exception
     */
    public void testEquals() throws Exception {
        /* the transport location and transport participants complex slot mentions should not return true */
        assertFalse(complexSlotMention2.equals(complexSlotMention));
        assertFalse(complexSlotMention.equals(complexSlotMention2));
        /* the transport location and transport participants complex slot mentions should equal themselves */
        assertTrue(complexSlotMention2.equals(complexSlotMention2));
        assertTrue(complexSlotMention.equals(complexSlotMention));

        /* create a "nucleus" annotation to fill the transport origin slot */
        /* first create the nucleus class mention */
        ClassMention nucleusMention = new ClassMention("nucleus");

        /* create the nucleus annotation */
        Annotator annotator1 = new Annotator(new Integer(-30), "Test Annotator", "#1", "CCP");
        AnnotationSet annotationSet1 = new AnnotationSet(new Integer(-20), "Test Set #1", "This is a test annnotation set.");

        @SuppressWarnings("unused")
        TextAnnotation nucleusAnnotation = new TextAnnotation(50, 53, "nucl", annotator1, annotationSet1, -11, -1, "1234", 0,
                nucleusMention);

        ComplexSlotMention csm = new ComplexSlotMention("transport location");
        /* test that equals() returns false for csm's with identical mention names but unequal number of class mentions */
        assertFalse(csm.equals(complexSlotMention2));
        csm.addClassMention(nucleusMention);
        /* test that equals() returns true for identical csm's */
        assertTrue(csm.equals(complexSlotMention2));
        assertTrue(complexSlotMention2.equals(csm));
    }

}
