# Supplementary material for: An open-source framework for large-scale, flexible evaluation of biomedical text mining systems
Source: J Biomed Discov Collab. 2008 Jan 29;3:1. doi: 10.1186/1747-5333-3-1 (PMC2276192; doi:10.1186/1747-5333-3-1)
Supplement: Additional file 1 — Evaluation platform source code. The additional file contains the software evaluation framework discussed in this paper. The most current release can be downloaded from SourceForge.net [1]. See the accompanying README file for instructions on installation and use. Also included in the distribution is a collection of UIMA wrappers for some commonly used BioNLP tools and annotated corpora. [file 1747-5333-3-1-S1.zip › bionlp_uima_repository-1.0.1/test/edu/uchsc/ccp/util/nlp/mention/SlotMentionTest.java]

package edu.uchsc.ccp.util.nlp.mention;

import junit.framework.TestCase;

public class SlotMentionTest extends TestCase {
    private SlotMention slotMention;
    
    @Override
    protected void setUp() throws Exception {
        slotMention = new SlotMention("slotMentionName");
        slotMention.addSlotValue("value1");
        slotMention.addSlotValue("value2");
        slotMention.addSlotValue("value3");
        super.setUp();
    }
    
    /**
     * Test that the constructor sets the mention name and initializes storage for the slot values
     * @throws Exception
     */
    public void testConstructor() throws Exception {
        String mentionName = "mentionName";
       SlotMention sm = new SlotMention(mentionName);
       /* check that the mention name was set */
       assertEquals(mentionName, sm.getMentionName());
       /* check that the slot value container was initialized */
       assertNotNull(sm.getSlotValues());
    }
    
    /**
     * Test the adding of a slot value
     * @throws Exception
     */
    public void testAddSlotValue() throws Exception {
        int numSlotValues = slotMention.getSlotValues().size();
        slotMention.addSlotValue("new value");
        /* check that there is now one more slot value */
        assertEquals(numSlotValues+1, slotMention.getSlotValues().size());
    }
    
    /**
     * Test that it returns the first slot value
     * @throws Exception
     */
    public void testGetFirstSlotValue() throws Exception {
        /* check that the first slot value is "value1" */
        assertEquals("value1", slotMention.getFirstSlotValue());
    }
    
    /**
     * Set the first slot value of this slot mention.
     * @throws Exception
     */
    public void testSetFirstSlotValue() throws Exception {
        SlotMention sm = new SlotMention("newMentionType");
        /* verify that there are no slot values */
        assertEquals(0, sm.getSlotValues().size());
        sm.setFirstSlotValue("first value");
        /* check that there is now one slot value */
        assertEquals(1, sm.getSlotValues().size());
        /* check that the first slot value contains "first value" */
        assertEquals("first value", sm.getFirstSlotValue());
        
        int valueCount = slotMention.getSlotValues().size();
        /* verify that the first slot value is not "first value" */
        assertNotSame("first value", slotMention.getFirstSlotValue());
        slotMention.setFirstSlotValue("first value");
        /* check that the same number of slot values exist */
        assertEquals(valueCount, slotMention.getSlotValues().size());
        /* check that the first slot value is now "first value" */
        assertEquals("first value", slotMention.getFirstSlotValue());
        
    }

    /**
     * Test the single-line representation of a slot mention
     * @throws Exception
     */
    public void testGetSingleLineRepresentation() throws Exception {
        String expectedRepresentation = " [slotMentionName]:value1:value2:value3";
        /* check that the single line representation is what is expected */
        assertEquals(expectedRepresentation, slotMention.getSingleLineRepresentation());
    }

    
    /**
     * Test the equals method
     * @throws Exception
     */
    public void testEquals() throws Exception {
        SlotMention sm = new SlotMention("slotMentionName");
        sm.addSlotValue("value1");
        sm.addSlotValue("value2");
        
        assertFalse(sm.equals(slotMention));
        assertFalse(slotMention.equals(sm));
        assertTrue(sm.equals(sm));
        assertTrue(slotMention.equals(slotMention));
                
        sm.addSlotValue("value3");
        assertTrue(sm.equals(slotMention));
        assertTrue(slotMention.equals(sm));
    }
    
}
