# Supplementary material for: An open-source framework for large-scale, flexible evaluation of biomedical text mining systems
Source: J Biomed Discov Collab. 2008 Jan 29;3:1. doi: 10.1186/1747-5333-3-1 (PMC2276192; doi:10.1186/1747-5333-3-1)
Supplement: Additional file 1 — Evaluation platform source code. The additional file contains the software evaluation framework discussed in this paper. The most current release can be downloaded from SourceForge.net [1]. See the accompanying README file for instructions on installation and use. Also included in the distribution is a collection of UIMA wrappers for some commonly used BioNLP tools and annotated corpora. [file 1747-5333-3-1-S1.zip › bionlp_uima_repository-1.0.1/test/edu/uchsc/ccp/util/nlp/mention/MentionTest.java]

package edu.uchsc.ccp.util.nlp.mention;

import junit.framework.TestCase;

public class MentionTest extends TestCase {
    /**
     * Test the the constructor sets the mention name
     * 
     * @throws Exception
     */
    public void testConstructor() throws Exception {
        String mentionName = "mentionName";
        Mention m = new Mention(mentionName);
        assertEquals(mentionName, m.getMentionName());
    }
}
