# Supplementary material for: An open-source framework for large-scale, flexible evaluation of biomedical text mining systems
Source: J Biomed Discov Collab. 2008 Jan 29;3:1. doi: 10.1186/1747-5333-3-1 (PMC2276192; doi:10.1186/1747-5333-3-1)
Supplement: Additional file 1 — Evaluation platform source code. The additional file contains the software evaluation framework discussed in this paper. The most current release can be downloaded from SourceForge.net [1]. See the accompanying README file for instructions on installation and use. Also included in the distribution is a collection of UIMA wrappers for some commonly used BioNLP tools and annotated corpora. [file 1747-5333-3-1-S1.zip › bionlp_uima_repository-1.0.1/test/edu/uchsc/ccp/util/nlp/mention/comparison/IdenticalMentionComparatorTest.java]

package edu.uchsc.ccp.util.nlp.mention.comparison;

import java.util.Map;

import junit.framework.TestCase;
import edu.uchsc.ccp.util.nlp.annotation.TestTextAnnotationCreator;
import edu.uchsc.ccp.util.nlp.annotation.TextAnnotation;
import edu.uchsc.ccp.util.nlp.annotation.comparison.SharedEndSpanComparator;
import edu.uchsc.ccp.util.nlp.annotation.comparison.SharedStartOrEndSpanComparator;
import edu.uchsc.ccp.util.nlp.annotation.comparison.SharedStartSpanComparator;
import edu.uchsc.ccp.util.nlp.annotation.comparison.SloppySpanComparator;
import edu.uchsc.ccp.util.nlp.annotation.comparison.SpanComparator;
import edu.uchsc.ccp.util.nlp.annotation.comparison.StrictSpanComparator;
import edu.uchsc.ccp.util.nlp.mention.ClassMention;

public class IdenticalMentionComparatorTest extends TestCase {

    Map<Integer, TextAnnotation> id2annotationMap;

    IdenticalClassMentionComparator icmc;

    @Override
    protected void setUp() throws Exception {
        icmc = new IdenticalClassMentionComparator();
        id2annotationMap = TestTextAnnotationCreator.getID2TextAnnotationMap();

        super.setUp();
    }

    /**
     * Test the compare(ClassMention, ClassMention,...) method
     * 
     * @throws Exception
     */
    public void testSpecificCompare() throws Exception {
        SpanComparator spanComparator = new StrictSpanComparator();

        ClassMention nucleusMention = id2annotationMap.get(-11).getClassMention();
        /* the nucleus mention should equal itself on all levels */
        assertEquals(0, icmc.compare(nucleusMention, nucleusMention, spanComparator, 0, -1));
        assertEquals(0, icmc.compare(nucleusMention, nucleusMention, spanComparator, -1, -1));
        assertEquals(0, icmc.compare(nucleusMention, nucleusMention, spanComparator, 5, -1));

        ClassMention proteinMention = id2annotationMap.get(-12).getClassMention();
        assertNotSame(0, icmc.compare(nucleusMention, proteinMention, spanComparator, 0, -1));
        assertNotSame(0, icmc.compare(nucleusMention, proteinMention, spanComparator, -1, -1));
        assertNotSame(0, icmc.compare(nucleusMention, proteinMention, spanComparator, 5, -1));

        /*
         * Compare two nucleus mentions, whose annotations overlap. Using the strict span comparator, the mentions should match when the linked
         * annotations are not compared, and should fail to match when the annotations are compared.
         */
        ClassMention nucleusMentionWithOverlappingSpan = TestTextAnnotationCreator.getAnnotationToMatch11WithOverlappingSpan()
                .getClassMention();
        assertNotSame(0, icmc.compare(nucleusMention, nucleusMentionWithOverlappingSpan, spanComparator, 0, -1));
        assertNotSame(0, icmc.compare(nucleusMention, nucleusMentionWithOverlappingSpan, spanComparator, -1, -1));
        assertNotSame(0, icmc.compare(nucleusMention, nucleusMentionWithOverlappingSpan, spanComparator, 5, -1));
        /* using the sloppy span comparator, the mentions should now match because the annotations overlap */
        spanComparator = new SloppySpanComparator();
        assertEquals(0, icmc.compare(nucleusMention, nucleusMentionWithOverlappingSpan, spanComparator, 0, -1));
        assertEquals(0, icmc.compare(nucleusMention, nucleusMentionWithOverlappingSpan, spanComparator, -1, -1));
        assertEquals(0, icmc.compare(nucleusMention, nucleusMentionWithOverlappingSpan, spanComparator, 5, -1));
        /* they should also match using the right boundary span comparator */
        spanComparator = new SharedEndSpanComparator();
        assertEquals(0, icmc.compare(nucleusMention, nucleusMentionWithOverlappingSpan, spanComparator, 0, -1));
        assertEquals(0, icmc.compare(nucleusMention, nucleusMentionWithOverlappingSpan, spanComparator, -1, -1));
        assertEquals(0, icmc.compare(nucleusMention, nucleusMentionWithOverlappingSpan, spanComparator, 5, -1));
        /* and they should also match when using the either boundary span comparator */
        spanComparator = new SharedStartOrEndSpanComparator();
        assertEquals(0, icmc.compare(nucleusMention, nucleusMentionWithOverlappingSpan, spanComparator, 0, -1));
        assertEquals(0, icmc.compare(nucleusMention, nucleusMentionWithOverlappingSpan, spanComparator, -1, -1));
        assertEquals(0, icmc.compare(nucleusMention, nucleusMentionWithOverlappingSpan, spanComparator, 5, -1));
        /* but they should not match when using the left boundary comparator */
        spanComparator = new SharedStartSpanComparator();
        assertNotSame(0, icmc.compare(nucleusMention, nucleusMentionWithOverlappingSpan, spanComparator, 0, -1));
        assertNotSame(0, icmc.compare(nucleusMention, nucleusMentionWithOverlappingSpan, spanComparator, -1, -1));
        assertNotSame(0, icmc.compare(nucleusMention, nucleusMentionWithOverlappingSpan, spanComparator, 5, -1));

    }

    /**
     * Check that the compare method works properly given different max comparison levels as input
     * 
     * @throws Exception
     */
    public void testCompareAnnotationsThatDifferOnLevels() throws Exception {

        ClassMention regOfActOfTransportMention = id2annotationMap.get(-18).getClassMention();
        SpanComparator spanComparator = new StrictSpanComparator();

        ClassMention exactMatch = TestTextAnnotationCreator.getAnnotationToMatch18Exactly().getClassMention();
        /* these mentions should match at all levels */
        assertEquals(0, icmc.compare(regOfActOfTransportMention, exactMatch, spanComparator, 0, -1));
        assertEquals(0, icmc.compare(regOfActOfTransportMention, exactMatch, spanComparator, 1, -1));
        assertEquals(0, icmc.compare(regOfActOfTransportMention, exactMatch, spanComparator, 2, -1));
        assertEquals(0, icmc.compare(regOfActOfTransportMention, exactMatch, spanComparator, 3, -1));
        assertEquals(0, icmc.compare(regOfActOfTransportMention, exactMatch, spanComparator, 4, -1));
        assertEquals(0, icmc.compare(regOfActOfTransportMention, exactMatch, spanComparator, 5, -1));
        assertEquals(0, icmc.compare(regOfActOfTransportMention, exactMatch, spanComparator, 6, -1));
        assertEquals(0, icmc.compare(regOfActOfTransportMention, exactMatch, spanComparator, -1, -1));

        ClassMention almostMatchButDifferentTransEntitiesMention = TestTextAnnotationCreator.getAnnotationToMatch18ThruLevel3()
                .getClassMention();
        /* test that the mentions match up until a point, after level 3 they should not match */
        assertEquals(0, icmc.compare(regOfActOfTransportMention, almostMatchButDifferentTransEntitiesMention, spanComparator, 0, -1));
        assertEquals(0, icmc.compare(regOfActOfTransportMention, almostMatchButDifferentTransEntitiesMention, spanComparator, 1, -1));
        assertEquals(0, icmc.compare(regOfActOfTransportMention, almostMatchButDifferentTransEntitiesMention, spanComparator, 2, -1));
        assertEquals(0, icmc.compare(regOfActOfTransportMention, almostMatchButDifferentTransEntitiesMention, spanComparator, 3, -1));
        assertNotSame(0, icmc.compare(regOfActOfTransportMention, almostMatchButDifferentTransEntitiesMention, spanComparator, 4, -1));
        assertNotSame(0, icmc.compare(regOfActOfTransportMention, almostMatchButDifferentTransEntitiesMention, spanComparator, 5, -1));
        assertNotSame(0, icmc.compare(regOfActOfTransportMention, almostMatchButDifferentTransEntitiesMention, spanComparator, 6, -1));
        assertNotSame(0, icmc.compare(regOfActOfTransportMention, almostMatchButDifferentTransEntitiesMention, spanComparator, -1, -1));

        ClassMention level1MatchOnly = TestTextAnnotationCreator.getAnnotationToMatch18ThruLevel1Only().getClassMention();
        /* test that the mentions match up until a point, after level 0 they should not match */
        assertEquals(0, icmc.compare(regOfActOfTransportMention, level1MatchOnly, spanComparator, 0, -1));
        assertEquals(0, icmc.compare(regOfActOfTransportMention, level1MatchOnly, spanComparator, 1, -1));
        assertNotSame(0, icmc.compare(regOfActOfTransportMention, level1MatchOnly, spanComparator, 2, -1));
        assertNotSame(0, icmc.compare(regOfActOfTransportMention, level1MatchOnly, spanComparator, 3, -1));
        assertNotSame(0, icmc.compare(regOfActOfTransportMention, level1MatchOnly, spanComparator, 4, -1));
        assertNotSame(0, icmc.compare(regOfActOfTransportMention, level1MatchOnly, spanComparator, 5, -1));
        assertNotSame(0, icmc.compare(regOfActOfTransportMention, level1MatchOnly, spanComparator, 6, -1));
        assertNotSame(0, icmc.compare(regOfActOfTransportMention, level1MatchOnly, spanComparator, -1, -1));

    }

    /**
     * Test that the different span comparators result in the expected results
     * 
     * @throws Exception
     */
    public void testCompareAnnotationsThatDifferInSpans() throws Exception {
        ClassMention regOfActOfTransportMention = id2annotationMap.get(-18).getClassMention();
        SpanComparator spanComparator = new StrictSpanComparator();

        ClassMention exactMentionMatchButOverlappingSpans = TestTextAnnotationCreator.getAnnotationToMatch18ExactlyButHasOverlappingSpans()
                .getClassMention();
        /* using the strict span comparator, these mentions should match through level 1. */
        assertEquals(0, icmc.compare(regOfActOfTransportMention, exactMentionMatchButOverlappingSpans, spanComparator, 0, -1));
        assertEquals(0, icmc.compare(regOfActOfTransportMention, exactMentionMatchButOverlappingSpans, spanComparator, 1, -1));
        assertNotSame(0, icmc.compare(regOfActOfTransportMention, exactMentionMatchButOverlappingSpans, spanComparator, 2, -1));
        assertNotSame(0, icmc.compare(regOfActOfTransportMention, exactMentionMatchButOverlappingSpans, spanComparator, 3, -1));
        assertNotSame(0, icmc.compare(regOfActOfTransportMention, exactMentionMatchButOverlappingSpans, spanComparator, 4, -1));
        assertNotSame(0, icmc.compare(regOfActOfTransportMention, exactMentionMatchButOverlappingSpans, spanComparator, 5, -1));
        assertNotSame(0, icmc.compare(regOfActOfTransportMention, exactMentionMatchButOverlappingSpans, spanComparator, 6, -1));
        assertNotSame(0, icmc.compare(regOfActOfTransportMention, exactMentionMatchButOverlappingSpans, spanComparator, -1, -1));

        /* using the right boundary span comparator, these mentions should match through level 3. */
        spanComparator = new SharedEndSpanComparator();
        assertEquals(0, icmc.compare(regOfActOfTransportMention, exactMentionMatchButOverlappingSpans, spanComparator, 0, -1));
        assertEquals(0, icmc.compare(regOfActOfTransportMention, exactMentionMatchButOverlappingSpans, spanComparator, 1, -1));
        assertEquals(0, icmc.compare(regOfActOfTransportMention, exactMentionMatchButOverlappingSpans, spanComparator, 2, -1));
        assertNotSame(0, icmc.compare(regOfActOfTransportMention, exactMentionMatchButOverlappingSpans, spanComparator, 3, -1));
        assertNotSame(0, icmc.compare(regOfActOfTransportMention, exactMentionMatchButOverlappingSpans, spanComparator, 4, -1));
        assertNotSame(0, icmc.compare(regOfActOfTransportMention, exactMentionMatchButOverlappingSpans, spanComparator, 5, -1));
        assertNotSame(0, icmc.compare(regOfActOfTransportMention, exactMentionMatchButOverlappingSpans, spanComparator, 6, -1));
        assertNotSame(0, icmc.compare(regOfActOfTransportMention, exactMentionMatchButOverlappingSpans, spanComparator, -1, -1));

        /* using the sloppy span comparator, these mentions should match completely. */
        spanComparator = new SloppySpanComparator();
        assertEquals(0, icmc.compare(regOfActOfTransportMention, exactMentionMatchButOverlappingSpans, spanComparator, 0, -1));
        assertEquals(0, icmc.compare(regOfActOfTransportMention, exactMentionMatchButOverlappingSpans, spanComparator, 1, -1));
        assertEquals(0, icmc.compare(regOfActOfTransportMention, exactMentionMatchButOverlappingSpans, spanComparator, 2, -1));
        assertEquals(0, icmc.compare(regOfActOfTransportMention, exactMentionMatchButOverlappingSpans, spanComparator, 3, -1));
        assertEquals(0, icmc.compare(regOfActOfTransportMention, exactMentionMatchButOverlappingSpans, spanComparator, 4, -1));
        assertEquals(0, icmc.compare(regOfActOfTransportMention, exactMentionMatchButOverlappingSpans, spanComparator, 5, -1));
        assertEquals(0, icmc.compare(regOfActOfTransportMention, exactMentionMatchButOverlappingSpans, spanComparator, 6, -1));
        assertEquals(0, icmc.compare(regOfActOfTransportMention, exactMentionMatchButOverlappingSpans, spanComparator, -1, -1));

        /* using the left span comparator, these mentions should match through level 2. */
        spanComparator = new SharedStartSpanComparator();
        assertEquals(0, icmc.compare(regOfActOfTransportMention, exactMentionMatchButOverlappingSpans, spanComparator, 0, -1));
        assertEquals(0, icmc.compare(regOfActOfTransportMention, exactMentionMatchButOverlappingSpans, spanComparator, 1, -1));
        assertNotSame(0, icmc.compare(regOfActOfTransportMention, exactMentionMatchButOverlappingSpans, spanComparator, 2, -1));
        assertNotSame(0, icmc.compare(regOfActOfTransportMention, exactMentionMatchButOverlappingSpans, spanComparator, 3, -1));
        assertNotSame(0, icmc.compare(regOfActOfTransportMention, exactMentionMatchButOverlappingSpans, spanComparator, 4, -1));
        assertNotSame(0, icmc.compare(regOfActOfTransportMention, exactMentionMatchButOverlappingSpans, spanComparator, 5, -1));
        assertNotSame(0, icmc.compare(regOfActOfTransportMention, exactMentionMatchButOverlappingSpans, spanComparator, 6, -1));
        assertNotSame(0, icmc.compare(regOfActOfTransportMention, exactMentionMatchButOverlappingSpans, spanComparator, -1, -1));

        /* using the either boundary span comparator, these mentions should match completely. */
        spanComparator = new SharedStartOrEndSpanComparator();
        assertEquals(0, icmc.compare(regOfActOfTransportMention, exactMentionMatchButOverlappingSpans, spanComparator, 0, -1));
        assertEquals(0, icmc.compare(regOfActOfTransportMention, exactMentionMatchButOverlappingSpans, spanComparator, 1, -1));
        assertEquals(0, icmc.compare(regOfActOfTransportMention, exactMentionMatchButOverlappingSpans, spanComparator, 2, -1));
        assertEquals(0, icmc.compare(regOfActOfTransportMention, exactMentionMatchButOverlappingSpans, spanComparator, 3, -1));
        assertEquals(0, icmc.compare(regOfActOfTransportMention, exactMentionMatchButOverlappingSpans, spanComparator, 4, -1));
        assertEquals(0, icmc.compare(regOfActOfTransportMention, exactMentionMatchButOverlappingSpans, spanComparator, 5, -1));
        assertEquals(0, icmc.compare(regOfActOfTransportMention, exactMentionMatchButOverlappingSpans, spanComparator, 6, -1));
        assertEquals(0, icmc.compare(regOfActOfTransportMention, exactMentionMatchButOverlappingSpans, spanComparator, -1, -1));

    }

}
