# Supplementary material for: An open-source framework for large-scale, flexible evaluation of biomedical text mining systems
Source: J Biomed Discov Collab. 2008 Jan 29;3:1. doi: 10.1186/1747-5333-3-1 (PMC2276192; doi:10.1186/1747-5333-3-1)
Supplement: Additional file 1 — Evaluation platform source code. The additional file contains the software evaluation framework discussed in this paper. The most current release can be downloaded from SourceForge.net [1]. See the accompanying README file for instructions on installation and use. Also included in the distribution is a collection of UIMA wrappers for some commonly used BioNLP tools and annotated corpora. [file 1747-5333-3-1-S1.zip › bionlp_uima_repository-1.0.1/test/edu/uchsc/ccp/util/nlp/stats/NLPStatsTest.java]

package edu.uchsc.ccp.util.nlp.stats;

import java.util.Arrays;
import java.util.HashSet;
import java.util.Set;

import junit.framework.TestCase;

public class NLPStatsTest extends TestCase {

    private int tp;
    private int fp;
    private int fn;
    
    private double alpha;
    
    private double precision;
    private double recall;
        
    @Override
    protected void setUp() throws Exception {
        tp = 15;
        fp = 4;
        fn = 7;
        alpha = 0.1;
        precision = 0.65;
        recall = 0.75;
        super.setUp();
    }

    public void testComputePrecision() {
        assertEquals((double)tp/((double)tp+(double)fp), NLPStats.computePrecision(tp, fp));
    }
    
    public void testComputeRecall() {
        assertEquals((double)tp/((double)tp+(double)fn), NLPStats.computeRecall(tp, fn));
    }
    
    public void testComputeFMeasurePR() {
        assertEquals(2*precision*recall/(precision + recall), NLPStats.computeFMeasure(precision, recall));
    }
    
    public void testComputeFMeasureTPFPFN() {
        assertEquals(2*((double)tp/((double)tp+(double)fp))*((double)tp/((double)tp+(double)fn))/(((double)tp/((double)tp+(double)fp))+((double)tp/((double)tp+(double)fn))), NLPStats.computeFMeasure(tp, fp, fn));
    }
    
    public void testComputeClassicDice() throws Exception {
        String exampleSentence = "When taken as a string similarity measure, the coefficient may be calculated for two strings, x and y using bigrams as follows.";
        String exactMatch = "When taken as a string similarity measure, the coefficient may be calculated for two strings, x and y using bigrams as follows.";
        
        Set<String> exampleSentenceUniqueTokens = new HashSet<String>(Arrays.asList(exampleSentence.split(" ")));
        Set<String> exactMatchUniqueTokens = new HashSet<String>(Arrays.asList(exactMatch.split(" ")));
        
        /* check that equal sentences result in a Dice coefficient of 1.0 */
        assertEquals(1.0, NLPStats.computeClassicDice(exampleSentenceUniqueTokens, exactMatchUniqueTokens));
        
        
        
        String partialMatch = "the coefficient may be calculated for two strings, x and y using bigrams as follows.";
        Set<String> partialMatchUniqueTokens = new HashSet<String>(Arrays.asList(partialMatch.split(" ")));
        assertEquals((2.0*15.0)/(21.0+15.0), NLPStats.computeClassicDice(exampleSentenceUniqueTokens, partialMatchUniqueTokens));
        
        
        
        String noMatch ="No match in this string.";
        Set<String> noMatchUniqueTokens = new HashSet<String>(Arrays.asList(noMatch.split(" ")));
        assertEquals(0.0, NLPStats.computeClassicDice(exampleSentenceUniqueTokens, noMatchUniqueTokens));
        
        
        
        
        
        
    }
    
}
