# Supplementary material for: An open-source framework for large-scale, flexible evaluation of biomedical text mining systems
Source: J Biomed Discov Collab. 2008 Jan 29;3:1. doi: 10.1186/1747-5333-3-1 (PMC2276192; doi:10.1186/1747-5333-3-1)
Supplement: Additional file 1 — Evaluation platform source code. The additional file contains the software evaluation framework discussed in this paper. The most current release can be downloaded from SourceForge.net [1]. See the accompanying README file for instructions on installation and use. Also included in the distribution is a collection of UIMA wrappers for some commonly used BioNLP tools and annotated corpora. [file 1747-5333-3-1-S1.zip › bionlp_uima_repository-1.0.1/test/edu/uchsc/ccp/util/testproperties/TestProperties.java]

package edu.uchsc.ccp.util.testproperties;

public interface TestProperties {

    /* Model file used to test the Stanford Parser */
    public static final String STANFORDPARSER_SERIALIZED_GRAMMAR_FILE = "/data/toolrepository/stanfordParser/stanford-parser-2005-07-21/englishPCFG.ser.gz";

    /* Installation directory for the KeX entity extraction system */
    public static final String KEX_BASE_DIRECTORY = "/data/toolrepository/protein_tagger/kex";
    
    /* Installation directory for the ABGene gene tagging system */
    public static final String ABGENE_BASE_DIRECTORY = "/data/toolrepository/protein_tagger/abgene";
    
    public static final String EI_PROTEIN_ID_ON_DIFF_LINE_TEST_FILE = "/home/williamb/eclipse/Utils-CVS-022206/test/edu.uchsc.ccp.util.nlp.ei.protein.testFiles/proteinNameFinder_idOnDiffLine_TestInput.txt";

    /* LingPipe part of speech model file used to test the LingPipe POS tagger */
    public static final String LINGPIPE_MEDPOST_MODEL_FILE = "/data/toolrepository/lingpipe/lingpipe-3.0.0/demos/models/pos-en-bio-medpost.HiddenMarkovModel";
    public static final String LINGPIPE_ENTITY_BIOCREATIVE_MODEL_FILE = "/data/toolrepository/lingpipe/lingpipe-3.0.0/demos/models/ne-en-bio-genetag.HmmChunker";

    /* Files for testing corpus parsers */
        
    /* For BioEI Parser */
    public static final String BIOIE_TEST_DOCUMENT_FILE = "/data/datarepository/corpora/bioie/onco_wf/source_file_2758_34013.src";
    public static final String BIOIE_TEST_WF_ANNOTATION_FILE = "/data/datarepository/corpora/bioie/onco_wf/source_file_2758_34013.src.ann";
    
    public static final String BIOIE_TEST_DOCUMENT_FILE2 = "/data/datarepository/corpora/bioie/onco_wf/source_file_1169_33853.src";
    public static final String BIOIE_TEST_WF_ANNOTATION_FILE2 = "/data/datarepository/corpora/bioie/onco_wf/source_file_1169_33853.src.ann";
    
    public static final String BIOIE_TEST_DOCUMENT_FILE3 = "/data/datarepository/corpora/bioie/onco_wf/source_file_1129_28603.src";
    public static final String BIOIE_TEST_WF_ANNOTATION_FILE3 = "/data/datarepository/corpora/bioie/onco_wf/source_file_1129_28603.src.ann";
    
    public static final String BIOIE_TEST_DOCUMENT_FILE4 = "/data/datarepository/corpora/bioie/onco_wf/source_file_1192_28628.src";
    public static final String BIOIE_TEST_WF_ANNOTATION_FILE4 = "/data/datarepository/corpora/bioie/onco_wf/source_file_1192_28628.src.ann";

    /* Bio1 Test Corpus */
    public static final String BIO1_TEST_DOCUMENT_FILE = "/data/datarepository/corpora/bio1/testDocument.xml";
    
    /* Texas Test Corpus */
    public static final String TEXAS_CORPUS_TEST_DIR = "/data/datarepository/corpora/texas/testDir";
  
    /* BioIE Test Corpus */
    public static final String BIOIE_CORPUS_TEST_DIR = "/data/datarepository/corpora/bioie/testOnco_wf";

    /* Yapex Test Corpus */
    public static final String YAPEX_TEST_DOCUMENT_FILE = "/data/datarepository/corpora/yapex/testDocument.txt";
    
    
}
