# Supplementary material for: An open-source framework for large-scale, flexible evaluation of biomedical text mining systems
Source: J Biomed Discov Collab. 2008 Jan 29;3:1. doi: 10.1186/1747-5333-3-1 (PMC2276192; doi:10.1186/1747-5333-3-1)
Supplement: Additional file 1 — Evaluation platform source code. The additional file contains the software evaluation framework discussed in this paper. The most current release can be downloaded from SourceForge.net [1]. See the accompanying README file for instructions on installation and use. Also included in the distribution is a collection of UIMA wrappers for some commonly used BioNLP tools and annotated corpora. [file 1747-5333-3-1-S1.zip › bionlp_uima_repository-1.0.1/test/edu/uchsc/ccp/uima/cc/summary/comparison/AnnotationGroupIDTest.java]

package edu.uchsc.ccp.uima.cc.summary.comparison;

import junit.framework.TestCase;
import edu.uchsc.ccp.uima.cc.summary.comparison.AnnotationGroupID;

public class AnnotationGroupIDTest extends TestCase {
    public void testCompareTo() {
        AnnotationGroupID id1 = new AnnotationGroupID("id 1");
        AnnotationGroupID id2 = new AnnotationGroupID("id 2");
        AnnotationGroupID idSameAs1 = new AnnotationGroupID("id 1");

        assertEquals(0, id1.compareTo(idSameAs1));
        assertEquals(1, id1.compareTo(id2));

        /* test equals */
        assertTrue(id1.equals(idSameAs1));
        assertFalse(id2.equals(id1));

    }
}
