# Supplementary material for: An open-source framework for large-scale, flexible evaluation of biomedical text mining systems
Source: J Biomed Discov Collab. 2008 Jan 29;3:1. doi: 10.1186/1747-5333-3-1 (PMC2276192; doi:10.1186/1747-5333-3-1)
Supplement: Additional file 1 — Evaluation platform source code. The additional file contains the software evaluation framework discussed in this paper. The most current release can be downloaded from SourceForge.net [1]. See the accompanying README file for instructions on installation and use. Also included in the distribution is a collection of UIMA wrappers for some commonly used BioNLP tools and annotated corpora. [file 1747-5333-3-1-S1.zip › bionlp_uima_repository-1.0.1/test/edu/uchsc/ccp/uima/util/UIMA_Annotation_UtilTest.java]

package edu.uchsc.ccp.uima.util;

import junit.framework.TestCase;

import org.apache.uima.UIMAFramework;
import org.apache.uima.analysis_engine.TextAnalysisEngine;
import org.apache.uima.cas.CAS;
import org.apache.uima.cas.CASException;
import org.apache.uima.jcas.JCas;
import org.apache.uima.jcas.tcas.Annotation;
import org.apache.uima.resource.ResourceSpecifier;
import org.apache.uima.util.XMLInputSource;
import org.apache.uima.util.XMLParser;

import edu.uchsc.ccp.uima.annotation.CCPTextAnnotation;
import edu.uchsc.ccp.uima.testproperties.TestProperties;

public class UIMA_Annotation_UtilTest extends TestCase {

    private JCas jcas;

    private Annotation testAnnotation;

    private CCPTextAnnotation testCcpTA;

    @Override
    protected void setUp() throws Exception {
        XMLParser uimaXMLParser = UIMAFramework.getXMLParser();
        XMLInputSource inputSource = new XMLInputSource(TestProperties.SAMPLE_ANALYSISENGINE_DESCRIPTORFILE);
        ResourceSpecifier sampleDescriptor = uimaXMLParser.parseResourceSpecifier(inputSource);
        TextAnalysisEngine tokAndPOSTagger = UIMAFramework.produceTAE(sampleDescriptor);

        // create CAS and populate it with initial text.
        CAS tcas = tokAndPOSTagger.newCAS();
        jcas = tcas.getJCas();

        String docText = "\n<A HREF=\"blah\"> &nbsp;&nbsp;  Annotation text&nbsp;  &nbsp;&nbsp;\n</NOBR>\n\n\n";
        jcas.setDocumentText(docText);

        testAnnotation = new Annotation(jcas);
        testAnnotation.setBegin(0);
        testAnnotation.setEnd(docText.length());
        testAnnotation.addToIndexes();

        testCcpTA = new CCPTextAnnotation(jcas);
        testCcpTA.setBegin(16);
        testCcpTA.setEnd(66);

        super.setUp();
    }

    /* Test the removal of blank lines from the start and end of an annotation */
    public void testRemoveLeadingAndTrailingBlankLines() {
        /* make sure the testAnnotation starts and ends with a blank line */
        assertTrue(testAnnotation.getCoveredText().startsWith("\n"));
        assertTrue(testAnnotation.getCoveredText().endsWith("\n"));

        UIMA_Annotation_Util.removeLeadingAndTrailingBlankLines(testAnnotation);

        /* testAnnotation should no longer start and end with blank lines */
        assertFalse(testAnnotation.getCoveredText().startsWith("\n"));
        assertFalse(testAnnotation.getCoveredText().endsWith("\n"));
    }

    public void testTrimCCPTextAnnotation() {
//        System.out.println("BEFORE TRIM: " + testCcpTA.getCoveredText());
        try {
            UIMA_Annotation_Util.trimCCPTextAnnotation(testCcpTA);
        } catch (CASException e) {
            e.printStackTrace();
            fail("Test failed.. exception while trimming CCPTextAnnotation");
        }
//        System.out.println("AFTER TRIM:  " + testCcpTA.getCoveredText());

        assertEquals("Annotation text", testCcpTA.getCoveredText());

    }

}
