# Supplementary material for: An open-source framework for large-scale, flexible evaluation of biomedical text mining systems
Source: J Biomed Discov Collab. 2008 Jan 29;3:1. doi: 10.1186/1747-5333-3-1 (PMC2276192; doi:10.1186/1747-5333-3-1)
Supplement: Additional file 1 — Evaluation platform source code. The additional file contains the software evaluation framework discussed in this paper. The most current release can be downloaded from SourceForge.net [1]. See the accompanying README file for instructions on installation and use. Also included in the distribution is a collection of UIMA wrappers for some commonly used BioNLP tools and annotated corpora. [file 1747-5333-3-1-S1.zip › bionlp_uima_repository-1.0.1/test/edu/uchsc/ccp/uima/util/UIMA_UtilTest.java]

package edu.uchsc.ccp.uima.util;

import java.util.ArrayList;
import java.util.HashSet;
import java.util.Iterator;
import java.util.List;
import java.util.Set;

import junit.framework.TestCase;

import org.apache.uima.UIMAFramework;
import org.apache.uima.analysis_engine.TextAnalysisEngine;
import org.apache.uima.cas.CAS;
import org.apache.uima.cas.CASException;
import org.apache.uima.jcas.JCas;
import org.apache.uima.jcas.cas.FSArray;
import org.apache.uima.jcas.cas.StringArray;
import org.apache.uima.resource.ResourceSpecifier;
import org.apache.uima.util.XMLInputSource;
import org.apache.uima.util.XMLParser;

import edu.uchsc.ccp.uima.annotation.CCPAnnotationSet;
import edu.uchsc.ccp.uima.annotation.CCPAnnotator;
import edu.uchsc.ccp.uima.annotation.CCPSpan;
import edu.uchsc.ccp.uima.annotation.CCPTextAnnotation;
import edu.uchsc.ccp.uima.mention.CCPClassMention;
import edu.uchsc.ccp.uima.mention.CCPComplexSlotMention;
import edu.uchsc.ccp.uima.mention.CCPNonComplexSlotMention;
import edu.uchsc.ccp.uima.testproperties.TestProperties;
import edu.uchsc.ccp.util.nlp.annotation.AnnotationSet;
import edu.uchsc.ccp.util.nlp.annotation.Annotator;
import edu.uchsc.ccp.util.nlp.annotation.Span;
import edu.uchsc.ccp.util.nlp.annotation.TextAnnotation;
import edu.uchsc.ccp.util.nlp.mention.ClassMention;
import edu.uchsc.ccp.util.nlp.mention.ComplexSlotMention;
import edu.uchsc.ccp.util.nlp.mention.SlotMention;

public class UIMA_UtilTest extends TestCase {

    AnnotationSet testAnnotationSet;

    CCPAnnotationSet testCCPAnnotationSet;

    Annotator testAnnotator;

    CCPAnnotator testCCPAnnotator;

    CCPClassMention testCCPClassMention;

    /**
     * <pre>
     *     testCCPTextAnnotation1 #################################################:
     *         ======================= Annotation: 4567 =======================
     *         Annotator: 5 - TestCCPFirst TestCCPLast -- TestCCPAffiliation
     *         --- AnnotationSets: 10 - TestCCPAnnotationSet -- TestCCPDescription
     *         --- Default Span: 11 - 56
     *         --- Span: 11 - 21  44 - 56
     *         --- DocumentSection: 2
     *         --- Covered Text: null
     *         -CLASS MENTION: ccpClassMentionName &quot;&quot;
     *         -    SLOT MENTION: NCSM Mention Name with SLOT VALUE(s): value1  value2
     *         =================================================================================
     * </pre>
     */
    CCPTextAnnotation testCCPTextAnnotation1;

    CCPTextAnnotation testCCPTextAnnotation2;

    /**
     * <pre>
     *     testTextAnnotation1 #################################################:
     *         ======================= Annotation: 1010 =======================
     *         Annotator: 3|TestAnnotatorFirst|TestAnnotatorLast|TestAnnotatorAffiliation
     *         --- AnnotationSets: 15|TestAnnotationSetName|TestAnnotationSetDescription
     *         --- Span: 15 - 37
     *         --- DocCollection: 2  DocID: 33  DocumentSection: 1
     *         --- Covered Text: coveredText1
     *         -CLASS MENTION: gated nuclear transport &quot;coveredText1&quot;
     *         -    COMPLEX SLOT MENTION: transport origin
     *         -        CLASS MENTION: nucleus &quot;nuclear&quot;
     *         -    COMPLEX SLOT MENTION: transport location
     *         -        CLASS MENTION: nucleus &quot;nuclear&quot;
     *         -    COMPLEX SLOT MENTION: transport participants
     *         -        CLASS MENTION: protein &quot;E2F-4&quot;
     *         -            SLOT MENTION: entrez_gene_id with SLOT VALUE(s): 999999
     *         -    COMPLEX SLOT MENTION: transported entities
     *         -        CLASS MENTION: protein &quot;E2F-4&quot;
     *         -            SLOT MENTION: entrez_gene_id with SLOT VALUE(s): 999999
     *         =================================================================================
     * </pre>
     */
    TextAnnotation testTextAnnotation1;

    /**
     * <pre>
     *     testTextAnnotation2 #################################################:
     *         ======================= Annotation: 1011 =======================
     *         Annotator: 3|TestAnnotatorFirst|TestAnnotatorLast|TestAnnotatorAffiliation
     *         --- AnnotationSets: 15|TestAnnotationSetName|TestAnnotationSetDescription
     *         --- Span: 0 - 8
     *         --- DocCollection: 2  DocID: 33  DocumentSection: 1
     *         --- Covered Text: EBV LMP1
     *         -CLASS MENTION: protein &quot;EBV LMP1&quot;
     *         -    SLOT MENTION: entrez_gene_id with SLOT VALUE(s): 888888
     *         =================================================================================
     * </pre>
     */
    TextAnnotation testTextAnnotation2;

    JCas jcas;

    @Override
    protected void tearDown() throws Exception {
        /* ready variables for garbage collection */
        testAnnotationSet = null;
        testCCPAnnotationSet = null;
        testAnnotator = null;
        testCCPAnnotator = null;
        testCCPClassMention = null;
        testCCPTextAnnotation1 = null;
        testCCPTextAnnotation2 = null;
        testTextAnnotation1 = null;
        testTextAnnotation2 = null;
        jcas = null;
        super.tearDown();
    }

    @Override
    protected void setUp() throws Exception {

        // init a new JCas to use for testing
        // AnalysisEngineDescription aed = UIMAFramework.getXMLParser().parseAnalysisEngineDescription(
        // new XMLInputSource(TestProperties.SAMPLE_ANALYSISENGINE_DESCRIPTORFILE));
        // CAS cas = CasCreationUtils.createCas(aed);
        // jcas = cas.getJCas();

        XMLParser uimaXMLParser = UIMAFramework.getXMLParser();

        XMLInputSource inputSource = new XMLInputSource(TestProperties.SAMPLE_ANALYSISENGINE_DESCRIPTORFILE);

        ResourceSpecifier sampleDescriptor = uimaXMLParser.parseResourceSpecifier(inputSource);

        TextAnalysisEngine tokAndPOSTagger = UIMAFramework.produceTAE(sampleDescriptor);

        // create CAS and populate it with initial text.
        CAS tcas = tokAndPOSTagger.newCAS();

        jcas = tcas.getJCas();
        jcas.setDocumentText("This is the document text. This is the document text. This is the document text. "
                + "This is the document text. This is the document text. This is the document text. This is the document text. "
                + "This is the document text. This is the document text. This is the document text. This is the document text. "
                + "This is the document text. This is the document text. This is the document text. This is the document text. "
                + "This is the document text. This is the document text. This is the document text. This is the document text. "
                + "This is the document text. This is the document text. ");

        // AnnotationSet: ID = 15, SetName = "TestAnnotationSetName",
        // SetDescription = "TestAnnotationSetDescription"
        testAnnotationSet = new AnnotationSet(new Integer(15), "TestAnnotationSetName", "TestAnnotationSetDescription");

        // CCPAnnotationSet: ID = 10, SetName = "TestCCPAnnotationSetName",
        // SetDescription = "TestCCPAnnotationSetDescription"
        testCCPAnnotationSet = new CCPAnnotationSet(jcas);
        testCCPAnnotationSet.setAnnotationSetID(10);
        testCCPAnnotationSet.setAnnotationSetName("TestCCPAnnotationSet");
        testCCPAnnotationSet.setAnnotationSetDescription("TestCCPDescription");

        // Annotator: ID = 3, FirstName = "TestAnnotatorFirst", LastName =
        // "TestAnnotatorLast", Affiliation = "TestAnnotatorAffiliation"
        testAnnotator = new Annotator(new Integer(3), "TestAnnotatorFirst", "TestAnnotatorLast", "TestAnnotatorAffiliation");

        // CCPAnnotator: ID = 5, FirstName = "TestCCPFirst", LastName =
        // "TestCCPLast", Affiliation = "TestCCPAffiliation"
        testCCPAnnotator = new CCPAnnotator(jcas);
        testCCPAnnotator.setAnnotatorID(5);
        testCCPAnnotator.setFirstName("TestCCPFirst");
        testCCPAnnotator.setLastName("TestCCPLast");
        testCCPAnnotator.setAffiliation("TestCCPAffiliation");

        // CCPClassMention: mentionName = "testCCPClassMention"
        testCCPClassMention = new CCPClassMention(jcas);
        testCCPClassMention.setMentionName("testCCPClassMention");

        FSArray ccpAnnotationSets = new FSArray(jcas, 1);
        ccpAnnotationSets.set(0, testCCPAnnotationSet);

        FSArray ccpSpans = new FSArray(jcas, 2);
        CCPSpan ccpSpan = new CCPSpan(jcas);
        ccpSpan.setSpanStart(11);
        ccpSpan.setSpanEnd(21);
        ccpSpans.set(0, ccpSpan);

        ccpSpan = new CCPSpan(jcas);
        ccpSpan.setSpanStart(44);
        ccpSpan.setSpanEnd(56);
        ccpSpans.set(1, ccpSpan);

        CCPClassMention ccpClassMention = new CCPClassMention(jcas);
        ccpClassMention.setMentionName("ccpClassMentionName");
        CCPNonComplexSlotMention ncsm = new CCPNonComplexSlotMention(jcas);
        ncsm.setMentionName("NCSM Mention Name");
        StringArray valuesArray = new StringArray(jcas, 2);
        valuesArray.set(0, "value1");
        valuesArray.set(1, "value2");
        ncsm.setSlotValues(valuesArray);
        FSArray slotMentions = new FSArray(jcas, 1);
        slotMentions.set(0, ncsm);
        ccpClassMention.setSlotMentions(slotMentions);

        testCCPTextAnnotation1 = new CCPTextAnnotation(jcas);
        testCCPTextAnnotation1.setAnnotationID(4567);
        testCCPTextAnnotation1.setAnnotationSets(ccpAnnotationSets);
        testCCPTextAnnotation1.setAnnotator(testCCPAnnotator);
        testCCPTextAnnotation1.setBegin(11);
        testCCPTextAnnotation1.setEnd(56);
        testCCPTextAnnotation1.setSpans(ccpSpans);
        testCCPTextAnnotation1.setDocumentSectionID(2);
        testCCPTextAnnotation1.setNumberOfSpans(2);
        testCCPTextAnnotation1.setClassMention(ccpClassMention);

        /**
         * TextAnnotation: <br>
         * nuclear gated transport <br>
         * --- transport origin ------- nucleus --- transport location ------- nucleus --- transport participants ------- e2f4 --- transported
         * entities ------- e2f4
         */

        // ===== testTextAnnotation1 =====
        /* ClassMention: gated nuclear transport */
        ClassMention transportMention = new ClassMention("gated nuclear transport");
        ComplexSlotMention transportOriginMention = new ComplexSlotMention("transport origin");

        /* ------- ClassMention nucleus */
        ClassMention nucleusMention = new ClassMention("nucleus");
        transportOriginMention.addClassMention(nucleusMention);
        @SuppressWarnings("unused")
        TextAnnotation nucleusAnnotation = new TextAnnotation(45, 52, "nuclear", testAnnotator, testAnnotationSet, -1, 2, "14635", 0,
                nucleusMention);
        transportMention.addComplexSlotMention(transportOriginMention);

        /* --- Complex Slot Mention: transport location ------- nucleus */
        ComplexSlotMention transportLocationMention = new ComplexSlotMention("transport location");
        transportLocationMention.addClassMention(nucleusMention);
        transportMention.addComplexSlotMention(transportLocationMention);

        /* --- Complex Slot Mention: transport participants */
        ComplexSlotMention transportParticipantsMention = new ComplexSlotMention("transport participants");

        /* ------- ClassMention: e2f4 protein */
        ClassMention e2f4ProteinMention = new ClassMention("protein");
        SlotMention entrezIDSlotMention = new SlotMention("entrez_gene_id");
        entrezIDSlotMention.addSlotValue("999999");
        e2f4ProteinMention.addSlotMention(entrezIDSlotMention);
        transportParticipantsMention.addClassMention(e2f4ProteinMention);
        @SuppressWarnings("unused")
        TextAnnotation e2f4Annotation = new TextAnnotation(63, 68, "E2F-4", testAnnotator, testAnnotationSet, -1, 2, "14635", 0,
                e2f4ProteinMention);
        transportMention.addComplexSlotMention(transportParticipantsMention);

        /* --- Complex Slot Mention: transported entities ------- e2f4 protein */
        ComplexSlotMention transportedEntitiesMention = new ComplexSlotMention("transported entities");
        transportedEntitiesMention.addClassMention(e2f4ProteinMention);
        transportMention.addComplexSlotMention(transportedEntitiesMention);
        testTextAnnotation1 = new TextAnnotation(15, 37, "coveredText1", testAnnotator, testAnnotationSet, 1010, 2, "33", 1,
                transportMention);

        /* ===== testTextAnnotation2 ===== */
        /* Class Mention - EBV LMP1 protein */
        ClassMention proteinMention = new ClassMention("protein");
        entrezIDSlotMention = new SlotMention("entrez_gene_id");
        entrezIDSlotMention.addSlotValue("888888");
        proteinMention.addSlotMention(entrezIDSlotMention);
        testTextAnnotation2 = new TextAnnotation(0, 8, "EBV LMP1", testAnnotator, testAnnotationSet, 1011, 2, "33", 1, proteinMention);

        // System.err.println("TEST ANNOTATIONS:");
        // System.err.println("testCCPTextAnnotation1 #################################################:");
        // UIMA_Util.printCCPTextAnnotation(testCCPTextAnnotation1, System.err);
        //
        // System.err.println("testTextAnnotation1 #################################################:");
        // testTextAnnotation1.printAnnotation(System.err);
        // System.err.println("testTextAnnotation2 #################################################:");
        // testTextAnnotation2.printAnnotation(System.err);

        super.setUp();
    }

    /**
     * Test the conversion of an AnnotationSet to its UIMA corollary
     * 
     */
    public void testSwapAnnotationSet2CCPAnnotationSet() {
        CCPAnnotationSet ccpAnnotationSet = new CCPAnnotationSet(jcas);
        UIMA_Util.swapAnnotationSetInfo(testAnnotationSet, ccpAnnotationSet);

        assertEquals(testAnnotationSet.getAnnotationSetID().intValue(), ccpAnnotationSet.getAnnotationSetID());
        assertEquals(testAnnotationSet.getAnnotationSetName(), ccpAnnotationSet.getAnnotationSetName());
        assertEquals(testAnnotationSet.getAnnotationSetDescription(), ccpAnnotationSet.getAnnotationSetDescription());
    }

    /**
     * Test the conversion of a UIMA AnnotationSet (CCPAnnotationSet) to its non-UIMA corrollary
     * 
     */
    public void testSwapCCPAnnotationSet2AnnotationSet() {
        AnnotationSet annotationSet = new AnnotationSet(new Integer(-1), "", "");
        UIMA_Util.swapAnnotationSetInfo(testCCPAnnotationSet, annotationSet);

        assertEquals(testCCPAnnotationSet.getAnnotationSetID(), annotationSet.getAnnotationSetID().intValue());
        assertEquals(testCCPAnnotationSet.getAnnotationSetName(), annotationSet.getAnnotationSetName());
        assertEquals(testCCPAnnotationSet.getAnnotationSetDescription(), annotationSet.getAnnotationSetDescription());
    }

    /**
     * Test the conversion of an Annotator to its UIMA corollary
     * 
     */
    public void testSwapAnnotator2CCPAnnotator() {
        CCPAnnotator ccpAnnotator = new CCPAnnotator(jcas);
        UIMA_Util.swapAnnotatorInfo(testAnnotator, ccpAnnotator);

        assertEquals(testAnnotator.getAnnotatorID().intValue(), ccpAnnotator.getAnnotatorID());
        assertEquals(testAnnotator.getFirstName(), ccpAnnotator.getFirstName());
        assertEquals(testAnnotator.getLastName(), ccpAnnotator.getLastName());
        assertEquals(testAnnotator.getAffiliation(), ccpAnnotator.getAffiliation());
    }

    /**
     * Test the conversion of a UIMA Annotator (CCPAnnotator) to its non-UIMA corollary
     * 
     */
    public void testSwapCCPAnnotator2Annotator() {
        Annotator annotator = new Annotator(new Integer(-1), "", "", "");
        UIMA_Util.swapAnnotatorInfo(testCCPAnnotator, annotator);

        assertEquals(testCCPAnnotator.getAnnotatorID(), annotator.getAnnotatorID().intValue());
        assertEquals(testCCPAnnotator.getFirstName(), annotator.getFirstName());
        assertEquals(testCCPAnnotator.getLastName(), annotator.getLastName());
        assertEquals(testCCPAnnotator.getAffiliation(), annotator.getAffiliation());
    }

    /**
     * Test the transfer of information from one UIMA TextAnnotation (CCPTextAnnotation) to another
     * 
     */
    public void testSwapCCPTextAnnotation2CCPTextAnnotation() {
        CCPTextAnnotation swapToAnnotation = new CCPTextAnnotation(jcas);
        try {
            UIMA_Util.swapAnnotationInfo(testCCPTextAnnotation1, swapToAnnotation);
        } catch (CASException ce) {
            ce.printStackTrace();
            fail("CASException while swapping annotation info");
        }

        assertEquals(testCCPTextAnnotation1.getAnnotationID(), swapToAnnotation.getAnnotationID());
        assertEquals(testCCPTextAnnotation1.getBegin(), swapToAnnotation.getBegin());
        assertEquals(testCCPTextAnnotation1.getEnd(), swapToAnnotation.getEnd());
        assertEquals(testCCPTextAnnotation1.getDocumentSectionID(), swapToAnnotation.getDocumentSectionID());
        assertEquals(testCCPTextAnnotation1.getNumberOfSpans(), swapToAnnotation.getNumberOfSpans());
        assertEquals(testCCPTextAnnotation1.getSpans().size(), swapToAnnotation.getSpans().size());
        assertEquals(testCCPTextAnnotation1.getClassMention().getMentionName(), swapToAnnotation.getClassMention().getMentionName());
        assertEquals(testCCPTextAnnotation1.getClassMention().getSlotMentions().size(), swapToAnnotation.getClassMention()
                .getSlotMentions().size());
    }

    /**
     * Test the inter-conversion of TextAnnotations and CCPTextAnnotations
     * 
     * @throws Exception
     */
    public void testSwapAnnotationInfo() throws Exception {
        CCPTextAnnotation emptyCCPTA = new CCPTextAnnotation(jcas);
        /* put the contents of the transport annotation into this empty CCPTextAnnotation */
//        System.err.println("### FROM: ");
//        testTextAnnotation1.printAnnotation(System.err);
        UIMA_Util.swapAnnotationInfo(testTextAnnotation1, emptyCCPTA, jcas);

//        System.err.println("### TO: ");
//        UIMA_Util.printCCPTextAnnotation(emptyCCPTA, System.err);

        assertEquals(testTextAnnotation1.getAnnotationID(), emptyCCPTA.getAnnotationID());
        assertEquals(testTextAnnotation1.getAnnotationSpanStart(), emptyCCPTA.getBegin());
        assertEquals(testTextAnnotation1.getAnnotationSpanEnd(), emptyCCPTA.getEnd());
        assertEquals(testTextAnnotation1.getDocumentSectionID(), emptyCCPTA.getDocumentSectionID());
        assertEquals(testTextAnnotation1.getSpans().size(), emptyCCPTA.getNumberOfSpans());
        assertEquals(testTextAnnotation1.getSpans().size(), emptyCCPTA.getSpans().size());

        /* ensure that the spans are the same */
        Set<String> expectedSpans = new HashSet<String>();
        for (Span span : testTextAnnotation1.getSpans()) {
            expectedSpans.add(span.toString());
        }

        Set<String> retrievedSpans = new HashSet<String>();
        FSArray ccpSpans = emptyCCPTA.getSpans();
        for (int i = 0; i < ccpSpans.size(); i++) {
            CCPSpan ccpSpan = (CCPSpan) ccpSpans.get(i);
            retrievedSpans.add("[" + ccpSpan.getSpanStart() + ".." + ccpSpan.getSpanEnd() + "]");
        }

        assertEquals(expectedSpans, retrievedSpans);

//        System.err.println("CONVERTED UIMA TA");
//        UIMA_Util.printCCPTextAnnotation(emptyCCPTA, System.err);

//        System.err.println("SWAPPING TO REGULAR TA...");
        /* now test the conversion from the UIMA TextAnnotation to a non-UIMA TextAnnotation */
        TextAnnotation emptyTA = new TextAnnotation(0, 1, "nocoveredText", new Annotator(-1, "noname", "noname", "noaffiliation"),
                new AnnotationSet(-1, "nonameset", "nonameset"), -1, -1, "-1", -1, new ClassMention("nonamemention"));
        UIMA_Util.swapAnnotationInfo(emptyCCPTA, emptyTA, jcas);
//        System.err.println("DONE SWAPPING TO REGULAR TA...");
//        System.err.println("REGULAR TA: ");
//        emptyTA.printAnnotation(System.err);
        assertEquals(emptyCCPTA.getAnnotationID(), emptyTA.getAnnotationID());
        assertEquals(emptyCCPTA.getBegin(), emptyTA.getAnnotationSpanStart());
        assertEquals(emptyCCPTA.getEnd(), emptyTA.getAnnotationSpanEnd());
        assertEquals(emptyCCPTA.getDocumentSectionID(), emptyTA.getDocumentSectionID());
        assertEquals(emptyCCPTA.getNumberOfSpans(), emptyTA.getSpans().size());
        assertEquals(emptyCCPTA.getSpans().size(), emptyTA.getSpans().size());

        /* ensure that the spans are the same */
        retrievedSpans = new HashSet<String>();
        for (Span span : emptyTA.getSpans()) {
            retrievedSpans.add(span.toString());
        }

        expectedSpans = new HashSet<String>();
        ccpSpans = emptyCCPTA.getSpans();
        for (int i = 0; i < ccpSpans.size(); i++) {
            CCPSpan ccpSpan = (CCPSpan) ccpSpans.get(i);
            expectedSpans.add("[" + ccpSpan.getSpanStart() + ".." + ccpSpan.getSpanEnd() + "]");
        }

        assertEquals(expectedSpans, retrievedSpans);

    }

    /**
     * Test the getSlotMentionByName() method
     * 
     * @throws CASException
     */
    public void testGetSlotMentionByName() throws CASException {
        // if the slotMention does not exist, it should return null
        assertNull(UIMA_Util.getSlotMentionByName(testCCPClassMention, "slotMentionName"));

        // add a slot value - and thereby add a slot
        UIMA_Util.addSlotValue(testCCPClassMention, "slotMentionName", "slotValue");

        // it should now return a slot mention
        CCPNonComplexSlotMention ccpNonComplexSlotMention = (CCPNonComplexSlotMention) UIMA_Util.getSlotMentionByName(testCCPClassMention,
                "slotMentionName");
        assertNotNull(ccpNonComplexSlotMention);

        // and the value of the returned slot should equal "slotValue"
        assertEquals("slotValue", UIMA_Util.getFirstSlotValue(ccpNonComplexSlotMention));

        // add another slot value
        UIMA_Util.addSlotValue(testCCPClassMention, "slotMentionName", "slotValue2");
        // and now there should be two slot values
        assertEquals(2, ccpNonComplexSlotMention.getSlotValues().size());

        // add another slot value - and thereby add a new slot
        UIMA_Util.addSlotValue(testCCPClassMention, "slot2MentionName", "slot2Value");
        assertEquals(2, testCCPClassMention.getSlotMentions().size());
    }

    /**
     * Test the insertion and extraction of TextAnnotations into the CAS
     * 
     */
    public void test_Util_UIMA_Interface() {
        // add test TextAnnotations to a new list
        List<TextAnnotation> textAnnotations = new ArrayList<TextAnnotation>();
        textAnnotations.add(testTextAnnotation1);
        textAnnotations.add(testTextAnnotation2);

        // ensure there are no annotations in the JCas
        Iterator annotationIter = jcas.getJFSIndexRepository().getAnnotationIndex(CCPTextAnnotation.type).iterator();
        while (annotationIter.hasNext()) {
            annotationIter.next();
            fail("The JCas should be empty here as it has just been initialized!!!");
        }

        UIMA_Util uimaUtil = new UIMA_Util();
        uimaUtil.putTextAnnotationsIntoJCas(jcas, textAnnotations);

        // now there should be 4 annotations in the JCas
        // 1. gated nuclear transport
        // 2. nucleus
        // 3. e2f4 protein
        // 4. EBV LMP1
        annotationIter = jcas.getJFSIndexRepository().getAnnotationIndex(CCPTextAnnotation.type).iterator();
        int count = 0;
        while (annotationIter.hasNext()) {
            annotationIter.next();
            count++;
        }
        assertEquals(4, count);

        // now test to see if we can get the annotations back out of the JCas
        List<TextAnnotation> retrievedTextAnnotations = uimaUtil.getTextAnnotationsFromJCas(jcas);

        // there should be four annotations returned
        assertEquals(4, retrievedTextAnnotations.size());

        // for (TextAnnotation ta : retrievedTextAnnotations) {
        // ta.printAnnotation(System.out);
        // }

    }

    /**
     * Test the method that links a CCPClassMention with a CCPTextAnnotation
     * 
     */
    public void testAddCCPTextAnnotationToCCPClassMention() {
        testCCPClassMention.setCcpTextAnnotations(null);
        assertNull(testCCPClassMention.getCcpTextAnnotations());

        try {
            UIMA_Util.addCCPTextAnnotationToCCPClassMention(testCCPTextAnnotation1, testCCPClassMention);
        } catch (CASException e) {
            e.printStackTrace();
            fail("Exception while testing the addition of a CCPTextAnnotation to a CCPClassMention...");
        }
        assertNotNull(testCCPClassMention.getCcpTextAnnotations());

    }

    /**
     * This test exercises the methods designed to detect invalud mention structures.<br>
     * validateCCPTextAnnotation()<br>
     * validateCCPClassMention()<br>
     * validateCCPSlotMention()<br>
     * validateCCPNonComplexSlotMention()<br>
     * validateCCPComplexSlotMention()<br>
     * 
     * @throws Exception
     */
    public void testMentionStructureValidationCode() throws Exception {
        List<TextAnnotation> textAnnotations = new ArrayList<TextAnnotation>();
        textAnnotations.add(testTextAnnotation1);
        textAnnotations.add(testTextAnnotation2);

        UIMA_Util uimaUtil = new UIMA_Util();
        uimaUtil.putTextAnnotationsIntoJCas(jcas, textAnnotations);

        /* test that properly constructed CCPTextAnnotations return true */
        Iterator annotIter = jcas.getJFSIndexRepository().getAnnotationIndex(CCPTextAnnotation.type).iterator();
        while (annotIter.hasNext()) {
            CCPTextAnnotation ccpTA = (CCPTextAnnotation) annotIter.next();
            assertTrue(UIMA_Util.validateCCPTextAnnotation(ccpTA));
            if (ccpTA.getClassMention().getMentionName().equals("gated nuclear transport")) {
                testCCPTextAnnotation1 = ccpTA;
            }
        }

        /* for testCCPTextAnnotation1, make the mention structure invalid by placing the nucleus mention in the transport slotmention list */
        CCPComplexSlotMention originSlot = (CCPComplexSlotMention) UIMA_Util.getSlotMentionByName(testCCPTextAnnotation1,
                "transport origin");
        FSArray originSlotValues = originSlot.getClassMentions();
        testCCPTextAnnotation1.getClassMention().getSlotMentions().set(0, originSlotValues);

        assertFalse(UIMA_Util.validateCCPTextAnnotation(testCCPTextAnnotation1));
        System.err.println("ERROR EXPECTED HERE.");
        CCPClassMention nucleusMention = (CCPClassMention) originSlotValues.get(0);
        testCCPTextAnnotation1.getClassMention().getSlotMentions().set(0, nucleusMention);
        assertFalse(UIMA_Util.validateCCPTextAnnotation(testCCPTextAnnotation1));
        System.err.println("ERROR EXPECTED HERE.");
        /* now put it back to normal */
        testCCPTextAnnotation1.getClassMention().getSlotMentions().set(0, originSlot);
        assertTrue(UIMA_Util.validateCCPTextAnnotation(testCCPTextAnnotation1));

    }

}
