# Supplementary material for: An open-source framework for large-scale, flexible evaluation of biomedical text mining systems
Source: J Biomed Discov Collab. 2008 Jan 29;3:1. doi: 10.1186/1747-5333-3-1 (PMC2276192; doi:10.1186/1747-5333-3-1)
Supplement: Additional file 1 — Evaluation platform source code. The additional file contains the software evaluation framework discussed in this paper. The most current release can be downloaded from SourceForge.net [1]. See the accompanying README file for instructions on installation and use. Also included in the distribution is a collection of UIMA wrappers for some commonly used BioNLP tools and annotated corpora. [file 1747-5333-3-1-S1.zip › bionlp_uima_repository-1.0.1/test/edu/uchsc/ccp/uima/ae/TestAnalysisEngine.java]

package edu.uchsc.ccp.uima.ae;

import org.apache.uima.analysis_engine.ResultSpecification;
import org.apache.uima.analysis_engine.annotator.AnnotatorProcessException;
import org.apache.uima.analysis_engine.annotator.JTextAnnotator_ImplBase;
import org.apache.uima.jcas.JCas;

/**
 * This analysis engine does nothing, but it serves the purpose of providing a way to create a JCas for testing purposes.
 * @author billbaumgartner
 *
 */
public class TestAnalysisEngine extends JTextAnnotator_ImplBase  {

	public void process(JCas arg0, ResultSpecification arg1) throws AnnotatorProcessException {
		// TODO Auto-generated method stub
		
	}

}
