# Supplementary material for: An open-source framework for large-scale, flexible evaluation of biomedical text mining systems
Source: J Biomed Discov Collab. 2008 Jan 29;3:1. doi: 10.1186/1747-5333-3-1 (PMC2276192; doi:10.1186/1747-5333-3-1)
Supplement: Additional file 1 — Evaluation platform source code. The additional file contains the software evaluation framework discussed in this paper. The most current release can be downloaded from SourceForge.net [1]. See the accompanying README file for instructions on installation and use. Also included in the distribution is a collection of UIMA wrappers for some commonly used BioNLP tools and annotated corpora. [file 1747-5333-3-1-S1.zip › bionlp_uima_repository-1.0.1/build/test/data/unit/TEST-edu.uchsc.ccp.uima.util.UIMA_Annotation_UtilTest.xml]

<?xml version="1.0" encoding="UTF-8" ?>
<testsuite errors="0" failures="0" name="edu.uchsc.ccp.uima.util.UIMA_Annotation_UtilTest" tests="2" time="2.322">
  <properties>
    <property name="java.vendor" value="Sun Microsystems Inc."></property>
    <property name="lib.dir" value="lib"></property>
    <property name="sun.management.compiler" value="HotSpot Client Compiler"></property>
    <property name="test.data.dir" value="build/test/data"></property>
    <property name="docs.dir" value="docs"></property>
    <property name="os.name" value="Linux"></property>
    <property name="sun.boot.class.path" value="/usr/local/jdk1.5.0_05/jre/lib/rt.jar:/usr/local/jdk1.5.0_05/jre/lib/i18n.jar:/usr/local/jdk1.5.0_05/jre/lib/sunrsasign.jar:/usr/local/jdk1.5.0_05/jre/lib/jsse.jar:/usr/local/jdk1.5.0_05/jre/lib/jce.jar:/usr/local/jdk1.5.0_05/jre/lib/charsets.jar:/usr/local/jdk1.5.0_05/jre/classes"></property>
    <property name="test.reports.dir" value="build/test/reports"></property>
    <property name="unit.test.reports.dir" value="build/test/reports/unit"></property>
    <property name="java.vm.specification.vendor" value="Sun Microsystems Inc."></property>
    <property name="ant.home" value="/data/toolrepository/ant/apache-ant-1.6.2"></property>
    <property name="ant.file.ccp_uima-1.0.1" value="/wo1/data/code/bionlp_uima_repository-1.0.1/ant/build.xml"></property>
    <property name="java.runtime.version" value="1.5.0_05-b05"></property>
    <property name="fn.test.data.dir" value="build/test/data/fn"></property>
    <property name="cobertura.dir" value="/data/toolrepository/cobertura-1.7"></property>
    <property name="user.name" value="williamb"></property>
    <property name="build.dir" value="build"></property>
    <property name="user.language" value="en"></property>
    <property name="sun.boot.library.path" value="/usr/local/jdk1.5.0_05/jre/lib/i386"></property>
    <property name="coverage.test.data.dir" value="build/test/data/coverage"></property>
    <property name="compile.lib.dir" value="lib-compile"></property>
    <property name="ant.project.name" value="ccp_uima-1.0.1"></property>
    <property name="java.version" value="1.5.0_05"></property>
    <property name="user.timezone" value=""></property>
    <property name="sun.arch.data.model" value="32"></property>
    <property name="java.endorsed.dirs" value="/usr/local/jdk1.5.0_05/jre/lib/endorsed"></property>
    <property name="sun.cpu.isalist" value=""></property>
    <property name="sun.jnu.encoding" value="ISO-8859-1"></property>
    <property name="unit.test.data.dir" value="build/test/data/unit"></property>
    <property name="file.encoding.pkg" value="sun.io"></property>
    <property name="file.separator" value="/"></property>
    <property name="java.specification.name" value="Java Platform API Specification"></property>
    <property name="classes.dir" value="build/classes"></property>
    <property name="java.class.version" value="49.0"></property>
    <property name="user.country" value="US"></property>
    <property name="java.home" value="/usr/local/jdk1.5.0_05/jre"></property>
    <property name="java.vm.info" value="mixed mode"></property>
    <property name="ant.file" value="/wo1/data/code/bionlp_uima_repository-1.0.1/ant/build.xml"></property>
    <property name="os.version" value="2.6.18-3-686"></property>
    <property name="distribution.dir" value="build/distribution"></property>
    <property name="fn.test.reports.dir" value="build/test/reports/fn"></property>
    <property name="path.separator" value=":"></property>
    <property name="java.vm.version" value="1.5.0_05-b05"></property>
    <property name="ant.library.dir" value="/data/toolrepository/ant/apache-ant-1.6.2/lib"></property>
    <property name="java.awt.printerjob" value="sun.print.PSPrinterJob"></property>
    <property name="sun.io.unicode.encoding" value="UnicodeLittle"></property>
    <property name="unit.test.source.dir" value="src"></property>
    <property name="user.home" value="/home/williamb"></property>
    <property name="fn.test.source.dir" value="src"></property>
    <property name="java.specification.vendor" value="Sun Microsystems Inc."></property>
    <property name="test.dir" value="build/test"></property>
    <property name="java.library.path" value="/usr/local/jdk1.5.0_05/jre/lib/i386/client:/usr/local/jdk1.5.0_05/jre/lib/i386:/usr/local/jdk1.5.0_05/jre/../lib/i386:/usr/lib/oracle/10.1.0.3/client/lib:/home/williamb/utils/geneTaggers/abgene:/data/toolrepository/lemur/lemur-4.3.1/swig/obj/java"></property>
    <property name="java.vendor.url" value="http://java.sun.com/"></property>
    <property name="java.vm.vendor" value="Sun Microsystems Inc."></property>
    <property name="java.runtime.name" value="Java(TM) 2 Runtime Environment, Standard Edition"></property>
    <property name="java.class.path" value="/data/toolrepository/ant/apache-ant-1.6.2/lib/ant-launcher.jar:/data/toolrepository/ant/apache-ant-1.6.2/lib/ant-antlr.jar:/data/toolrepository/ant/apache-ant-1.6.2/lib/ant-apache-bcel.jar:/data/toolrepository/ant/apache-ant-1.6.2/lib/ant-apache-bsf.jar:/data/toolrepository/ant/apache-ant-1.6.2/lib/ant-apache-log4j.jar:/data/toolrepository/ant/apache-ant-1.6.2/lib/ant-apache-oro.jar:/data/toolrepository/ant/apache-ant-1.6.2/lib/ant-apache-regexp.jar:/data/toolrepository/ant/apache-ant-1.6.2/lib/ant-apache-resolver.jar:/data/toolrepository/ant/apache-ant-1.6.2/lib/ant-commons-logging.jar:/data/toolrepository/ant/apache-ant-1.6.2/lib/ant-commons-net.jar:/data/toolrepository/ant/apache-ant-1.6.2/lib/ant-icontract.jar:/data/toolrepository/ant/apache-ant-1.6.2/lib/ant-jai.jar:/data/toolrepository/ant/apache-ant-1.6.2/lib/ant-javamail.jar:/data/toolrepository/ant/apache-ant-1.6.2/lib/ant-jdepend.jar:/data/toolrepository/ant/apache-ant-1.6.2/lib/ant-jmf.jar:/data/toolrepository/ant/apache-ant-1.6.2/lib/ant-jsch.jar:/data/toolrepository/ant/apache-ant-1.6.2/lib/ant-junit.jar:/data/toolrepository/ant/apache-ant-1.6.2/lib/ant-launcher.jar:/data/toolrepository/ant/apache-ant-1.6.2/lib/ant-netrexx.jar:/data/toolrepository/ant/apache-ant-1.6.2/lib/ant-nodeps.jar:/data/toolrepository/ant/apache-ant-1.6.2/lib/ant-starteam.jar:/data/toolrepository/ant/apache-ant-1.6.2/lib/ant-stylebook.jar:/data/toolrepository/ant/apache-ant-1.6.2/lib/ant-swing.jar:/data/toolrepository/ant/apache-ant-1.6.2/lib/ant-trax.jar:/data/toolrepository/ant/apache-ant-1.6.2/lib/ant-vaj.jar:/data/toolrepository/ant/apache-ant-1.6.2/lib/ant-weblogic.jar:/data/toolrepository/ant/apache-ant-1.6.2/lib/ant-xalan1.jar:/data/toolrepository/ant/apache-ant-1.6.2/lib/ant-xslp.jar:/data/toolrepository/ant/apache-ant-1.6.2/lib/ant.jar:/data/toolrepository/ant/apache-ant-1.6.2/lib/xercesImpl.jar:/data/toolrepository/ant/apache-ant-1.6.2/lib/xml-apis.jar:/data/toolrepository/ant/apache-ant-1.6.2/lib/junit.jar:/usr/local/jdk1.5.0_05/lib/tools.jar"></property>
    <property name="ant.version" value="Apache Ant version 1.6.2 compiled on July 16 2004"></property>
    <property name="project.name" value="ccp_uima-1.0.1"></property>
    <property name="java.vm.specification.name" value="Java Virtual Machine Specification"></property>
    <property name="java.vm.specification.version" value="1.0"></property>
    <property name="sun.cpu.endian" value="little"></property>
    <property name="sun.os.patch.level" value="unknown"></property>
    <property name="java.io.tmpdir" value="/tmp"></property>
    <property name="java.vendor.url.bug" value="http://java.sun.com/cgi-bin/bugreport.cgi"></property>
    <property name="coverage.test.reports.dir" value="build/test/reports/coverage"></property>
    <property name="os.arch" value="i386"></property>
    <property name="java.awt.graphicsenv" value="sun.awt.X11GraphicsEnvironment"></property>
    <property name="java.ext.dirs" value="/usr/local/jdk1.5.0_05/jre/lib/ext"></property>
    <property name="test.source.dir" value="test"></property>
    <property name="user.dir" value="/wo1/data/code/bionlp_uima_repository-1.0.1/ant"></property>
    <property name="line.separator" value="
"></property>
    <property name="java.vm.name" value="Java HotSpot(TM) Client VM"></property>
    <property name="basedir" value="/wo1/data/code/bionlp_uima_repository-1.0.1"></property>
    <property name="ant.java.version" value="1.5"></property>
    <property name="jar.name" value="ccp_uima-1.0.1.jar"></property>
    <property name="file.encoding" value="ISO-8859-1"></property>
    <property name="coverage.test.instrumented.dir" value="build/test/instrumented"></property>
    <property name="source.dir" value="src"></property>
    <property name="java.specification.version" value="1.5"></property>
  </properties>
  <testcase classname="edu.uchsc.ccp.uima.util.UIMA_Annotation_UtilTest" name="testRemoveLeadingAndTrailingBlankLines" time="1.97"></testcase>
  <testcase classname="edu.uchsc.ccp.uima.util.UIMA_Annotation_UtilTest" name="testTrimCCPTextAnnotation" time="0.337"></testcase>
  <system-out><![CDATA[]]></system-out>
  <system-err><![CDATA[]]></system-err>
</testsuite>
